# Supplementary material for: FLOWR.ROOT – A flow matching-based foundation model for joint multi-purpose structure-aware 3D ligand generation and affinity prediction
Source: Nat Commun. 2026 Jul 6;17:5883. doi: 10.1038/s41467-026-74130-9 (PMC13338463; doi:10.1038/s41467-026-74130-9)
Supplement: Supplementary file 4 — Source Data [file 41467_2026_74130_MOESM4_ESM.zip]

Archive with 21 entries (20 files):
- final/
- final/Figure_8.csv
- __MACOSX/final/._Figure_8.csv
- final/MANIFEST.txt
- __MACOSX/final/._MANIFEST.txt
- final/Supp_Figure_10.csv
- __MACOSX/final/._Supp_Figure_10.csv
- final/Figure_6.csv
- __MACOSX/final/._Figure_6.csv
- final/Figure_7.csv
- __MACOSX/final/._Figure_7.csv
- final/Figure_5.csv
- __MACOSX/final/._Figure_5.csv
- final/Figure_4.csv
- __MACOSX/final/._Figure_4.csv
- final/Supp_Figure_8.csv
- __MACOSX/final/._Supp_Figure_8.csv
- final/Figure_3.csv
- __MACOSX/final/._Figure_3.csv
- final/Figure_2.csv
- __MACOSX/final/._Figure_2.csv
