# Supplementary material for: FLOWR.ROOT – A flow matching-based foundation model for joint multi-purpose structure-aware 3D ligand generation and affinity prediction
Source: Nat Commun. 2026 Jul 6;17:5883. doi: 10.1038/s41467-026-74130-9 (PMC13338463; doi:10.1038/s41467-026-74130-9)
Supplement: Supplementary file 4 — Source Data [file 41467_2026_74130_MOESM4_ESM.zip › final/Figure_8.csv]

subfigure	Ebind QM	FLOWR
8a	-31.20009775	-7.2
8a	-32.12424957	-7.32
8a	-22.87875068	-6.04
8a	-31.88833529	-7.16
8a	-31.2727752	-7.16
8a	-31.56168178	-6.98
8a	-31.91033611	-6.97
8a	-26.90722866	-6.41
8a	-30.16563198	-6.77
8a	-30.27218699	-6.86
8a	-31.39061728	-7.16
8a	-33.05164052	-6.76
8a	-34.07057464	-7.4
8a	-32.12007305	-7.46
8a	-32.41780492	-7.2
8a	-31.71182756	-6.95
8a	-29.45894026	-7.14
8d	-29.66718332401199	-8.158508777618405
8d	-22.762845378850695	-7.641531944274901
8d	-27.116625364167515	-7.929647922515866
8d	-29.565306294434414	-8.20539116859436
8d	-27.924166596545987	-7.476342916488646
8d	-22.961297737392734	-8.132446765899655
8d	-22.545764924078387	-7.175269842147825
8d	-33.060867760291224	-8.193043947219845
8d	-30.15417047877209	-7.810849428176875
8d	-27.601222864493	-7.6337776184082
8d	-20.21655684470593	-7.01780009269714
8d	-6.699193626371628	-6.92805528640747
8d	-29.92141993786493	-8.013554096221915
8d	-32.567368588766264	-8.193839311599731
8d	-29.835923138252635	-7.8382756710052455
8d	-24.789572928843228	-7.4100649356842
8d	-27.686575979817544	-7.696289062499995
8g	-18.97095323	-5.040034294
8g	-42.95568601	-5.615712643
8g	-20.85114046	-5.220672846
8g	-45.95955094	-5.679647446
8g	-43.09718373	-5.617204905
8g	-37.83371682	-5.561518908
8g	-38.33383788	-5.523049593
8g	-36.9123861	-5.393950701
8g	-38.48771695	-5.518357515
8g	-29.88577743	-5.264000893
8g	-40.79938898	-5.506882668
8g	-30.24485458	-5.282875061
8g	-38.56977434	-5.438927174
8g	-38.14097967	-5.519472599
8g	-43.01241954	-5.619735241
8g	-43.18761559	-5.611552
