# Supplementary material for: FLOWR.ROOT – A flow matching-based foundation model for joint multi-purpose structure-aware 3D ligand generation and affinity prediction
Source: Nat Commun. 2026 Jul 6;17:5883. doi: 10.1038/s41467-026-74130-9 (PMC13338463; doi:10.1038/s41467-026-74130-9)
Supplement: Supplementary file 4 — Source Data [file 41467_2026_74130_MOESM4_ESM.zip › final/MANIFEST.txt]

Source-data manifest — combined per-figure files for FLOWR.root manuscript.

Each file collects all subfigures for a given figure into a single CSV.
A leading `subfigure` column identifies the panel (e.g. "2a", "2b", "5a").
Where a subfigure has fewer columns than the union, missing entries are left
empty. Figure 5 additionally carries a `project` column (Project-1..Project-4).
All in-house data are anonymized as Project-1..4 and contain no target IDs.

=== FILES ===

  - Figure_2.csv         HiQBind affinity prediction (panels a, b, c, d)
                         rows=556  cols=[subfigure, mol_idx,
                           exp_pic50, pred_pic50_seed{2,42,512,1000},
                           exp_pki,   pred_pki_seed{2,42,512,1000},
                           exp_pkd,   pred_pkd_seed{2,42,512,1000},
                           exp_median_seed{...}, pred_median_seed{...}]

  - Figure_3.csv         HiQBind importance-sampling guidance + properties
                         (panels a, b, c, d)
                         rows=793,167  cols include [subfigure, target_id,
                           mol_idx_within_target, guidance_level, pred_pic50,
                           dataset, MW, LogP, HBD, HBA, TPSA, NumRotBonds,
                           NumAromaticRings, Fsp3, QED, SAscore,
                           PCA1, PCA2, UMAP1, UMAP2, property_name, value]

  - Figure_4.csv         OpenFE / Schrödinger FEP+ correlation (panel a)
                         rows=893  cols include [subfigure, mol_idx,
                           exp_pkd_seed{2,42,512}_n{005,01},
                           pred_pkd_seed{2,42,512}_n{005,01},
                           pred_median_seed{2,42,512}_n{005,01},
                           method, metric, value, ci_lower, ci_upper]
                         (subfigure="4a" → per-replicate predictions;
                          subfigure="4a_external_metrics" → FEP+, OpenFE,
                          Boltz-2 literature numbers)

  - Figure_5.csv         In-house projects, random split (panels a, b, c
                         × Project-1..4)
                         rows=1140  cols=[subfigure, project,
                           compound_id, exp, pred_model_1, pred_model_2,
                           mol_idx, pred_seed{2,42,512,1000}]
                         (a = Boltz-2 baseline; b = FLOWR.root no-LoRA;
                          c = FLOWR.root + LoRA)

  - figure_6.csv         Joint multi-target optimisation (single panel)
                         rows=1958  cols=[subfigure, pic50, pic50_untarget, name]

  - Figure_7.csv         CK2a / CLK3 selectivity (panel a)
                         rows=926  cols=[subfigure, CK2a, CLK3]

  - Figure_8.csv         Ebind QM vs FLOWR (panels a, d, g
                         = TYK2, ERa, Bace1)
                         rows=50  cols=[subfigure, Ebind QM, FLOWR]

  - Supp_Figure_8.csv    Project-1 SAR / chemical-space (panels a, b, c, d)
                         rows=26,222  cols include [subfigure, source, seed,
                           mol_idx, pic50, MW, LogP, HBD, HBA, TPSA,
                           NumRotBonds, NumAromaticRings, Fsp3, QED, SAscore,
                           Lipinski, PCA1, PCA2, UMAP1, UMAP2,
                           property_name, value]

  - Supp_Figure_10.csv   Fragment-elaboration pIC50 distribution (single panel)
                         rows=76  cols=[subfigure, mol_idx, name, pic50]

=== NOTES ===
  - Original per-subfigure CSVs / XLSX files remain in ../ (parent directory)
    and are authoritative.
  - Figure 2 sparsity (rows dropped due to missing properties):
        2a: 163, 2b: 225, 2c: 171, 2d: 1.
