# Supplementary material for: FLOWR.ROOT – A flow matching-based foundation model for joint multi-purpose structure-aware 3D ligand generation and affinity prediction
Source: Nat Commun. 2026 Jul 6;17:5883. doi: 10.1038/s41467-026-74130-9 (PMC13338463; doi:10.1038/s41467-026-74130-9)
Supplement: Supplementary file 4 — Source Data [file 41467_2026_74130_MOESM4_ESM.zip › final/Supp_Figure_10.csv]

subfigure	mol_idx	name	pic50
10	0	5sf4_46_0	9.03529167175293
10	1	5sf4_46_1	8.441650390625
10	2	5sf4_46_2	8.691158294677734
10	3	5sf4_46_3	7.639901638031006
10	4	5sf4_46_4	8.76155948638916
10	5	5sf4_46_5	8.706543922424316
10	6	5sf4_46_6	8.760893821716309
10	7	5sf4_46_7	8.577008247375488
10	8	5sf4_46_8	8.608768463134766
10	9	5sf4_46_9	8.777115821838379
10	10	5sf4_46_10	8.556427955627441
10	11	5sf4_46_11	8.175284385681152
10	12	5sf4_46_12	8.639106750488281
10	13	5sf4_46_13	8.659080505371094
10	14	5sf4_46_14	7.369915962219238
10	15	5sf4_46_15	8.821416854858398
10	16	5sf4_46_16	8.428213119506836
10	17	5sf4_46_17	8.279897689819336
10	18	5sf4_46_18	8.677356719970703
10	19	5sf4_46_19	8.709092140197754
10	20	5sf4_46_20	8.83964729309082
10	21	5sf4_46_21	8.811468124389648
10	22	5sf4_46_22	7.791201114654541
10	23	5sf4_46_23	8.730134963989258
10	24	5sf4_46_24	8.375118255615234
10	25	5sf4_46_25	8.878680229187012
10	26	5sf4_46_26	8.623555183410645
10	27	5sf4_46_27	8.60173511505127
10	28	5sf4_46_28	8.774349212646484
10	29	5sf4_46_29	7.8682098388671875
10	30	5sf4_46_30	8.687858581542969
10	31	5sf4_46_31	8.547003746032715
10	32	5sf4_46_32	8.546871185302734
10	33	5sf4_46_33	8.705782890319824
10	34	5sf4_46_34	8.609814643859863
10	35	5sf4_46_35	8.513422966003418
10	36	5sf4_46_36	8.632144927978516
10	37	5sf4_46_37	8.490279197692871
10	38	5sf4_46_38	8.377076148986816
10	39	5sf4_46_39	8.759610176086426
10	40	5sf4_46_40	8.801716804504395
10	41	5sf4_46_41	8.924786567687988
10	42	5sf4_46_42	8.513859748840332
10	43	5sf4_46_43	8.898823738098145
10	44	5sf4_46_44	7.786190986633301
10	45	5sf4_46_45	7.856356620788574
10	46	5sf4_46_46	7.819042682647705
10	47	5sf4_46_47	8.91972827911377
10	48	5sf4_46_48	8.291974067687988
10	49	5sf4_46_49	8.526005744934082
10	50	5sf4_46_50	8.459348678588867
10	51	5sf4_46_51	8.444687843322754
10	52	5sf4_46_52	8.598108291625977
10	53	5sf4_46_53	8.658036231994629
10	54	5sf4_46_54	8.296935081481934
10	55	5sf4_46_55	8.335835456848145
10	56	5sf4_46_56	8.36434268951416
10	57	5sf4_46_57	8.000082015991211
10	58	5sf4_46_58	8.186113357543945
10	59	5sf4_46_59	8.642656326293945
10	60	5sf4_46_60	8.351347923278809
10	61	5sf4_46_61	7.845221996307373
10	62	5sf4_46_62	8.572674751281738
10	63	5sf4_46_63	8.853804588317871
10	64	5sf4_46_64	8.792864799499512
10	65	5sf4_46_65	8.812368392944336
10	66	5sf4_46_66	8.324365615844727
10	67	5sf4_46_67	8.936121940612793
10	68	5sf4_46_68	8.63942813873291
10	69	5sf4_46_69	8.87186050415039
10	70	5sf4_46_70	6.989559650421143
10	71	5sf4_46_71	7.97718620300293
10	72	5sf4_46_72	8.613791465759277
10	73	5sf4_46_73	8.639548301696777
10	74	5sf4_46_74	8.275103569030762
10	75	5sf4_46_75	8.452281951904297
