# Supplementary material for: FLOWR.ROOT – A flow matching-based foundation model for joint multi-purpose structure-aware 3D ligand generation and affinity prediction
Source: Nat Commun. 2026 Jul 6;17:5883. doi: 10.1038/s41467-026-74130-9 (PMC13338463; doi:10.1038/s41467-026-74130-9)
Supplement: Supplementary file 4 — Source Data [file 41467_2026_74130_MOESM4_ESM.zip › final/Figure_6.csv]

subfigure	pic50	pic50_untarget	name
6	9.06374168395996	7.33142614364624	Joint: max. CK2$\alpha$, min. CLK3
6	8.974010467529297	7.416097640991211	Joint: max. CK2$\alpha$, min. CLK3
6	8.939542770385742	7.124454021453857	Joint: max. CK2$\alpha$, min. CLK3
6	8.925115585327148	7.180105686187744	Joint: max. CK2$\alpha$, min. CLK3
6	8.86320686340332	7.227929592132568	Joint: max. CK2$\alpha$, min. CLK3
6	8.82415771484375	7.545274257659912	Joint: max. CK2$\alpha$, min. CLK3
6	8.757485389709473	7.218678474426269	Joint: max. CK2$\alpha$, min. CLK3
6	8.620028495788574	6.904138565063477	Joint: max. CK2$\alpha$, min. CLK3
6	8.599061012268066	7.235387325286865	Joint: max. CK2$\alpha$, min. CLK3
6	8.593299865722656	6.7283854484558105	Joint: max. CK2$\alpha$, min. CLK3
6	8.592574119567871	6.9013237953186035	Joint: max. CK2$\alpha$, min. CLK3
6	8.588427543640137	6.39236307144165	Joint: max. CK2$\alpha$, min. CLK3
6	8.538500785827637	6.517055988311768	Joint: max. CK2$\alpha$, min. CLK3
6	8.526436805725098	6.859602928161621	Joint: max. CK2$\alpha$, min. CLK3
6	8.49850082397461	6.77370023727417	Joint: max. CK2$\alpha$, min. CLK3
6	8.481278419494629	7.022256374359131	Joint: max. CK2$\alpha$, min. CLK3
6	8.477368354797363	7.132547855377197	Joint: max. CK2$\alpha$, min. CLK3
6	8.461636543273926	6.895269870758057	Joint: max. CK2$\alpha$, min. CLK3
6	8.441755294799805	7.244016647338867	Joint: max. CK2$\alpha$, min. CLK3
6	8.439985275268555	7.158590793609619	Joint: max. CK2$\alpha$, min. CLK3
6	8.42138671875	6.911768436431885	Joint: max. CK2$\alpha$, min. CLK3
6	8.418856620788574	6.883195400238037	Joint: max. CK2$\alpha$, min. CLK3
6	8.414251327514648	7.03256368637085	Joint: max. CK2$\alpha$, min. CLK3
6	8.409599304199219	6.777748107910156	Joint: max. CK2$\alpha$, min. CLK3
6	8.404332160949707	7.008704662322998	Joint: max. CK2$\alpha$, min. CLK3
6	8.395511627197266	6.925529956817627	Joint: max. CK2$\alpha$, min. CLK3
6	8.393654823303223	6.343086242675781	Joint: max. CK2$\alpha$, min. CLK3
6	8.354510307312012	7.501540660858154	Joint: max. CK2$\alpha$, min. CLK3
6	8.351943969726562	7.438297748565674	Joint: max. CK2$\alpha$, min. CLK3
6	8.333659172058105	6.957645893096924	Joint: max. CK2$\alpha$, min. CLK3
6	8.314667701721191	6.969310283660889	Joint: max. CK2$\alpha$, min. CLK3
6	8.312914848327637	7.399325847625732	Joint: max. CK2$\alpha$, min. CLK3
6	8.311469078063965	6.54676628112793	Joint: max. CK2$\alpha$, min. CLK3
6	8.306883811950684	7.401098728179932	Joint: max. CK2$\alpha$, min. CLK3
6	8.295672416687012	7.670813083648682	Joint: max. CK2$\alpha$, min. CLK3
6	8.290966987609863	6.390504360198975	Joint: max. CK2$\alpha$, min. CLK3
6	8.290609359741211	7.040772914886475	Joint: max. CK2$\alpha$, min. CLK3
6	8.270679473876953	7.096199035644531	Joint: max. CK2$\alpha$, min. CLK3
6	8.267691612243652	7.4894585609436035	Joint: max. CK2$\alpha$, min. CLK3
6	8.267157554626465	6.173409938812256	Joint: max. CK2$\alpha$, min. CLK3
6	8.246224403381348	6.787652492523193	Joint: max. CK2$\alpha$, min. CLK3
6	8.236741065979004	6.966683864593506	Joint: max. CK2$\alpha$, min. CLK3
6	8.234015464782715	6.922364711761475	Joint: max. CK2$\alpha$, min. CLK3
6	8.226451873779297	6.927105903625488	Joint: max. CK2$\alpha$, min. CLK3
6	8.22623348236084	6.768423557281494	Joint: max. CK2$\alpha$, min. CLK3
6	8.22240924835205	7.123439311981201	Joint: max. CK2$\alpha$, min. CLK3
6	8.211051940917969	6.694484233856201	Joint: max. CK2$\alpha$, min. CLK3
6	8.210840225219727	6.8936638832092285	Joint: max. CK2$\alpha$, min. CLK3
6	8.175711631774902	6.755833625793457	Joint: max. CK2$\alpha$, min. CLK3
6	8.174267768859863	6.113566875457764	Joint: max. CK2$\alpha$, min. CLK3
6	8.173110961914062	5.324960708618164	Joint: max. CK2$\alpha$, min. CLK3
6	8.172998428344727	6.6801934242248535	Joint: max. CK2$\alpha$, min. CLK3
6	8.172933578491211	6.723857402801514	Joint: max. CK2$\alpha$, min. CLK3
6	8.171793937683105	6.857937812805176	Joint: max. CK2$\alpha$, min. CLK3
6	8.168381690979004	7.329478740692139	Joint: max. CK2$\alpha$, min. CLK3
6	8.16757583618164	6.911827564239502	Joint: max. CK2$\alpha$, min. CLK3
6	8.165560722351074	7.469668865203857	Joint: max. CK2$\alpha$, min. CLK3
6	8.163411140441895	6.732646942138672	Joint: max. CK2$\alpha$, min. CLK3
6	8.162673950195312	6.85499906539917	Joint: max. CK2$\alpha$, min. CLK3
6	8.154520988464355	6.773797988891602	Joint: max. CK2$\alpha$, min. CLK3
6	8.143391609191895	6.805226802825928	Joint: max. CK2$\alpha$, min. CLK3
6	8.139896392822266	6.148893356323242	Joint: max. CK2$\alpha$, min. CLK3
6	8.137144088745117	5.895535945892334	Joint: max. CK2$\alpha$, min. CLK3
6	8.135828971862793	6.597733020782471	Joint: max. CK2$\alpha$, min. CLK3
6	8.13082504272461	6.461844444274902	Joint: max. CK2$\alpha$, min. CLK3
6	8.127541542053223	6.646630764007568	Joint: max. CK2$\alpha$, min. CLK3
6	8.122002601623535	5.6726155281066895	Joint: max. CK2$\alpha$, min. CLK3
6	8.113594055175781	6.936132431030273	Joint: max. CK2$\alpha$, min. CLK3
6	8.112659454345703	6.180477142333984	Joint: max. CK2$\alpha$, min. CLK3
6	8.11225700378418	6.5620646476745605	Joint: max. CK2$\alpha$, min. CLK3
6	8.1107177734375	6.617332935333252	Joint: max. CK2$\alpha$, min. CLK3
6	8.107658386230469	6.226855754852295	Joint: max. CK2$\alpha$, min. CLK3
6	8.103161811828613	6.734940052032471	Joint: max. CK2$\alpha$, min. CLK3
6	8.101076126098633	6.927718639373779	Joint: max. CK2$\alpha$, min. CLK3
6	8.099250793457031	7.238112449645996	Joint: max. CK2$\alpha$, min. CLK3
6	8.097513198852539	6.909505367279053	Joint: max. CK2$\alpha$, min. CLK3
6	8.088852882385254	6.714552402496338	Joint: max. CK2$\alpha$, min. CLK3
6	8.082880020141602	6.929697513580322	Joint: max. CK2$\alpha$, min. CLK3
6	8.081241607666016	6.474532604217529	Joint: max. CK2$\alpha$, min. CLK3
6	8.079876899719238	5.573944568634033	Joint: max. CK2$\alpha$, min. CLK3
6	8.068774223327637	6.609007358551025	Joint: max. CK2$\alpha$, min. CLK3
6	8.067756652832031	6.895890235900879	Joint: max. CK2$\alpha$, min. CLK3
6	8.066102981567383	6.003548622131348	Joint: max. CK2$\alpha$, min. CLK3
6	8.0604248046875	5.998523235321045	Joint: max. CK2$\alpha$, min. CLK3
6	8.059532165527344	7.187137126922607	Joint: max. CK2$\alpha$, min. CLK3
6	8.057872772216797	6.86059045791626	Joint: max. CK2$\alpha$, min. CLK3
6	8.050853729248047	5.7193684577941895	Joint: max. CK2$\alpha$, min. CLK3
6	8.048001289367676	6.938750743865967	Joint: max. CK2$\alpha$, min. CLK3
6	8.040999412536621	5.515148639678955	Joint: max. CK2$\alpha$, min. CLK3
6	8.039960861206055	6.714038372039795	Joint: max. CK2$\alpha$, min. CLK3
6	8.039763450622559	5.859953880310059	Joint: max. CK2$\alpha$, min. CLK3
6	8.037223815917969	6.186614513397217	Joint: max. CK2$\alpha$, min. CLK3
6	8.033985137939453	6.746595859527588	Joint: max. CK2$\alpha$, min. CLK3
6	8.032432556152344	7.040017127990723	Joint: max. CK2$\alpha$, min. CLK3
6	8.03191089630127	6.836596965789795	Joint: max. CK2$\alpha$, min. CLK3
6	8.030708312988281	6.27572774887085	Joint: max. CK2$\alpha$, min. CLK3
6	8.030088424682617	6.780354022979736	Joint: max. CK2$\alpha$, min. CLK3
6	8.027753829956055	6.327555179595947	Joint: max. CK2$\alpha$, min. CLK3
6	8.026686668395996	5.800703525543213	Joint: max. CK2$\alpha$, min. CLK3
6	8.026127815246582	7.213737487792969	Joint: max. CK2$\alpha$, min. CLK3
6	8.025304794311523	6.269575119018555	Joint: max. CK2$\alpha$, min. CLK3
6	8.022448539733887	7.059421539306641	Joint: max. CK2$\alpha$, min. CLK3
6	8.022196769714355	6.667375564575195	Joint: max. CK2$\alpha$, min. CLK3
6	8.021838188171387	6.760780334472656	Joint: max. CK2$\alpha$, min. CLK3
6	8.019344329833984	5.394484043121338	Joint: max. CK2$\alpha$, min. CLK3
6	8.014756202697754	6.245668411254883	Joint: max. CK2$\alpha$, min. CLK3
6	8.008557319641113	6.521150588989258	Joint: max. CK2$\alpha$, min. CLK3
6	8.007301330566406	5.435896396636963	Joint: max. CK2$\alpha$, min. CLK3
6	8.00053596496582	6.241279602050781	Joint: max. CK2$\alpha$, min. CLK3
6	8.000533103942871	6.806748390197754	Joint: max. CK2$\alpha$, min. CLK3
6	8.000361442565918	6.997575283050537	Joint: max. CK2$\alpha$, min. CLK3
6	7.994750022888184	7.443981170654297	Joint: max. CK2$\alpha$, min. CLK3
6	7.99193811416626	6.621275901794434	Joint: max. CK2$\alpha$, min. CLK3
6	7.989675045013428	5.748947620391846	Joint: max. CK2$\alpha$, min. CLK3
6	7.988394260406494	6.505106449127197	Joint: max. CK2$\alpha$, min. CLK3
6	7.984550952911377	5.853785037994385	Joint: max. CK2$\alpha$, min. CLK3
6	7.983474731445312	6.451735496520996	Joint: max. CK2$\alpha$, min. CLK3
6	7.982291698455811	7.270834445953369	Joint: max. CK2$\alpha$, min. CLK3
6	7.981803417205811	7.1198225021362305	Joint: max. CK2$\alpha$, min. CLK3
6	7.98134708404541	6.592834949493408	Joint: max. CK2$\alpha$, min. CLK3
6	7.979660511016846	6.755911350250244	Joint: max. CK2$\alpha$, min. CLK3
6	7.976860046386719	6.277166843414307	Joint: max. CK2$\alpha$, min. CLK3
6	7.9707183837890625	6.680330276489258	Joint: max. CK2$\alpha$, min. CLK3
6	7.9655914306640625	5.846304893493652	Joint: max. CK2$\alpha$, min. CLK3
6	7.965218067169189	6.663803577423096	Joint: max. CK2$\alpha$, min. CLK3
6	7.963958263397217	6.750308990478516	Joint: max. CK2$\alpha$, min. CLK3
6	7.9588518142700195	6.56262731552124	Joint: max. CK2$\alpha$, min. CLK3
6	7.957099437713623	6.867915153503418	Joint: max. CK2$\alpha$, min. CLK3
6	7.955284595489502	7.054549694061279	Joint: max. CK2$\alpha$, min. CLK3
6	7.954252243041992	6.065064430236816	Joint: max. CK2$\alpha$, min. CLK3
6	7.953370571136475	5.397067070007324	Joint: max. CK2$\alpha$, min. CLK3
6	7.952725887298584	6.381062030792236	Joint: max. CK2$\alpha$, min. CLK3
6	7.948459148406982	5.719576358795166	Joint: max. CK2$\alpha$, min. CLK3
6	7.945458889007568	5.630220890045166	Joint: max. CK2$\alpha$, min. CLK3
6	7.944077968597412	6.285897731781006	Joint: max. CK2$\alpha$, min. CLK3
6	7.94308614730835	6.775256633758545	Joint: max. CK2$\alpha$, min. CLK3
6	7.939389228820801	6.0332183837890625	Joint: max. CK2$\alpha$, min. CLK3
6	7.938455104827881	5.2515692710876465	Joint: max. CK2$\alpha$, min. CLK3
6	7.934377193450928	5.237165927886963	Joint: max. CK2$\alpha$, min. CLK3
6	7.932506561279297	5.932780742645264	Joint: max. CK2$\alpha$, min. CLK3
6	7.929891109466553	6.0109477043151855	Joint: max. CK2$\alpha$, min. CLK3
6	7.929086208343506	6.095188617706299	Joint: max. CK2$\alpha$, min. CLK3
6	7.927608966827393	6.331960201263428	Joint: max. CK2$\alpha$, min. CLK3
6	7.924842357635498	6.597472667694092	Joint: max. CK2$\alpha$, min. CLK3
6	7.924776077270508	6.712655544281006	Joint: max. CK2$\alpha$, min. CLK3
6	7.923481941223144	6.471916198730469	Joint: max. CK2$\alpha$, min. CLK3
6	7.915707111358643	6.516247272491455	Joint: max. CK2$\alpha$, min. CLK3
6	7.913442134857178	5.856107711791992	Joint: max. CK2$\alpha$, min. CLK3
6	7.910968780517578	7.188356876373291	Joint: max. CK2$\alpha$, min. CLK3
6	7.910895347595215	6.419257640838623	Joint: max. CK2$\alpha$, min. CLK3
6	7.909311771392822	6.742276668548584	Joint: max. CK2$\alpha$, min. CLK3
6	7.904446125030518	6.754691123962402	Joint: max. CK2$\alpha$, min. CLK3
6	7.90320348739624	6.78506326675415	Joint: max. CK2$\alpha$, min. CLK3
6	7.8984150886535645	6.062612056732178	Joint: max. CK2$\alpha$, min. CLK3
6	7.89626407623291	5.955611705780029	Joint: max. CK2$\alpha$, min. CLK3
6	7.8962082862854	5.85214376449585	Joint: max. CK2$\alpha$, min. CLK3
6	7.896096706390381	6.586608409881592	Joint: max. CK2$\alpha$, min. CLK3
6	7.895055294036865	5.370511531829834	Joint: max. CK2$\alpha$, min. CLK3
6	7.894029140472412	6.119894504547119	Joint: max. CK2$\alpha$, min. CLK3
6	7.892417907714844	5.888977527618408	Joint: max. CK2$\alpha$, min. CLK3
6	7.887873649597168	6.33242654800415	Joint: max. CK2$\alpha$, min. CLK3
6	7.882920265197754	7.104187488555908	Joint: max. CK2$\alpha$, min. CLK3
6	7.882503986358643	5.292691707611084	Joint: max. CK2$\alpha$, min. CLK3
6	7.880232334136963	6.62847375869751	Joint: max. CK2$\alpha$, min. CLK3
6	7.876701831817627	6.604008674621582	Joint: max. CK2$\alpha$, min. CLK3
6	7.874607563018799	5.347647190093994	Joint: max. CK2$\alpha$, min. CLK3
6	7.872348785400391	6.5991740226745605	Joint: max. CK2$\alpha$, min. CLK3
6	7.870465278625488	6.964737892150879	Joint: max. CK2$\alpha$, min. CLK3
6	7.86719799041748	6.3910346031188965	Joint: max. CK2$\alpha$, min. CLK3
6	7.865609645843506	5.823913097381592	Joint: max. CK2$\alpha$, min. CLK3
6	7.857905864715576	7.687069416046143	Joint: max. CK2$\alpha$, min. CLK3
6	7.856066703796387	6.272838592529297	Joint: max. CK2$\alpha$, min. CLK3
6	7.854336738586426	5.6811347007751465	Joint: max. CK2$\alpha$, min. CLK3
6	7.848726749420166	6.837595462799072	Joint: max. CK2$\alpha$, min. CLK3
6	7.848509311676025	7.067684650421143	Joint: max. CK2$\alpha$, min. CLK3
6	7.847339153289795	5.895940780639648	Joint: max. CK2$\alpha$, min. CLK3
6	7.846864223480225	6.809248924255371	Joint: max. CK2$\alpha$, min. CLK3
6	7.846028804779053	6.607061862945557	Joint: max. CK2$\alpha$, min. CLK3
6	7.844908714294434	6.9248504638671875	Joint: max. CK2$\alpha$, min. CLK3
6	7.840681552886963	6.557776927947998	Joint: max. CK2$\alpha$, min. CLK3
6	7.83969259262085	5.702181339263916	Joint: max. CK2$\alpha$, min. CLK3
6	7.839550495147705	6.436778545379639	Joint: max. CK2$\alpha$, min. CLK3
6	7.836081981658936	6.078500270843506	Joint: max. CK2$\alpha$, min. CLK3
6	7.83486795425415	6.302976131439209	Joint: max. CK2$\alpha$, min. CLK3
6	7.832995414733887	6.4599199295043945	Joint: max. CK2$\alpha$, min. CLK3
6	7.83281135559082	5.524909019470215	Joint: max. CK2$\alpha$, min. CLK3
6	7.831688404083252	6.024175643920898	Joint: max. CK2$\alpha$, min. CLK3
6	7.830731868743896	6.603759288787842	Joint: max. CK2$\alpha$, min. CLK3
6	7.830690860748291	5.944611549377441	Joint: max. CK2$\alpha$, min. CLK3
6	7.82663106918335	6.136139392852783	Joint: max. CK2$\alpha$, min. CLK3
6	7.826460361480713	6.811466693878174	Joint: max. CK2$\alpha$, min. CLK3
6	7.824206829071045	6.329035758972168	Joint: max. CK2$\alpha$, min. CLK3
6	7.822576999664307	6.261481761932373	Joint: max. CK2$\alpha$, min. CLK3
6	7.820329189300537	6.353679656982422	Joint: max. CK2$\alpha$, min. CLK3
6	7.8193278312683105	5.561723232269287	Joint: max. CK2$\alpha$, min. CLK3
6	7.817968845367432	6.039749622344971	Joint: max. CK2$\alpha$, min. CLK3
6	7.817384243011475	6.426210403442383	Joint: max. CK2$\alpha$, min. CLK3
6	7.816488742828369	6.4586567878723145	Joint: max. CK2$\alpha$, min. CLK3
6	7.816317081451416	6.827641010284424	Joint: max. CK2$\alpha$, min. CLK3
6	7.815073490142822	6.4235310554504395	Joint: max. CK2$\alpha$, min. CLK3
6	7.814581394195557	6.475374221801758	Joint: max. CK2$\alpha$, min. CLK3
6	7.811531066894531	6.555530071258545	Joint: max. CK2$\alpha$, min. CLK3
6	7.809422969818115	6.8796281814575195	Joint: max. CK2$\alpha$, min. CLK3
6	7.809106349945068	6.0477166175842285	Joint: max. CK2$\alpha$, min. CLK3
6	7.807413578033447	7.333037853240967	Joint: max. CK2$\alpha$, min. CLK3
6	7.8060784339904785	5.824149131774902	Joint: max. CK2$\alpha$, min. CLK3
6	7.805222988128662	6.211630344390869	Joint: max. CK2$\alpha$, min. CLK3
6	7.800541877746582	6.38534688949585	Joint: max. CK2$\alpha$, min. CLK3
6	7.800366401672363	5.912935733795166	Joint: max. CK2$\alpha$, min. CLK3
6	7.799245357513428	6.330081462860107	Joint: max. CK2$\alpha$, min. CLK3
6	7.794734477996826	5.888319969177246	Joint: max. CK2$\alpha$, min. CLK3
6	7.794354915618896	5.905632019042969	Joint: max. CK2$\alpha$, min. CLK3
6	7.793510913848877	5.396235942840576	Joint: max. CK2$\alpha$, min. CLK3
6	7.793266773223877	6.697451114654541	Joint: max. CK2$\alpha$, min. CLK3
6	7.791030406951904	6.245686054229736	Joint: max. CK2$\alpha$, min. CLK3
6	7.785413265228272	6.243447303771973	Joint: max. CK2$\alpha$, min. CLK3
6	7.783134460449219	5.2244954109191895	Joint: max. CK2$\alpha$, min. CLK3
6	7.782105445861816	6.401642322540283	Joint: max. CK2$\alpha$, min. CLK3
6	7.780300617218018	6.421165943145752	Joint: max. CK2$\alpha$, min. CLK3
6	7.775635719299316	6.441694736480713	Joint: max. CK2$\alpha$, min. CLK3
6	7.775487899780273	6.438130855560303	Joint: max. CK2$\alpha$, min. CLK3
6	7.769586086273193	6.2115044593811035	Joint: max. CK2$\alpha$, min. CLK3
6	7.768988609313965	6.367892742156982	Joint: max. CK2$\alpha$, min. CLK3
6	7.76681661605835	7.531824588775635	Joint: max. CK2$\alpha$, min. CLK3
6	7.766774654388428	7.19414758682251	Joint: max. CK2$\alpha$, min. CLK3
6	7.763765811920166	5.801963806152344	Joint: max. CK2$\alpha$, min. CLK3
6	7.761971950531006	6.4424896240234375	Joint: max. CK2$\alpha$, min. CLK3
6	7.761710166931152	5.628047943115234	Joint: max. CK2$\alpha$, min. CLK3
6	7.761600494384766	5.606049060821533	Joint: max. CK2$\alpha$, min. CLK3
6	7.760544300079346	7.04207706451416	Joint: max. CK2$\alpha$, min. CLK3
6	7.760046482086182	5.829540252685547	Joint: max. CK2$\alpha$, min. CLK3
6	7.75998067855835	7.649123191833496	Joint: max. CK2$\alpha$, min. CLK3
6	7.755707263946533	5.676941394805908	Joint: max. CK2$\alpha$, min. CLK3
6	7.7542901039123535	6.305898189544678	Joint: max. CK2$\alpha$, min. CLK3
6	7.75422477722168	6.302299976348877	Joint: max. CK2$\alpha$, min. CLK3
6	7.753137588500977	6.203551292419434	Joint: max. CK2$\alpha$, min. CLK3
6	7.751761436462402	5.849406719207764	Joint: max. CK2$\alpha$, min. CLK3
6	7.7513556480407715	6.570188999176025	Joint: max. CK2$\alpha$, min. CLK3
6	7.751315593719482	6.211925029754639	Joint: max. CK2$\alpha$, min. CLK3
6	7.750743389129639	6.752408504486084	Joint: max. CK2$\alpha$, min. CLK3
6	7.749563217163086	5.965147495269775	Joint: max. CK2$\alpha$, min. CLK3
6	7.748952388763428	6.142131805419922	Joint: max. CK2$\alpha$, min. CLK3
6	7.748606204986572	6.191827297210693	Joint: max. CK2$\alpha$, min. CLK3
6	7.745102405548096	5.837316036224365	Joint: max. CK2$\alpha$, min. CLK3
6	7.742681503295898	6.467207431793213	Joint: max. CK2$\alpha$, min. CLK3
6	7.742024898529053	6.025684833526611	Joint: max. CK2$\alpha$, min. CLK3
6	7.739670753479004	5.582810878753662	Joint: max. CK2$\alpha$, min. CLK3
6	7.737887859344482	5.210787773132324	Joint: max. CK2$\alpha$, min. CLK3
6	7.736748218536377	6.589715003967285	Joint: max. CK2$\alpha$, min. CLK3
6	7.732071399688721	7.477138519287109	Joint: max. CK2$\alpha$, min. CLK3
6	7.731232166290283	5.345971584320068	Joint: max. CK2$\alpha$, min. CLK3
6	7.725413799285889	6.256957530975342	Joint: max. CK2$\alpha$, min. CLK3
6	7.725218296051025	6.134683609008789	Joint: max. CK2$\alpha$, min. CLK3
6	7.722362518310547	5.182185173034668	Joint: max. CK2$\alpha$, min. CLK3
6	7.721643924713135	6.9294867515563965	Joint: max. CK2$\alpha$, min. CLK3
6	7.7190752029418945	5.870593547821045	Joint: max. CK2$\alpha$, min. CLK3
6	7.7175493240356445	6.517639636993408	Joint: max. CK2$\alpha$, min. CLK3
6	7.716310024261475	5.248184680938721	Joint: max. CK2$\alpha$, min. CLK3
6	7.716129302978516	5.116425037384033	Joint: max. CK2$\alpha$, min. CLK3
6	7.71425199508667	6.474815845489502	Joint: max. CK2$\alpha$, min. CLK3
6	7.713217258453369	7.249218463897705	Joint: max. CK2$\alpha$, min. CLK3
6	7.712091445922852	6.610966205596924	Joint: max. CK2$\alpha$, min. CLK3
6	7.710886478424072	6.344177722930908	Joint: max. CK2$\alpha$, min. CLK3
6	7.710381984710693	5.472520351409912	Joint: max. CK2$\alpha$, min. CLK3
6	7.705556392669678	7.435350894927979	Joint: max. CK2$\alpha$, min. CLK3
6	7.704349040985107	5.984475135803223	Joint: max. CK2$\alpha$, min. CLK3
6	7.704299449920654	7.149171352386475	Joint: max. CK2$\alpha$, min. CLK3
6	7.704272747039795	6.37154483795166	Joint: max. CK2$\alpha$, min. CLK3
6	7.702159404754639	7.468826293945312	Joint: max. CK2$\alpha$, min. CLK3
6	7.700210094451904	5.790668964385986	Joint: max. CK2$\alpha$, min. CLK3
6	7.699649333953857	5.993340015411377	Joint: max. CK2$\alpha$, min. CLK3
6	7.698594570159912	6.065450668334961	Joint: max. CK2$\alpha$, min. CLK3
6	7.697639942169189	6.073317050933838	Joint: max. CK2$\alpha$, min. CLK3
6	7.69740629196167	6.373738765716553	Joint: max. CK2$\alpha$, min. CLK3
6	7.696403026580811	6.3291826248168945	Joint: max. CK2$\alpha$, min. CLK3
6	7.694591999053955	5.824746131896973	Joint: max. CK2$\alpha$, min. CLK3
6	7.694217205047607	5.093608379364014	Joint: max. CK2$\alpha$, min. CLK3
6	7.694175243377685	6.611817836761475	Joint: max. CK2$\alpha$, min. CLK3
6	7.692989349365234	7.041594982147217	Joint: max. CK2$\alpha$, min. CLK3
6	7.69288969039917	6.065735816955566	Joint: max. CK2$\alpha$, min. CLK3
6	7.691904544830322	7.357183933258057	Joint: max. CK2$\alpha$, min. CLK3
6	7.688541889190674	6.172379970550537	Joint: max. CK2$\alpha$, min. CLK3
6	7.68796443939209	6.6593852043151855	Joint: max. CK2$\alpha$, min. CLK3
6	7.687017440795898	6.5291924476623535	Joint: max. CK2$\alpha$, min. CLK3
6	7.68569803237915	6.053796291351318	Joint: max. CK2$\alpha$, min. CLK3
6	7.685508728027344	6.573436260223389	Joint: max. CK2$\alpha$, min. CLK3
6	7.68080472946167	5.09318733215332	Joint: max. CK2$\alpha$, min. CLK3
6	7.679389953613281	6.433113098144531	Joint: max. CK2$\alpha$, min. CLK3
6	7.675245761871338	5.872386932373047	Joint: max. CK2$\alpha$, min. CLK3
6	7.673829555511475	5.7041239738464355	Joint: max. CK2$\alpha$, min. CLK3
6	7.671630382537842	6.0903639793396	Joint: max. CK2$\alpha$, min. CLK3
6	7.669005870819092	5.864004611968994	Joint: max. CK2$\alpha$, min. CLK3
6	7.666433811187744	6.531405925750732	Joint: max. CK2$\alpha$, min. CLK3
6	7.665708541870117	7.1444501876831055	Joint: max. CK2$\alpha$, min. CLK3
6	7.66439962387085	6.333770275115967	Joint: max. CK2$\alpha$, min. CLK3
6	7.656691551208496	6.270596504211426	Joint: max. CK2$\alpha$, min. CLK3
6	7.653077602386475	5.46798849105835	Joint: max. CK2$\alpha$, min. CLK3
6	7.65018892288208	6.634423732757568	Joint: max. CK2$\alpha$, min. CLK3
6	7.649830818176269	6.1300435066223145	Joint: max. CK2$\alpha$, min. CLK3
6	7.649163722991943	6.340542316436768	Joint: max. CK2$\alpha$, min. CLK3
6	7.6486430168151855	6.412591934204102	Joint: max. CK2$\alpha$, min. CLK3
6	7.646443367004395	6.456833362579346	Joint: max. CK2$\alpha$, min. CLK3
6	7.644181728363037	6.099172115325928	Joint: max. CK2$\alpha$, min. CLK3
6	7.6437788009643555	5.920344829559326	Joint: max. CK2$\alpha$, min. CLK3
6	7.640814781188965	6.750480651855469	Joint: max. CK2$\alpha$, min. CLK3
6	7.640413761138916	6.016772270202637	Joint: max. CK2$\alpha$, min. CLK3
6	7.637589454650879	6.224116325378418	Joint: max. CK2$\alpha$, min. CLK3
6	7.63545036315918	6.341205596923828	Joint: max. CK2$\alpha$, min. CLK3
6	7.63520097732544	6.229458808898926	Joint: max. CK2$\alpha$, min. CLK3
6	7.634359836578369	5.786217212677002	Joint: max. CK2$\alpha$, min. CLK3
6	7.633708953857422	6.198561668395996	Joint: max. CK2$\alpha$, min. CLK3
6	7.633450031280518	6.238707542419434	Joint: max. CK2$\alpha$, min. CLK3
6	7.630716800689697	5.119421482086182	Joint: max. CK2$\alpha$, min. CLK3
6	7.62990140914917	5.786496639251709	Joint: max. CK2$\alpha$, min. CLK3
6	7.629099369049072	6.6621832847595215	Joint: max. CK2$\alpha$, min. CLK3
6	7.628509998321533	6.139106750488281	Joint: max. CK2$\alpha$, min. CLK3
6	7.628420829772949	6.386752128601074	Joint: max. CK2$\alpha$, min. CLK3
6	7.627727031707764	6.9478535652160645	Joint: max. CK2$\alpha$, min. CLK3
6	7.625567436218262	6.301356792449951	Joint: max. CK2$\alpha$, min. CLK3
6	7.624644756317139	6.545314311981201	Joint: max. CK2$\alpha$, min. CLK3
6	7.623820304870605	6.889310836791992	Joint: max. CK2$\alpha$, min. CLK3
6	7.61753511428833	6.277645111083984	Joint: max. CK2$\alpha$, min. CLK3
6	7.61737871170044	5.669985294342041	Joint: max. CK2$\alpha$, min. CLK3
6	7.61627721786499	5.264276027679443	Joint: max. CK2$\alpha$, min. CLK3
6	7.610822677612305	6.147390842437744	Joint: max. CK2$\alpha$, min. CLK3
6	7.6063361167907715	5.833704471588135	Joint: max. CK2$\alpha$, min. CLK3
6	7.601891040802002	7.546553611755371	Joint: max. CK2$\alpha$, min. CLK3
6	7.601759433746338	6.092345714569092	Joint: max. CK2$\alpha$, min. CLK3
6	7.601661682128906	6.602132320404053	Joint: max. CK2$\alpha$, min. CLK3
6	7.600432872772217	6.563806056976318	Joint: max. CK2$\alpha$, min. CLK3
6	7.60033655166626	6.167843341827393	Joint: max. CK2$\alpha$, min. CLK3
6	7.598575115203857	5.87299919128418	Joint: max. CK2$\alpha$, min. CLK3
6	7.596659183502197	6.098668575286865	Joint: max. CK2$\alpha$, min. CLK3
6	7.596354961395264	5.08991003036499	Joint: max. CK2$\alpha$, min. CLK3
6	7.592834949493408	5.547225475311279	Joint: max. CK2$\alpha$, min. CLK3
6	7.592453479766846	6.231646537780762	Joint: max. CK2$\alpha$, min. CLK3
6	7.592013835906982	6.290467739105225	Joint: max. CK2$\alpha$, min. CLK3
6	7.588961124420166	5.999967098236084	Joint: max. CK2$\alpha$, min. CLK3
6	7.587931156158447	6.191744804382324	Joint: max. CK2$\alpha$, min. CLK3
6	7.586259365081787	6.1187663078308105	Joint: max. CK2$\alpha$, min. CLK3
6	7.582481861114502	6.244350910186768	Joint: max. CK2$\alpha$, min. CLK3
6	7.581749439239502	4.74634313583374	Joint: max. CK2$\alpha$, min. CLK3
6	7.579684257507324	5.090368270874023	Joint: max. CK2$\alpha$, min. CLK3
6	7.578958511352539	7.0678324699401855	Joint: max. CK2$\alpha$, min. CLK3
6	7.577756404876709	6.27198600769043	Joint: max. CK2$\alpha$, min. CLK3
6	7.576123714447021	6.234079837799072	Joint: max. CK2$\alpha$, min. CLK3
6	7.573674201965332	6.757114887237549	Joint: max. CK2$\alpha$, min. CLK3
6	7.571648120880127	6.107104301452637	Joint: max. CK2$\alpha$, min. CLK3
6	7.570992946624756	6.036292552947998	Joint: max. CK2$\alpha$, min. CLK3
6	7.570897579193115	5.9563984870910645	Joint: max. CK2$\alpha$, min. CLK3
6	7.569441795349121	6.133543968200684	Joint: max. CK2$\alpha$, min. CLK3
6	7.569434642791748	6.251910209655762	Joint: max. CK2$\alpha$, min. CLK3
6	7.569013595581055	6.078763484954834	Joint: max. CK2$\alpha$, min. CLK3
6	7.563119411468506	6.051268100738525	Joint: max. CK2$\alpha$, min. CLK3
6	7.559932231903076	6.057801246643066	Joint: max. CK2$\alpha$, min. CLK3
6	7.558640480041504	6.238563537597656	Joint: max. CK2$\alpha$, min. CLK3
6	7.557427883148193	6.60802698135376	Joint: max. CK2$\alpha$, min. CLK3
6	7.555126667022705	7.409618377685547	Joint: max. CK2$\alpha$, min. CLK3
6	7.55466365814209	6.4321160316467285	Joint: max. CK2$\alpha$, min. CLK3
6	7.553859233856201	6.196609020233154	Joint: max. CK2$\alpha$, min. CLK3
6	7.5536885261535645	6.506447792053223	Joint: max. CK2$\alpha$, min. CLK3
6	7.5527801513671875	6.768594264984131	Joint: max. CK2$\alpha$, min. CLK3
6	7.552513599395752	5.468627452850342	Joint: max. CK2$\alpha$, min. CLK3
6	7.54882287979126	5.535027027130127	Joint: max. CK2$\alpha$, min. CLK3
6	7.548305034637451	6.881134510040283	Joint: max. CK2$\alpha$, min. CLK3
6	7.548234462738037	5.415267467498779	Joint: max. CK2$\alpha$, min. CLK3
6	7.546833038330078	7.35505485534668	Joint: max. CK2$\alpha$, min. CLK3
6	7.5421462059021	6.231788158416748	Joint: max. CK2$\alpha$, min. CLK3
6	7.539133548736572	6.700411319732666	Joint: max. CK2$\alpha$, min. CLK3
6	7.53911542892456	5.00967264175415	Joint: max. CK2$\alpha$, min. CLK3
6	7.5388264656066895	6.8659491539001465	Joint: max. CK2$\alpha$, min. CLK3
6	7.537149906158447	6.169800758361816	Joint: max. CK2$\alpha$, min. CLK3
6	7.536187171936035	6.199636936187744	Joint: max. CK2$\alpha$, min. CLK3
6	7.535403728485107	6.5116047859191895	Joint: max. CK2$\alpha$, min. CLK3
6	7.532022953033447	5.702451229095459	Joint: max. CK2$\alpha$, min. CLK3
6	7.530679225921631	6.483570575714111	Joint: max. CK2$\alpha$, min. CLK3
6	7.529868602752685	5.692107677459717	Joint: max. CK2$\alpha$, min. CLK3
6	7.529768943786621	6.112509727478027	Joint: max. CK2$\alpha$, min. CLK3
6	7.527223587036133	6.312422752380371	Joint: max. CK2$\alpha$, min. CLK3
6	7.526975154876709	6.3653178215026855	Joint: max. CK2$\alpha$, min. CLK3
6	7.525668621063232	5.657223701477051	Joint: max. CK2$\alpha$, min. CLK3
6	7.523845195770264	5.056950569152832	Joint: max. CK2$\alpha$, min. CLK3
6	7.519532680511475	5.929373741149902	Joint: max. CK2$\alpha$, min. CLK3
6	7.518048763275147	5.90455961227417	Joint: max. CK2$\alpha$, min. CLK3
6	7.517486095428467	6.295932292938232	Joint: max. CK2$\alpha$, min. CLK3
6	7.515958786010742	5.908341884613037	Joint: max. CK2$\alpha$, min. CLK3
6	7.51440954208374	6.2054219245910645	Joint: max. CK2$\alpha$, min. CLK3
6	7.514256477355957	6.910302639007568	Joint: max. CK2$\alpha$, min. CLK3
6	7.513918399810791	5.865633487701416	Joint: max. CK2$\alpha$, min. CLK3
6	7.511708736419678	5.999218463897705	Joint: max. CK2$\alpha$, min. CLK3
6	7.510914325714111	6.335357666015625	Joint: max. CK2$\alpha$, min. CLK3
6	7.507629871368408	5.625553131103516	Joint: max. CK2$\alpha$, min. CLK3
6	7.504181385040283	6.722632884979248	Joint: max. CK2$\alpha$, min. CLK3
6	7.498678684234619	6.010385990142822	Joint: max. CK2$\alpha$, min. CLK3
6	7.497472286224365	6.425236225128174	Joint: max. CK2$\alpha$, min. CLK3
6	7.496884822845459	5.821709156036377	Joint: max. CK2$\alpha$, min. CLK3
6	7.496647834777832	6.643002986907959	Joint: max. CK2$\alpha$, min. CLK3
6	7.49568510055542	6.285507678985596	Joint: max. CK2$\alpha$, min. CLK3
6	7.495621204376221	6.542186737060547	Joint: max. CK2$\alpha$, min. CLK3
6	7.491967678070068	6.083461284637451	Joint: max. CK2$\alpha$, min. CLK3
6	7.489394664764404	6.631558418273926	Joint: max. CK2$\alpha$, min. CLK3
6	7.487158298492432	6.023313999176025	Joint: max. CK2$\alpha$, min. CLK3
6	7.486795902252197	6.192427158355713	Joint: max. CK2$\alpha$, min. CLK3
6	7.483916759490967	5.762344837188721	Joint: max. CK2$\alpha$, min. CLK3
6	7.48333215713501	6.481265544891357	Joint: max. CK2$\alpha$, min. CLK3
6	7.481409549713135	6.085011959075928	Joint: max. CK2$\alpha$, min. CLK3
6	7.479992389678955	6.610867023468018	Joint: max. CK2$\alpha$, min. CLK3
6	7.47920036315918	6.4788432121276855	Joint: max. CK2$\alpha$, min. CLK3
6	7.479078769683838	6.2852606773376465	Joint: max. CK2$\alpha$, min. CLK3
6	7.476977825164795	6.437221050262451	Joint: max. CK2$\alpha$, min. CLK3
6	7.470547199249268	6.547805309295654	Joint: max. CK2$\alpha$, min. CLK3
6	7.469992160797119	6.017480850219727	Joint: max. CK2$\alpha$, min. CLK3
6	7.468261241912842	6.279977798461914	Joint: max. CK2$\alpha$, min. CLK3
6	7.466573238372803	5.447363376617432	Joint: max. CK2$\alpha$, min. CLK3
6	7.464023113250732	5.431482791900635	Joint: max. CK2$\alpha$, min. CLK3
6	7.464019298553467	6.253665447235107	Joint: max. CK2$\alpha$, min. CLK3
6	7.462986946105957	6.334736347198486	Joint: max. CK2$\alpha$, min. CLK3
6	7.461067676544189	5.766951084136963	Joint: max. CK2$\alpha$, min. CLK3
6	7.4601545333862305	5.8203606605529785	Joint: max. CK2$\alpha$, min. CLK3
6	7.456975936889648	6.1036763191223145	Joint: max. CK2$\alpha$, min. CLK3
6	7.454848766326904	5.987411975860596	Joint: max. CK2$\alpha$, min. CLK3
6	7.453646183013916	5.883437633514404	Joint: max. CK2$\alpha$, min. CLK3
6	7.451859951019287	6.060061931610107	Joint: max. CK2$\alpha$, min. CLK3
6	7.451167583465576	6.1365275382995605	Joint: max. CK2$\alpha$, min. CLK3
6	7.450432300567627	5.651134967803955	Joint: max. CK2$\alpha$, min. CLK3
6	7.448789119720459	5.905871868133545	Joint: max. CK2$\alpha$, min. CLK3
6	7.448004245758057	6.237881183624268	Joint: max. CK2$\alpha$, min. CLK3
6	7.446441650390625	6.357377529144287	Joint: max. CK2$\alpha$, min. CLK3
6	7.446402072906494	6.099475383758545	Joint: max. CK2$\alpha$, min. CLK3
6	7.445058345794678	6.501009464263916	Joint: max. CK2$\alpha$, min. CLK3
6	7.441822528839111	6.251348972320557	Joint: max. CK2$\alpha$, min. CLK3
6	7.441164970397949	6.349259376525879	Joint: max. CK2$\alpha$, min. CLK3
6	7.438690662384033	6.629701137542725	Joint: max. CK2$\alpha$, min. CLK3
6	7.438297748565674	6.24038028717041	Joint: max. CK2$\alpha$, min. CLK3
6	7.43442964553833	6.274102687835693	Joint: max. CK2$\alpha$, min. CLK3
6	7.434180736541748	6.340590953826904	Joint: max. CK2$\alpha$, min. CLK3
6	7.432994842529297	5.724752426147461	Joint: max. CK2$\alpha$, min. CLK3
6	7.431331157684326	5.952297687530518	Joint: max. CK2$\alpha$, min. CLK3
6	7.429203510284424	5.250162601470947	Joint: max. CK2$\alpha$, min. CLK3
6	7.429178714752197	6.467404842376709	Joint: max. CK2$\alpha$, min. CLK3
6	7.425605773925781	6.3264336585998535	Joint: max. CK2$\alpha$, min. CLK3
6	7.422441959381104	6.5844855308532715	Joint: max. CK2$\alpha$, min. CLK3
6	7.422276496887207	5.018617630004883	Joint: max. CK2$\alpha$, min. CLK3
6	7.42171049118042	6.819636821746826	Joint: max. CK2$\alpha$, min. CLK3
6	7.420989990234375	6.023449420928955	Joint: max. CK2$\alpha$, min. CLK3
6	7.41917896270752	5.343155384063721	Joint: max. CK2$\alpha$, min. CLK3
6	7.414982318878174	5.929476261138916	Joint: max. CK2$\alpha$, min. CLK3
6	7.41103982925415	6.38674259185791	Joint: max. CK2$\alpha$, min. CLK3
6	7.409361362457275	6.720707416534424	Joint: max. CK2$\alpha$, min. CLK3
6	7.408100605010986	6.911071300506592	Joint: max. CK2$\alpha$, min. CLK3
6	7.405636787414551	5.925657272338867	Joint: max. CK2$\alpha$, min. CLK3
6	7.402621746063232	5.98753547668457	Joint: max. CK2$\alpha$, min. CLK3
6	7.4022932052612305	7.525203227996826	Joint: max. CK2$\alpha$, min. CLK3
6	7.39141035079956	5.826645374298096	Joint: max. CK2$\alpha$, min. CLK3
6	7.39117956161499	5.761012554168701	Joint: max. CK2$\alpha$, min. CLK3
6	7.39009428024292	5.0478620529174805	Joint: max. CK2$\alpha$, min. CLK3
6	7.3899126052856445	7.429698467254639	Joint: max. CK2$\alpha$, min. CLK3
6	7.3862385749816895	6.34702730178833	Joint: max. CK2$\alpha$, min. CLK3
6	7.385707378387451	5.916121006011963	Joint: max. CK2$\alpha$, min. CLK3
6	7.383277416229248	6.930510997772217	Joint: max. CK2$\alpha$, min. CLK3
6	7.382936000823975	6.3841776847839355	Joint: max. CK2$\alpha$, min. CLK3
6	7.382233142852783	6.394376277923584	Joint: max. CK2$\alpha$, min. CLK3
6	7.381927013397217	5.734490871429443	Joint: max. CK2$\alpha$, min. CLK3
6	7.381884574890137	6.4319748878479	Joint: max. CK2$\alpha$, min. CLK3
6	7.381873607635498	6.227741241455078	Joint: max. CK2$\alpha$, min. CLK3
6	7.379899501800537	5.417733669281006	Joint: max. CK2$\alpha$, min. CLK3
6	7.378792285919189	6.122729778289795	Joint: max. CK2$\alpha$, min. CLK3
6	7.377941608428955	5.749374866485596	Joint: max. CK2$\alpha$, min. CLK3
6	7.377295017242432	6.519150733947754	Joint: max. CK2$\alpha$, min. CLK3
6	7.3772664070129395	6.1076884269714355	Joint: max. CK2$\alpha$, min. CLK3
6	7.376133441925049	5.51485538482666	Joint: max. CK2$\alpha$, min. CLK3
6	7.37424898147583	6.022295951843262	Joint: max. CK2$\alpha$, min. CLK3
6	7.371861934661865	6.589359760284424	Joint: max. CK2$\alpha$, min. CLK3
6	7.370048999786377	5.459644317626953	Joint: max. CK2$\alpha$, min. CLK3
6	7.363688945770264	6.104579448699951	Joint: max. CK2$\alpha$, min. CLK3
6	7.3629326820373535	6.040369510650635	Joint: max. CK2$\alpha$, min. CLK3
6	7.362368106842041	6.213128089904785	Joint: max. CK2$\alpha$, min. CLK3
6	7.359302043914795	6.837610721588135	Joint: max. CK2$\alpha$, min. CLK3
6	7.354122638702393	6.279008865356445	Joint: max. CK2$\alpha$, min. CLK3
6	7.351898193359375	6.470138072967529	Joint: max. CK2$\alpha$, min. CLK3
6	7.3514723777771	6.408278465270996	Joint: max. CK2$\alpha$, min. CLK3
6	7.351181507110596	6.455666542053223	Joint: max. CK2$\alpha$, min. CLK3
6	7.350151538848877	6.403195858001709	Joint: max. CK2$\alpha$, min. CLK3
6	7.347353935241699	6.450735569000244	Joint: max. CK2$\alpha$, min. CLK3
6	7.3472065925598145	6.688430309295654	Joint: max. CK2$\alpha$, min. CLK3
6	7.34576940536499	6.525401592254639	Joint: max. CK2$\alpha$, min. CLK3
6	7.3441481590271	5.9542412757873535	Joint: max. CK2$\alpha$, min. CLK3
6	7.344086170196533	5.397511005401611	Joint: max. CK2$\alpha$, min. CLK3
6	7.343039512634277	5.0356035232543945	Joint: max. CK2$\alpha$, min. CLK3
6	7.342955112457275	6.011738300323486	Joint: max. CK2$\alpha$, min. CLK3
6	7.341812610626221	6.038074016571045	Joint: max. CK2$\alpha$, min. CLK3
6	7.339817047119141	5.525191307067871	Joint: max. CK2$\alpha$, min. CLK3
6	7.33842658996582	5.108835697174072	Joint: max. CK2$\alpha$, min. CLK3
6	7.338268280029297	5.761267185211182	Joint: max. CK2$\alpha$, min. CLK3
6	7.338146209716797	6.255818843841553	Joint: max. CK2$\alpha$, min. CLK3
6	7.338120937347412	6.452727794647217	Joint: max. CK2$\alpha$, min. CLK3
6	7.336320400238037	6.356813907623291	Joint: max. CK2$\alpha$, min. CLK3
6	7.3351731300354	5.059155464172363	Joint: max. CK2$\alpha$, min. CLK3
6	7.333241939544678	6.124770641326904	Joint: max. CK2$\alpha$, min. CLK3
6	7.332565784454346	6.273196697235107	Joint: max. CK2$\alpha$, min. CLK3
6	7.33018684387207	5.246474742889404	Joint: max. CK2$\alpha$, min. CLK3
6	7.328690528869629	5.78621244430542	Joint: max. CK2$\alpha$, min. CLK3
6	7.328559398651123	6.688992023468018	Joint: max. CK2$\alpha$, min. CLK3
6	7.325311183929443	5.378347396850586	Joint: max. CK2$\alpha$, min. CLK3
6	7.324310779571533	6.148454666137695	Joint: max. CK2$\alpha$, min. CLK3
6	7.32363748550415	6.457991123199463	Joint: max. CK2$\alpha$, min. CLK3
6	7.321554660797119	5.240031719207764	Joint: max. CK2$\alpha$, min. CLK3
6	7.318992614746094	6.27419376373291	Joint: max. CK2$\alpha$, min. CLK3
6	7.316833972930908	5.2939982414245605	Joint: max. CK2$\alpha$, min. CLK3
6	7.316709041595459	6.04306173324585	Joint: max. CK2$\alpha$, min. CLK3
6	7.316232204437256	6.395752429962158	Joint: max. CK2$\alpha$, min. CLK3
6	7.316116809844971	6.033679962158203	Joint: max. CK2$\alpha$, min. CLK3
6	7.315996646881104	6.207482814788818	Joint: max. CK2$\alpha$, min. CLK3
6	7.315420627593994	6.473660945892334	Joint: max. CK2$\alpha$, min. CLK3
6	7.313196659088135	6.103999614715576	Joint: max. CK2$\alpha$, min. CLK3
6	7.312775135040283	6.377403736114502	Joint: max. CK2$\alpha$, min. CLK3
6	7.312499523162842	5.961593151092529	Joint: max. CK2$\alpha$, min. CLK3
6	7.311446189880371	5.920303821563721	Joint: max. CK2$\alpha$, min. CLK3
6	7.311357498168945	6.684601306915283	Joint: max. CK2$\alpha$, min. CLK3
6	7.311081409454346	6.39855432510376	Joint: max. CK2$\alpha$, min. CLK3
6	7.310916423797607	6.71788215637207	Joint: max. CK2$\alpha$, min. CLK3
6	7.308211803436279	6.00332498550415	Joint: max. CK2$\alpha$, min. CLK3
6	7.306395053863525	6.38788366317749	Joint: max. CK2$\alpha$, min. CLK3
6	7.304269790649414	6.785146236419678	Joint: max. CK2$\alpha$, min. CLK3
6	7.298345565795898	7.328710079193115	Joint: max. CK2$\alpha$, min. CLK3
6	7.2981038093566895	5.2486138343811035	Joint: max. CK2$\alpha$, min. CLK3
6	7.297910213470459	6.0566887855529785	Joint: max. CK2$\alpha$, min. CLK3
6	7.293194770812988	6.191882610321045	Joint: max. CK2$\alpha$, min. CLK3
6	7.291770935058594	5.1664581298828125	Joint: max. CK2$\alpha$, min. CLK3
6	7.291759014129639	5.8584723472595215	Joint: max. CK2$\alpha$, min. CLK3
6	7.289294719696045	6.044227600097656	Joint: max. CK2$\alpha$, min. CLK3
6	7.288855075836182	5.9317946434021	Joint: max. CK2$\alpha$, min. CLK3
6	7.287234783172607	5.925898551940918	Joint: max. CK2$\alpha$, min. CLK3
6	7.284900188446045	5.546908855438232	Joint: max. CK2$\alpha$, min. CLK3
6	7.284739971160889	5.982449054718018	Joint: max. CK2$\alpha$, min. CLK3
6	7.282222270965576	6.3572564125061035	Joint: max. CK2$\alpha$, min. CLK3
6	7.282145023345947	6.1470046043396	Joint: max. CK2$\alpha$, min. CLK3
6	7.282052993774414	6.328426837921143	Joint: max. CK2$\alpha$, min. CLK3
6	7.2806925773620605	6.350099563598633	Joint: max. CK2$\alpha$, min. CLK3
6	7.276127338409424	6.097174644470215	Joint: max. CK2$\alpha$, min. CLK3
6	7.276016712188721	5.778409957885742	Joint: max. CK2$\alpha$, min. CLK3
6	7.275307178497315	4.834717750549316	Joint: max. CK2$\alpha$, min. CLK3
6	7.273838520050049	5.806529521942139	Joint: max. CK2$\alpha$, min. CLK3
6	7.27146577835083	5.575642108917236	Joint: max. CK2$\alpha$, min. CLK3
6	7.269786357879639	6.188553810119629	Joint: max. CK2$\alpha$, min. CLK3
6	7.2683329582214355	5.791355609893799	Joint: max. CK2$\alpha$, min. CLK3
6	7.267940044403076	5.366653919219971	Joint: max. CK2$\alpha$, min. CLK3
6	7.265105724334717	6.2967658042907715	Joint: max. CK2$\alpha$, min. CLK3
6	7.263794422149658	6.314452648162842	Joint: max. CK2$\alpha$, min. CLK3
6	7.262818336486816	6.056570529937744	Joint: max. CK2$\alpha$, min. CLK3
6	7.26057767868042	5.278719902038574	Joint: max. CK2$\alpha$, min. CLK3
6	7.259850025177002	6.51118803024292	Joint: max. CK2$\alpha$, min. CLK3
6	7.2585248947143555	6.4943928718566895	Joint: max. CK2$\alpha$, min. CLK3
6	7.256685733795166	5.890822887420654	Joint: max. CK2$\alpha$, min. CLK3
6	7.255984306335449	6.019261837005615	Joint: max. CK2$\alpha$, min. CLK3
6	7.255869388580322	5.525123119354248	Joint: max. CK2$\alpha$, min. CLK3
6	7.251887798309326	5.349151134490967	Joint: max. CK2$\alpha$, min. CLK3
6	7.251199245452881	6.562106609344482	Joint: max. CK2$\alpha$, min. CLK3
6	7.250511646270752	6.21705961227417	Joint: max. CK2$\alpha$, min. CLK3
6	7.250222682952881	6.488122463226318	Joint: max. CK2$\alpha$, min. CLK3
6	7.248790740966797	5.55330228805542	Joint: max. CK2$\alpha$, min. CLK3
6	7.247011661529541	5.566884994506836	Joint: max. CK2$\alpha$, min. CLK3
6	7.24574089050293	5.521845817565918	Joint: max. CK2$\alpha$, min. CLK3
6	7.24553918838501	5.380288124084473	Joint: max. CK2$\alpha$, min. CLK3
6	7.245008945465088	6.292291164398193	Joint: max. CK2$\alpha$, min. CLK3
6	7.243611335754395	5.1163411140441895	Joint: max. CK2$\alpha$, min. CLK3
6	7.239922046661377	5.229629993438721	Joint: max. CK2$\alpha$, min. CLK3
6	7.239783763885498	5.385910511016846	Joint: max. CK2$\alpha$, min. CLK3
6	7.238473415374756	5.885692119598389	Joint: max. CK2$\alpha$, min. CLK3
6	7.233764171600342	5.692927837371826	Joint: max. CK2$\alpha$, min. CLK3
6	7.232815265655518	6.231503009796143	Joint: max. CK2$\alpha$, min. CLK3
6	7.23130989074707	5.938252925872803	Joint: max. CK2$\alpha$, min. CLK3
6	7.230419635772705	5.088592052459717	Joint: max. CK2$\alpha$, min. CLK3
6	7.229946613311768	6.114109992980957	Joint: max. CK2$\alpha$, min. CLK3
6	7.229854583740234	5.723985195159912	Joint: max. CK2$\alpha$, min. CLK3
6	7.229557991027832	6.086846351623535	Joint: max. CK2$\alpha$, min. CLK3
6	7.228927135467529	6.1968255043029785	Joint: max. CK2$\alpha$, min. CLK3
6	7.226637363433838	5.362102031707764	Joint: max. CK2$\alpha$, min. CLK3
6	7.226231098175049	6.09564208984375	Joint: max. CK2$\alpha$, min. CLK3
6	7.226194381713867	6.208799362182617	Joint: max. CK2$\alpha$, min. CLK3
6	7.224769115447998	6.238238334655762	Joint: max. CK2$\alpha$, min. CLK3
6	7.223520755767822	6.147238254547119	Joint: max. CK2$\alpha$, min. CLK3
6	7.223416805267334	5.45328950881958	Joint: max. CK2$\alpha$, min. CLK3
6	7.222397327423096	5.786050796508789	Joint: max. CK2$\alpha$, min. CLK3
6	7.221341133117676	6.041060924530029	Joint: max. CK2$\alpha$, min. CLK3
6	7.220977306365967	5.55076789855957	Joint: max. CK2$\alpha$, min. CLK3
6	7.220056056976318	5.379220485687256	Joint: max. CK2$\alpha$, min. CLK3
6	7.219492435455322	6.564805507659912	Joint: max. CK2$\alpha$, min. CLK3
6	7.218820095062256	6.127639293670654	Joint: max. CK2$\alpha$, min. CLK3
6	7.217850208282471	5.328310489654541	Joint: max. CK2$\alpha$, min. CLK3
6	7.2171149253845215	6.144206523895264	Joint: max. CK2$\alpha$, min. CLK3
6	7.217036724090576	6.5061821937561035	Joint: max. CK2$\alpha$, min. CLK3
6	7.214102268218994	5.280712604522705	Joint: max. CK2$\alpha$, min. CLK3
6	7.21388578414917	5.328713893890381	Joint: max. CK2$\alpha$, min. CLK3
6	7.212959289550781	5.702170372009277	Joint: max. CK2$\alpha$, min. CLK3
6	7.208280563354492	6.03088903427124	Joint: max. CK2$\alpha$, min. CLK3
6	7.207608222961426	6.0769124031066895	Joint: max. CK2$\alpha$, min. CLK3
6	7.207137107849121	5.814963340759277	Joint: max. CK2$\alpha$, min. CLK3
6	7.205200672149658	5.355500221252441	Joint: max. CK2$\alpha$, min. CLK3
6	7.203769207000732	6.158686637878418	Joint: max. CK2$\alpha$, min. CLK3
6	7.203105449676514	5.274757385253906	Joint: max. CK2$\alpha$, min. CLK3
6	7.201110363006592	5.99111270904541	Joint: max. CK2$\alpha$, min. CLK3
6	7.200570106506348	5.673691749572754	Joint: max. CK2$\alpha$, min. CLK3
6	7.200358867645264	4.97450065612793	Joint: max. CK2$\alpha$, min. CLK3
6	7.199294567108154	6.715447902679443	Joint: max. CK2$\alpha$, min. CLK3
6	7.198819160461426	6.580540180206299	Joint: max. CK2$\alpha$, min. CLK3
6	7.1980438232421875	6.145857334136963	Joint: max. CK2$\alpha$, min. CLK3
6	7.1964111328125	6.052365303039551	Joint: max. CK2$\alpha$, min. CLK3
6	7.195629596710205	5.262986660003662	Joint: max. CK2$\alpha$, min. CLK3
6	7.195246696472168	6.151866436004639	Joint: max. CK2$\alpha$, min. CLK3
6	7.194645881652832	5.538012981414795	Joint: max. CK2$\alpha$, min. CLK3
6	7.194101810455322	6.316997528076172	Joint: max. CK2$\alpha$, min. CLK3
6	7.191535472869873	5.868011474609375	Joint: max. CK2$\alpha$, min. CLK3
6	7.191007137298584	6.10977029800415	Joint: max. CK2$\alpha$, min. CLK3
6	7.186722278594971	6.549710750579834	Joint: max. CK2$\alpha$, min. CLK3
6	7.186184406280518	5.250635623931885	Joint: max. CK2$\alpha$, min. CLK3
6	7.18195104598999	5.562748432159424	Joint: max. CK2$\alpha$, min. CLK3
6	7.181681156158447	6.367335319519043	Joint: max. CK2$\alpha$, min. CLK3
6	7.181345462799072	5.016668796539307	Joint: max. CK2$\alpha$, min. CLK3
6	7.180659770965576	5.9330010414123535	Joint: max. CK2$\alpha$, min. CLK3
6	7.1805291175842285	5.350566387176514	Joint: max. CK2$\alpha$, min. CLK3
6	7.180044651031494	5.892517566680908	Joint: max. CK2$\alpha$, min. CLK3
6	7.179662227630615	6.577590465545654	Joint: max. CK2$\alpha$, min. CLK3
6	7.179404258728027	6.09291410446167	Joint: max. CK2$\alpha$, min. CLK3
6	7.178983211517334	6.235230922698975	Joint: max. CK2$\alpha$, min. CLK3
6	7.176855564117432	5.978179454803467	Joint: max. CK2$\alpha$, min. CLK3
6	7.1761040687561035	5.390804767608643	Joint: max. CK2$\alpha$, min. CLK3
6	7.175586223602295	5.143747806549072	Joint: max. CK2$\alpha$, min. CLK3
6	7.171911716461182	6.023388862609863	Joint: max. CK2$\alpha$, min. CLK3
6	7.171626567840576	5.05599308013916	Joint: max. CK2$\alpha$, min. CLK3
6	7.17096471786499	5.798391819000244	Joint: max. CK2$\alpha$, min. CLK3
6	7.170584678649902	6.736990451812744	Joint: max. CK2$\alpha$, min. CLK3
6	7.168312072753906	5.54252815246582	Joint: max. CK2$\alpha$, min. CLK3
6	7.166841983795166	5.977229595184326	Joint: max. CK2$\alpha$, min. CLK3
6	7.166701316833496	5.933385848999023	Joint: max. CK2$\alpha$, min. CLK3
6	7.166414737701416	5.7802863121032715	Joint: max. CK2$\alpha$, min. CLK3
6	7.166128158569336	5.519323348999023	Joint: max. CK2$\alpha$, min. CLK3
6	7.163082599639893	5.2643208503723145	Joint: max. CK2$\alpha$, min. CLK3
6	7.157159805297852	5.406485080718994	Joint: max. CK2$\alpha$, min. CLK3
6	7.155991077423096	6.0357232093811035	Joint: max. CK2$\alpha$, min. CLK3
6	7.155062198638916	5.79711389541626	Joint: max. CK2$\alpha$, min. CLK3
6	7.15431547164917	7.12348747253418	Joint: max. CK2$\alpha$, min. CLK3
6	7.1512770652771	5.5717854499816895	Joint: max. CK2$\alpha$, min. CLK3
6	7.1512131690979	5.929384708404541	Joint: max. CK2$\alpha$, min. CLK3
6	7.149969577789307	5.702165603637695	Joint: max. CK2$\alpha$, min. CLK3
6	7.1491594314575195	6.243875503540039	Joint: max. CK2$\alpha$, min. CLK3
6	7.147706031799316	5.158941745758057	Joint: max. CK2$\alpha$, min. CLK3
6	7.144064426422119	5.128125190734863	Joint: max. CK2$\alpha$, min. CLK3
6	7.143892288208008	6.358730792999268	Joint: max. CK2$\alpha$, min. CLK3
6	7.138733386993408	5.15207052230835	Joint: max. CK2$\alpha$, min. CLK3
6	7.136960983276367	6.071531772613525	Joint: max. CK2$\alpha$, min. CLK3
6	7.136169910430908	5.3218560218811035	Joint: max. CK2$\alpha$, min. CLK3
6	7.135457992553711	6.766058921813965	Joint: max. CK2$\alpha$, min. CLK3
6	7.13362455368042	6.093295574188232	Joint: max. CK2$\alpha$, min. CLK3
6	7.133580207824707	5.239663600921631	Joint: max. CK2$\alpha$, min. CLK3
6	7.133111953735352	6.72801399230957	Joint: max. CK2$\alpha$, min. CLK3
6	7.1316704750061035	5.573164463043213	Joint: max. CK2$\alpha$, min. CLK3
6	7.131385326385498	6.435908794403076	Joint: max. CK2$\alpha$, min. CLK3
6	7.130860328674316	5.181479454040527	Joint: max. CK2$\alpha$, min. CLK3
6	7.130804538726807	5.503685474395752	Joint: max. CK2$\alpha$, min. CLK3
6	7.130484580993652	5.330819606781006	Joint: max. CK2$\alpha$, min. CLK3
6	7.128692150115967	5.437511444091797	Joint: max. CK2$\alpha$, min. CLK3
6	7.127696514129639	5.143218517303467	Joint: max. CK2$\alpha$, min. CLK3
6	7.1274733543396	6.4357428550720215	Joint: max. CK2$\alpha$, min. CLK3
6	7.125901222229004	5.237546920776367	Joint: max. CK2$\alpha$, min. CLK3
6	7.124718189239502	5.257647514343262	Joint: max. CK2$\alpha$, min. CLK3
6	7.124466419219971	5.537189483642578	Joint: max. CK2$\alpha$, min. CLK3
6	7.123818874359131	5.217092514038086	Joint: max. CK2$\alpha$, min. CLK3
6	7.123202800750732	5.508389949798584	Joint: max. CK2$\alpha$, min. CLK3
6	7.116501808166504	6.170018672943115	Joint: max. CK2$\alpha$, min. CLK3
6	7.116212844848633	5.908956527709961	Joint: max. CK2$\alpha$, min. CLK3
6	7.110281467437744	5.143255710601807	Joint: max. CK2$\alpha$, min. CLK3
6	7.10943603515625	5.378159046173096	Joint: max. CK2$\alpha$, min. CLK3
6	7.108296871185303	7.033024311065674	Joint: max. CK2$\alpha$, min. CLK3
6	7.10720157623291	5.063756942749023	Joint: max. CK2$\alpha$, min. CLK3
6	7.106773376464844	7.186611652374268	Joint: max. CK2$\alpha$, min. CLK3
6	7.105527877807617	5.583831310272217	Joint: max. CK2$\alpha$, min. CLK3
6	7.105267524719238	6.435856342315674	Joint: max. CK2$\alpha$, min. CLK3
6	7.104335784912109	5.791919231414795	Joint: max. CK2$\alpha$, min. CLK3
6	7.102819919586182	7.112224102020264	Joint: max. CK2$\alpha$, min. CLK3
6	7.102442741394043	5.207125186920166	Joint: max. CK2$\alpha$, min. CLK3
6	7.102043628692627	5.828366756439209	Joint: max. CK2$\alpha$, min. CLK3
6	7.101431846618652	5.408131122589111	Joint: max. CK2$\alpha$, min. CLK3
6	7.096363067626953	5.360310077667236	Joint: max. CK2$\alpha$, min. CLK3
6	7.094876766204834	5.557221412658691	Joint: max. CK2$\alpha$, min. CLK3
6	7.0943474769592285	5.237973690032959	Joint: max. CK2$\alpha$, min. CLK3
6	7.090200901031494	6.256466388702393	Joint: max. CK2$\alpha$, min. CLK3
6	7.09005880355835	5.637903213500977	Joint: max. CK2$\alpha$, min. CLK3
6	7.090005397796631	5.877767086029053	Joint: max. CK2$\alpha$, min. CLK3
6	7.088882923126221	5.748323917388916	Joint: max. CK2$\alpha$, min. CLK3
6	7.087729454040527	5.175653457641602	Joint: max. CK2$\alpha$, min. CLK3
6	7.083472728729248	5.953861236572266	Joint: max. CK2$\alpha$, min. CLK3
6	7.080774784088135	6.953629016876221	Joint: max. CK2$\alpha$, min. CLK3
6	7.079380512237549	5.306769847869873	Joint: max. CK2$\alpha$, min. CLK3
6	7.078122615814209	6.494999408721924	Joint: max. CK2$\alpha$, min. CLK3
6	7.0775370597839355	5.580469131469727	Joint: max. CK2$\alpha$, min. CLK3
6	7.0763068199157715	6.020100116729736	Joint: max. CK2$\alpha$, min. CLK3
6	7.075271129608154	6.369414806365967	Joint: max. CK2$\alpha$, min. CLK3
6	7.075223445892334	5.49785041809082	Joint: max. CK2$\alpha$, min. CLK3
6	7.0749945640563965	5.247751712799072	Joint: max. CK2$\alpha$, min. CLK3
6	7.0744099617004395	5.450794696807861	Joint: max. CK2$\alpha$, min. CLK3
6	7.069869518280029	6.436883449554443	Joint: max. CK2$\alpha$, min. CLK3
6	7.065349102020264	6.0610671043396	Joint: max. CK2$\alpha$, min. CLK3
6	7.06443452835083	5.782378196716309	Joint: max. CK2$\alpha$, min. CLK3
6	7.063875675201416	5.951805114746094	Joint: max. CK2$\alpha$, min. CLK3
6	7.0636091232299805	5.972133159637451	Joint: max. CK2$\alpha$, min. CLK3
6	7.063048839569092	5.573026180267334	Joint: max. CK2$\alpha$, min. CLK3
6	7.062671184539795	5.462889194488525	Joint: max. CK2$\alpha$, min. CLK3
6	7.060584545135498	6.2389655113220215	Joint: max. CK2$\alpha$, min. CLK3
6	7.059831619262695	5.957672595977783	Joint: max. CK2$\alpha$, min. CLK3
6	7.0589213371276855	5.381101131439209	Joint: max. CK2$\alpha$, min. CLK3
6	7.058412551879883	6.108434677124023	Joint: max. CK2$\alpha$, min. CLK3
6	7.057896137237549	5.319037914276123	Joint: max. CK2$\alpha$, min. CLK3
6	7.0578227043151855	5.958083629608154	Joint: max. CK2$\alpha$, min. CLK3
6	7.052712917327881	5.469805717468262	Joint: max. CK2$\alpha$, min. CLK3
6	7.0521769523620605	6.43536901473999	Joint: max. CK2$\alpha$, min. CLK3
6	7.051937103271484	5.27618932723999	Joint: max. CK2$\alpha$, min. CLK3
6	7.050326347351074	5.975148677825928	Joint: max. CK2$\alpha$, min. CLK3
6	7.048333168029785	5.206737518310547	Joint: max. CK2$\alpha$, min. CLK3
6	7.047435283660889	5.698838710784912	Joint: max. CK2$\alpha$, min. CLK3
6	7.044519424438477	5.730040550231934	Joint: max. CK2$\alpha$, min. CLK3
6	7.043605327606201	5.9853010177612305	Joint: max. CK2$\alpha$, min. CLK3
6	7.043176174163818	5.946354866027832	Joint: max. CK2$\alpha$, min. CLK3
6	7.042373180389404	5.035739898681641	Joint: max. CK2$\alpha$, min. CLK3
6	7.041561126708984	6.262370586395264	Joint: max. CK2$\alpha$, min. CLK3
6	7.0403361320495605	6.426377773284912	Joint: max. CK2$\alpha$, min. CLK3
6	7.039830684661865	5.224270343780518	Joint: max. CK2$\alpha$, min. CLK3
6	7.038642406463623	5.050681114196777	Joint: max. CK2$\alpha$, min. CLK3
6	7.03693151473999	5.032945156097412	Joint: max. CK2$\alpha$, min. CLK3
6	7.036910533905029	5.142247676849365	Joint: max. CK2$\alpha$, min. CLK3
6	7.036588191986084	5.341281890869141	Joint: max. CK2$\alpha$, min. CLK3
6	7.034121036529541	7.200047969818115	Joint: max. CK2$\alpha$, min. CLK3
6	7.0315351486206055	6.7064290046691895	Joint: max. CK2$\alpha$, min. CLK3
6	7.031051158905029	6.183992862701416	Joint: max. CK2$\alpha$, min. CLK3
6	7.025651931762695	6.0119757652282715	Joint: max. CK2$\alpha$, min. CLK3
6	7.02384614944458	6.6990275382995605	Joint: max. CK2$\alpha$, min. CLK3
6	7.01936149597168	5.4212212562561035	Joint: max. CK2$\alpha$, min. CLK3
6	7.018468379974365	6.257516384124756	Joint: max. CK2$\alpha$, min. CLK3
6	7.016100883483887	6.891514778137207	Joint: max. CK2$\alpha$, min. CLK3
6	7.012374401092529	6.191583156585693	Joint: max. CK2$\alpha$, min. CLK3
6	7.0103840827941895	4.932586669921875	Joint: max. CK2$\alpha$, min. CLK3
6	7.010342121124268	6.458899021148682	Joint: max. CK2$\alpha$, min. CLK3
6	7.007375240325928	6.316307544708252	Joint: max. CK2$\alpha$, min. CLK3
6	7.006292343139648	5.093956470489502	Joint: max. CK2$\alpha$, min. CLK3
6	7.003047466278076	5.3953118324279785	Joint: max. CK2$\alpha$, min. CLK3
6	7.0026092529296875	5.68739128112793	Joint: max. CK2$\alpha$, min. CLK3
6	7.002572536468506	5.714554309844971	Joint: max. CK2$\alpha$, min. CLK3
6	7.00209903717041	6.580289840698242	Joint: max. CK2$\alpha$, min. CLK3
6	7.001349925994873	5.252838611602783	Joint: max. CK2$\alpha$, min. CLK3
6	6.998143672943115	5.158512592315674	Joint: max. CK2$\alpha$, min. CLK3
6	6.998131275177002	5.079960346221924	Joint: max. CK2$\alpha$, min. CLK3
6	6.991069793701172	5.545870304107666	Joint: max. CK2$\alpha$, min. CLK3
6	6.989442348480225	5.869632244110107	Joint: max. CK2$\alpha$, min. CLK3
6	6.987799167633057	5.941132068634033	Joint: max. CK2$\alpha$, min. CLK3
6	6.986771106719971	5.872025012969971	Joint: max. CK2$\alpha$, min. CLK3
6	6.981028079986572	5.932041168212891	Joint: max. CK2$\alpha$, min. CLK3
6	6.9798760414123535	5.273338794708252	Joint: max. CK2$\alpha$, min. CLK3
6	6.979274272918701	6.584104061126709	Joint: max. CK2$\alpha$, min. CLK3
6	6.974778652191162	6.451241970062256	Joint: max. CK2$\alpha$, min. CLK3
6	6.973139762878418	5.0930914878845215	Joint: max. CK2$\alpha$, min. CLK3
6	6.972194194793701	4.978059768676758	Joint: max. CK2$\alpha$, min. CLK3
6	6.971554756164551	5.770186424255371	Joint: max. CK2$\alpha$, min. CLK3
6	6.970862865447998	4.939939022064209	Joint: max. CK2$\alpha$, min. CLK3
6	6.970613479614258	5.313600063323975	Joint: max. CK2$\alpha$, min. CLK3
6	6.958197593688965	6.376369953155518	Joint: max. CK2$\alpha$, min. CLK3
6	6.958037853240967	5.653387546539307	Joint: max. CK2$\alpha$, min. CLK3
6	6.956747531890869	6.294930934906006	Joint: max. CK2$\alpha$, min. CLK3
6	6.953338146209717	6.273014545440674	Joint: max. CK2$\alpha$, min. CLK3
6	6.944145202636719	6.031464099884033	Joint: max. CK2$\alpha$, min. CLK3
6	6.941636085510254	5.376380443572998	Joint: max. CK2$\alpha$, min. CLK3
6	6.93928861618042	5.842193126678467	Joint: max. CK2$\alpha$, min. CLK3
6	6.937163829803467	6.628170967102051	Joint: max. CK2$\alpha$, min. CLK3
6	6.936843395233154	5.751055717468262	Joint: max. CK2$\alpha$, min. CLK3
6	6.936652660369873	5.0468831062316895	Joint: max. CK2$\alpha$, min. CLK3
6	6.935605525970459	6.549161434173584	Joint: max. CK2$\alpha$, min. CLK3
6	6.935575485229492	5.956855297088623	Joint: max. CK2$\alpha$, min. CLK3
6	6.93121862411499	5.403213024139404	Joint: max. CK2$\alpha$, min. CLK3
6	6.929949760437012	5.492312431335449	Joint: max. CK2$\alpha$, min. CLK3
6	6.92792272567749	5.528294086456299	Joint: max. CK2$\alpha$, min. CLK3
6	6.925870418548584	5.958432197570801	Joint: max. CK2$\alpha$, min. CLK3
6	6.921973705291748	5.644002437591553	Joint: max. CK2$\alpha$, min. CLK3
6	6.917635440826416	6.366140842437744	Joint: max. CK2$\alpha$, min. CLK3
6	6.914398670196533	5.234038829803467	Joint: max. CK2$\alpha$, min. CLK3
6	6.912162780761719	5.412233829498291	Joint: max. CK2$\alpha$, min. CLK3
6	6.907516002655029	5.090466499328613	Joint: max. CK2$\alpha$, min. CLK3
6	6.906865119934082	5.14227819442749	Joint: max. CK2$\alpha$, min. CLK3
6	6.9064812660217285	6.293136119842529	Joint: max. CK2$\alpha$, min. CLK3
6	6.903576374053955	6.939626693725586	Joint: max. CK2$\alpha$, min. CLK3
6	6.903514385223389	6.658694744110107	Joint: max. CK2$\alpha$, min. CLK3
6	6.901883602142334	6.314390659332275	Joint: max. CK2$\alpha$, min. CLK3
6	6.899600028991699	6.424190998077393	Joint: max. CK2$\alpha$, min. CLK3
6	6.898196697235107	6.336476802825928	Joint: max. CK2$\alpha$, min. CLK3
6	6.897697925567627	5.390148162841797	Joint: max. CK2$\alpha$, min. CLK3
6	6.893035411834717	5.845763683319092	Joint: max. CK2$\alpha$, min. CLK3
6	6.891586780548096	5.680688381195068	Joint: max. CK2$\alpha$, min. CLK3
6	6.888452053070068	5.574182033538818	Joint: max. CK2$\alpha$, min. CLK3
6	6.887379169464111	6.4988694190979	Joint: max. CK2$\alpha$, min. CLK3
6	6.884137153625488	6.500486850738525	Joint: max. CK2$\alpha$, min. CLK3
6	6.8840651512146	5.582022190093994	Joint: max. CK2$\alpha$, min. CLK3
6	6.882285118103027	5.016265869140625	Joint: max. CK2$\alpha$, min. CLK3
6	6.881714344024658	5.3343281745910645	Joint: max. CK2$\alpha$, min. CLK3
6	6.879662036895752	5.231698036193848	Joint: max. CK2$\alpha$, min. CLK3
6	6.873917102813721	5.519627094268799	Joint: max. CK2$\alpha$, min. CLK3
6	6.87256383895874	5.3383049964904785	Joint: max. CK2$\alpha$, min. CLK3
6	6.870640277862549	6.320223331451416	Joint: max. CK2$\alpha$, min. CLK3
6	6.8681182861328125	7.06718111038208	Joint: max. CK2$\alpha$, min. CLK3
6	6.8672003746032715	5.697158336639404	Joint: max. CK2$\alpha$, min. CLK3
6	6.865967273712158	5.849358081817627	Joint: max. CK2$\alpha$, min. CLK3
6	6.857484340667725	5.4411725997924805	Joint: max. CK2$\alpha$, min. CLK3
6	6.8549418449401855	6.8333611488342285	Joint: max. CK2$\alpha$, min. CLK3
6	6.85296106338501	5.907588958740234	Joint: max. CK2$\alpha$, min. CLK3
6	6.851578235626221	5.493751525878906	Joint: max. CK2$\alpha$, min. CLK3
6	6.849862575531006	6.125486850738525	Joint: max. CK2$\alpha$, min. CLK3
6	6.848695278167725	5.092977046966553	Joint: max. CK2$\alpha$, min. CLK3
6	6.848551273345947	5.439830303192139	Joint: max. CK2$\alpha$, min. CLK3
6	6.848301410675049	6.467535495758057	Joint: max. CK2$\alpha$, min. CLK3
6	6.847451686859131	6.266735553741455	Joint: max. CK2$\alpha$, min. CLK3
6	6.845432281494141	4.929361820220947	Joint: max. CK2$\alpha$, min. CLK3
6	6.843657493591309	5.987048149108887	Joint: max. CK2$\alpha$, min. CLK3
6	6.842537879943848	5.209492206573486	Joint: max. CK2$\alpha$, min. CLK3
6	6.841929912567139	5.6440815925598145	Joint: max. CK2$\alpha$, min. CLK3
6	6.841261386871338	6.391186237335205	Joint: max. CK2$\alpha$, min. CLK3
6	6.838449954986572	6.3673810958862305	Joint: max. CK2$\alpha$, min. CLK3
6	6.836734294891357	6.257347106933594	Joint: max. CK2$\alpha$, min. CLK3
6	6.836327075958252	5.823427677154541	Joint: max. CK2$\alpha$, min. CLK3
6	6.835501194000244	5.446538925170898	Joint: max. CK2$\alpha$, min. CLK3
6	6.835274696350098	6.3163275718688965	Joint: max. CK2$\alpha$, min. CLK3
6	6.833972454071045	6.388436794281006	Joint: max. CK2$\alpha$, min. CLK3
6	6.833675861358643	5.298169136047363	Joint: max. CK2$\alpha$, min. CLK3
6	6.832829475402832	5.25792932510376	Joint: max. CK2$\alpha$, min. CLK3
6	6.832485675811768	6.333663463592529	Joint: max. CK2$\alpha$, min. CLK3
6	6.831064701080322	4.986011028289795	Joint: max. CK2$\alpha$, min. CLK3
6	6.829986095428467	5.233192443847656	Joint: max. CK2$\alpha$, min. CLK3
6	6.829572677612305	5.6996049880981445	Joint: max. CK2$\alpha$, min. CLK3
6	6.827194690704346	5.36595344543457	Joint: max. CK2$\alpha$, min. CLK3
6	6.827012062072754	5.10490608215332	Joint: max. CK2$\alpha$, min. CLK3
6	6.826156139373779	6.688103675842285	Joint: max. CK2$\alpha$, min. CLK3
6	6.820270538330078	6.481321334838867	Joint: max. CK2$\alpha$, min. CLK3
6	6.82000207901001	6.379626750946045	Joint: max. CK2$\alpha$, min. CLK3
6	6.818839073181152	5.327218055725098	Joint: max. CK2$\alpha$, min. CLK3
6	6.817780017852783	5.483455657958984	Joint: max. CK2$\alpha$, min. CLK3
6	6.813325881958008	5.2838263511657715	Joint: max. CK2$\alpha$, min. CLK3
6	6.805327892303467	5.5896782875061035	Joint: max. CK2$\alpha$, min. CLK3
6	6.797889232635498	5.42559289932251	Joint: max. CK2$\alpha$, min. CLK3
6	6.795169830322266	5.776819705963135	Joint: max. CK2$\alpha$, min. CLK3
6	6.793964385986328	4.789543151855469	Joint: max. CK2$\alpha$, min. CLK3
6	6.7914299964904785	5.022463798522949	Joint: max. CK2$\alpha$, min. CLK3
6	6.783743381500244	5.4034223556518555	Joint: max. CK2$\alpha$, min. CLK3
6	6.779891490936279	5.601565361022949	Joint: max. CK2$\alpha$, min. CLK3
6	6.778619289398193	5.3219170570373535	Joint: max. CK2$\alpha$, min. CLK3
6	6.777792453765869	5.452676296234131	Joint: max. CK2$\alpha$, min. CLK3
6	6.776533603668213	6.2697062492370605	Joint: max. CK2$\alpha$, min. CLK3
6	6.775292873382568	5.401827335357666	Joint: max. CK2$\alpha$, min. CLK3
6	6.7745842933654785	5.107043266296387	Joint: max. CK2$\alpha$, min. CLK3
6	6.773834228515625	5.517683506011963	Joint: max. CK2$\alpha$, min. CLK3
6	6.76954984664917	5.90219259262085	Joint: max. CK2$\alpha$, min. CLK3
6	6.763722896575928	5.021957874298096	Joint: max. CK2$\alpha$, min. CLK3
6	6.754353046417236	5.433197975158691	Joint: max. CK2$\alpha$, min. CLK3
6	6.7525177001953125	5.37595796585083	Joint: max. CK2$\alpha$, min. CLK3
6	6.751400470733643	4.951899528503418	Joint: max. CK2$\alpha$, min. CLK3
6	6.7475409507751465	5.603386402130127	Joint: max. CK2$\alpha$, min. CLK3
6	6.742969036102295	5.469029903411865	Joint: max. CK2$\alpha$, min. CLK3
6	6.739856719970703	5.523099422454834	Joint: max. CK2$\alpha$, min. CLK3
6	6.734048366546631	5.335838317871094	Joint: max. CK2$\alpha$, min. CLK3
6	6.725620269775391	4.906102180480957	Joint: max. CK2$\alpha$, min. CLK3
6	6.724832534790039	5.230679035186768	Joint: max. CK2$\alpha$, min. CLK3
6	6.723726749420166	5.32459020614624	Joint: max. CK2$\alpha$, min. CLK3
6	6.709084510803223	5.506338596343994	Joint: max. CK2$\alpha$, min. CLK3
6	6.7082839012146	5.168344020843506	Joint: max. CK2$\alpha$, min. CLK3
6	6.697722911834717	5.11257791519165	Joint: max. CK2$\alpha$, min. CLK3
6	6.697101593017578	6.236835956573486	Joint: max. CK2$\alpha$, min. CLK3
6	6.6958417892456055	5.54146146774292	Joint: max. CK2$\alpha$, min. CLK3
6	6.694885730743408	5.594772815704346	Joint: max. CK2$\alpha$, min. CLK3
6	6.6941304206848145	5.693746566772461	Joint: max. CK2$\alpha$, min. CLK3
6	6.686385631561279	6.186159610748291	Joint: max. CK2$\alpha$, min. CLK3
6	6.679568767547607	5.2385993003845215	Joint: max. CK2$\alpha$, min. CLK3
6	6.67435884475708	6.81461763381958	Joint: max. CK2$\alpha$, min. CLK3
6	6.669683456420898	5.064637660980225	Joint: max. CK2$\alpha$, min. CLK3
6	6.666574001312256	5.002641201019287	Joint: max. CK2$\alpha$, min. CLK3
6	6.666451930999756	5.256618022918701	Joint: max. CK2$\alpha$, min. CLK3
6	6.664997100830078	5.861744403839111	Joint: max. CK2$\alpha$, min. CLK3
6	6.657724857330322	6.473693370819092	Joint: max. CK2$\alpha$, min. CLK3
6	6.654685020446777	5.262363433837891	Joint: max. CK2$\alpha$, min. CLK3
6	6.654177188873291	6.019749164581299	Joint: max. CK2$\alpha$, min. CLK3
6	6.6480326652526855	5.357431888580322	Joint: max. CK2$\alpha$, min. CLK3
6	6.640726089477539	5.226110935211182	Joint: max. CK2$\alpha$, min. CLK3
6	6.6384501457214355	5.0078349113464355	Joint: max. CK2$\alpha$, min. CLK3
6	6.638084411621094	5.652291774749756	Joint: max. CK2$\alpha$, min. CLK3
6	6.6302618980407715	5.153635025024414	Joint: max. CK2$\alpha$, min. CLK3
6	6.630173206329346	5.851398944854736	Joint: max. CK2$\alpha$, min. CLK3
6	6.626053810119629	6.2857513427734375	Joint: max. CK2$\alpha$, min. CLK3
6	6.607560634613037	4.548300266265869	Joint: max. CK2$\alpha$, min. CLK3
6	6.594157695770264	6.065749645233154	Joint: max. CK2$\alpha$, min. CLK3
6	6.593291759490967	5.137265205383301	Joint: max. CK2$\alpha$, min. CLK3
6	6.589120864868164	6.395054340362549	Joint: max. CK2$\alpha$, min. CLK3
6	6.584080219268799	5.041345119476318	Joint: max. CK2$\alpha$, min. CLK3
6	6.583153247833252	5.918512344360352	Joint: max. CK2$\alpha$, min. CLK3
6	6.582316875457764	6.618668079376221	Joint: max. CK2$\alpha$, min. CLK3
6	6.5663371086120605	4.73232364654541	Joint: max. CK2$\alpha$, min. CLK3
6	6.565589427947998	6.418496608734131	Joint: max. CK2$\alpha$, min. CLK3
6	6.556499004364014	5.395720958709717	Joint: max. CK2$\alpha$, min. CLK3
6	6.552639007568359	4.9604597091674805	Joint: max. CK2$\alpha$, min. CLK3
6	6.552326679229736	5.151538372039795	Joint: max. CK2$\alpha$, min. CLK3
6	6.549417018890381	5.428219318389893	Joint: max. CK2$\alpha$, min. CLK3
6	6.5480828285217285	5.080127239227295	Joint: max. CK2$\alpha$, min. CLK3
6	6.546191692352295	4.634066581726074	Joint: max. CK2$\alpha$, min. CLK3
6	6.543837070465088	5.467552185058594	Joint: max. CK2$\alpha$, min. CLK3
6	6.537353992462158	6.192676067352295	Joint: max. CK2$\alpha$, min. CLK3
6	6.534524440765381	6.561654090881348	Joint: max. CK2$\alpha$, min. CLK3
6	6.530857563018799	5.973426818847656	Joint: max. CK2$\alpha$, min. CLK3
6	6.522554874420166	4.992469310760498	Joint: max. CK2$\alpha$, min. CLK3
6	6.52008581161499	5.0979485511779785	Joint: max. CK2$\alpha$, min. CLK3
6	6.505941867828369	4.9986042976379395	Joint: max. CK2$\alpha$, min. CLK3
6	6.50150728225708	5.600314617156982	Joint: max. CK2$\alpha$, min. CLK3
6	6.493494510650635	4.784189224243164	Joint: max. CK2$\alpha$, min. CLK3
6	6.493104457855225	4.996545314788818	Joint: max. CK2$\alpha$, min. CLK3
6	6.487056255340576	6.256181240081787	Joint: max. CK2$\alpha$, min. CLK3
6	6.479793071746826	6.204920768737793	Joint: max. CK2$\alpha$, min. CLK3
6	6.476258754730225	6.375338077545166	Joint: max. CK2$\alpha$, min. CLK3
6	6.455563068389893	5.148644924163818	Joint: max. CK2$\alpha$, min. CLK3
6	6.450021743774414	6.3482441902160645	Joint: max. CK2$\alpha$, min. CLK3
6	6.432584285736084	6.172328472137451	Joint: max. CK2$\alpha$, min. CLK3
6	6.424933910369873	6.106874942779541	Joint: max. CK2$\alpha$, min. CLK3
6	6.413383960723877	5.207767486572266	Joint: max. CK2$\alpha$, min. CLK3
6	6.411859512329102	6.571868419647217	Joint: max. CK2$\alpha$, min. CLK3
6	6.400020122528076	6.209483623504639	Joint: max. CK2$\alpha$, min. CLK3
6	6.373636722564697	5.518809795379639	Joint: max. CK2$\alpha$, min. CLK3
6	6.373621463775635	5.104992389678955	Joint: max. CK2$\alpha$, min. CLK3
6	6.371145725250244	5.179182529449463	Joint: max. CK2$\alpha$, min. CLK3
6	6.368345737457275	5.8443989753723145	Joint: max. CK2$\alpha$, min. CLK3
6	6.3600850105285645	5.156955242156982	Joint: max. CK2$\alpha$, min. CLK3
6	6.359252452850342	5.201632499694824	Joint: max. CK2$\alpha$, min. CLK3
6	6.356800079345703	6.276050090789795	Joint: max. CK2$\alpha$, min. CLK3
6	6.3400726318359375	5.912357807159424	Joint: max. CK2$\alpha$, min. CLK3
6	6.336598873138428	4.885519981384277	Joint: max. CK2$\alpha$, min. CLK3
6	6.333425998687744	5.503171443939209	Joint: max. CK2$\alpha$, min. CLK3
6	6.3271965980529785	4.805419445037842	Joint: max. CK2$\alpha$, min. CLK3
6	6.317902088165283	4.632154941558838	Joint: max. CK2$\alpha$, min. CLK3
6	6.314828395843506	6.034104824066162	Joint: max. CK2$\alpha$, min. CLK3
6	6.312942028045654	5.3897833824157715	Joint: max. CK2$\alpha$, min. CLK3
6	6.303288459777832	5.071609973907471	Joint: max. CK2$\alpha$, min. CLK3
6	6.2939300537109375	5.992124080657959	Joint: max. CK2$\alpha$, min. CLK3
6	6.285502910614014	5.457502365112305	Joint: max. CK2$\alpha$, min. CLK3
6	6.279917240142822	5.657500267028809	Joint: max. CK2$\alpha$, min. CLK3
6	6.2601542472839355	4.866209030151367	Joint: max. CK2$\alpha$, min. CLK3
6	6.244015693664551	5.466981410980225	Joint: max. CK2$\alpha$, min. CLK3
6	6.243898391723633	5.533605575561523	Joint: max. CK2$\alpha$, min. CLK3
6	6.242006778717041	5.414090633392334	Joint: max. CK2$\alpha$, min. CLK3
6	6.240069389343262	5.341055393218994	Joint: max. CK2$\alpha$, min. CLK3
6	6.228342533111572	6.021534442901611	Joint: max. CK2$\alpha$, min. CLK3
6	6.220156192779541	4.728130340576172	Joint: max. CK2$\alpha$, min. CLK3
6	6.201471328735352	5.167928218841553	Joint: max. CK2$\alpha$, min. CLK3
6	6.200306415557861	5.870811939239502	Joint: max. CK2$\alpha$, min. CLK3
6	6.195499897003174	4.768170356750488	Joint: max. CK2$\alpha$, min. CLK3
6	6.186948299407959	4.558314323425293	Joint: max. CK2$\alpha$, min. CLK3
6	6.183300495147705	5.335294246673584	Joint: max. CK2$\alpha$, min. CLK3
6	6.177265644073486	5.2199883460998535	Joint: max. CK2$\alpha$, min. CLK3
6	6.16585111618042	5.6682329177856445	Joint: max. CK2$\alpha$, min. CLK3
6	6.146755695343018	5.261113166809082	Joint: max. CK2$\alpha$, min. CLK3
6	6.140112400054932	5.298481464385986	Joint: max. CK2$\alpha$, min. CLK3
6	6.127371311187744	5.571876049041748	Joint: max. CK2$\alpha$, min. CLK3
6	6.089398384094238	4.900328159332275	Joint: max. CK2$\alpha$, min. CLK3
6	6.086665153503418	5.160762786865234	Joint: max. CK2$\alpha$, min. CLK3
6	6.069668292999268	5.8451361656188965	Joint: max. CK2$\alpha$, min. CLK3
6	6.0671210289001465	4.831350326538086	Joint: max. CK2$\alpha$, min. CLK3
6	6.0604143142700195	4.725611686706543	Joint: max. CK2$\alpha$, min. CLK3
6	5.990329265594482	5.879679203033447	Joint: max. CK2$\alpha$, min. CLK3
6	5.989684581756592	4.805555820465088	Joint: max. CK2$\alpha$, min. CLK3
6	5.956924915313721	4.856605052947998	Joint: max. CK2$\alpha$, min. CLK3
6	5.94795560836792	4.900645732879639	Joint: max. CK2$\alpha$, min. CLK3
6	5.884738445281982	4.861217021942139	Joint: max. CK2$\alpha$, min. CLK3
6	5.868283748626709	4.806516170501709	Joint: max. CK2$\alpha$, min. CLK3
6	5.844908237457275	4.325596809387207	Joint: max. CK2$\alpha$, min. CLK3
6	5.788193225860596	5.032693386077881	Joint: max. CK2$\alpha$, min. CLK3
6	5.787318706512451	4.684630870819092	Joint: max. CK2$\alpha$, min. CLK3
6	5.749609470367432	4.702240467071533	Joint: max. CK2$\alpha$, min. CLK3
6	5.722774028778076	4.61459493637085	Joint: max. CK2$\alpha$, min. CLK3
6	5.676734447479248	5.729527473449707	Joint: max. CK2$\alpha$, min. CLK3
6	5.667087554931641	5.775964260101318	Joint: max. CK2$\alpha$, min. CLK3
6	5.584669589996338	5.45149040222168	Joint: max. CK2$\alpha$, min. CLK3
6	5.488992691040039	5.429910182952881	Joint: max. CK2$\alpha$, min. CLK3
6	5.2013258934021	4.610940933227539	Joint: max. CK2$\alpha$, min. CLK3
6	7.804771900177002	6.085171222686768	Single: max. CK2$\alpha$
6	6.964477062225342	6.429231643676758	Single: max. CK2$\alpha$
6	6.7365546226501465	5.225656509399414	Single: max. CK2$\alpha$
6	6.906097412109375	5.805863380432129	Single: max. CK2$\alpha$
6	7.566908836364746	6.336065769195557	Single: max. CK2$\alpha$
6	6.753969669342041	6.058352947235107	Single: max. CK2$\alpha$
6	7.859977722167969	6.746436595916748	Single: max. CK2$\alpha$
6	7.828088760375977	6.262260437011719	Single: max. CK2$\alpha$
6	7.531357765197754	6.56008768081665	Single: max. CK2$\alpha$
6	7.90745735168457	6.275696277618408	Single: max. CK2$\alpha$
6	7.609469413757324	6.362725257873535	Single: max. CK2$\alpha$
6	7.525706291198731	6.85631799697876	Single: max. CK2$\alpha$
6	7.579744815826416	6.660592555999756	Single: max. CK2$\alpha$
6	7.484316349029541	6.237247943878174	Single: max. CK2$\alpha$
6	7.632084846496582	7.153958320617676	Single: max. CK2$\alpha$
6	8.187766075134277	7.310892581939697	Single: max. CK2$\alpha$
6	8.104392051696777	7.1047282218933105	Single: max. CK2$\alpha$
6	8.217120170593262	7.381627559661865	Single: max. CK2$\alpha$
6	8.199139595031738	7.363818645477295	Single: max. CK2$\alpha$
6	8.252854347229004	7.311057090759277	Single: max. CK2$\alpha$
6	8.106405258178711	7.306087970733643	Single: max. CK2$\alpha$
6	7.9276533126831055	7.063908576965332	Single: max. CK2$\alpha$
6	7.111720085144043	5.462921619415283	Single: max. CK2$\alpha$
6	7.98295259475708	7.192060947418213	Single: max. CK2$\alpha$
6	8.12911319732666	7.075504779815674	Single: max. CK2$\alpha$
6	8.037421226501465	7.234260559082031	Single: max. CK2$\alpha$
6	8.140810012817383	6.963376998901367	Single: max. CK2$\alpha$
6	7.749694347381592	6.893777847290039	Single: max. CK2$\alpha$
6	8.655976295471191	7.451236248016357	Single: max. CK2$\alpha$
6	8.017587661743164	7.048121452331543	Single: max. CK2$\alpha$
6	7.782049655914307	6.832030296325684	Single: max. CK2$\alpha$
6	6.912968158721924	6.107659339904785	Single: max. CK2$\alpha$
6	7.255177021026611	5.6879801750183105	Single: max. CK2$\alpha$
6	7.777206420898437	7.2366228103637695	Single: max. CK2$\alpha$
6	7.541475772857666	5.75664758682251	Single: max. CK2$\alpha$
6	7.478140354156494	6.05284309387207	Single: max. CK2$\alpha$
6	7.027187824249268	5.719125270843506	Single: max. CK2$\alpha$
6	7.124255180358887	6.152955532073975	Single: max. CK2$\alpha$
6	7.351208209991455	5.703355312347412	Single: max. CK2$\alpha$
6	7.236274719238281	6.020496368408203	Single: max. CK2$\alpha$
6	7.067678451538086	5.876549243927002	Single: max. CK2$\alpha$
6	7.092926502227783	5.57296085357666	Single: max. CK2$\alpha$
6	7.626462936401367	7.119342803955078	Single: max. CK2$\alpha$
6	8.25153923034668	7.6911540031433105	Single: max. CK2$\alpha$
6	6.7256293296813965	5.544381141662598	Single: max. CK2$\alpha$
6	7.45109224319458	5.35203218460083	Single: max. CK2$\alpha$
6	8.065566062927246	6.46335506439209	Single: max. CK2$\alpha$
6	7.7836689949035645	5.725528240203857	Single: max. CK2$\alpha$
6	7.447160720825195	6.247664451599121	Single: max. CK2$\alpha$
6	7.892784595489502	6.043159008026123	Single: max. CK2$\alpha$
6	7.732687950134277	5.936679363250732	Single: max. CK2$\alpha$
6	7.478234767913818	5.703545570373535	Single: max. CK2$\alpha$
6	7.405489444732666	5.803739070892334	Single: max. CK2$\alpha$
6	6.974101543426514	6.251865863800049	Single: max. CK2$\alpha$
6	7.572579860687256	6.08856725692749	Single: max. CK2$\alpha$
6	7.689521789550781	6.0259270668029785	Single: max. CK2$\alpha$
6	8.029603958129883	6.053291320800781	Single: max. CK2$\alpha$
6	7.425200939178467	5.814719200134277	Single: max. CK2$\alpha$
6	7.486442089080811	6.383814811706543	Single: max. CK2$\alpha$
6	7.813013553619385	6.11670446395874	Single: max. CK2$\alpha$
6	7.92600679397583	6.5683183670043945	Single: max. CK2$\alpha$
6	7.761391639709473	6.895198822021484	Single: max. CK2$\alpha$
6	6.960981845855713	6.094548225402832	Single: max. CK2$\alpha$
6	7.65082597732544	6.698387622833252	Single: max. CK2$\alpha$
6	7.19435977935791	6.183300971984863	Single: max. CK2$\alpha$
6	7.639610767364502	6.269568920135498	Single: max. CK2$\alpha$
6	8.037516593933105	6.751829624176025	Single: max. CK2$\alpha$
6	7.509559631347656	7.022548675537109	Single: max. CK2$\alpha$
6	7.774999618530273	6.775928497314453	Single: max. CK2$\alpha$
6	7.602541923522949	7.043298721313477	Single: max. CK2$\alpha$
6	7.9399495124816895	6.8136372566223145	Single: max. CK2$\alpha$
6	7.200708866119385	6.513783931732178	Single: max. CK2$\alpha$
6	7.652655601501465	6.737295150756836	Single: max. CK2$\alpha$
6	7.866422653198242	6.850368022918701	Single: max. CK2$\alpha$
6	8.022652626037598	7.216256141662598	Single: max. CK2$\alpha$
6	8.167845726013184	7.505959033966064	Single: max. CK2$\alpha$
6	7.781856060028076	6.6848554611206055	Single: max. CK2$\alpha$
6	8.201908111572266	7.430836200714111	Single: max. CK2$\alpha$
6	8.1538667678833	7.34353494644165	Single: max. CK2$\alpha$
6	8.027979850769043	7.346843719482422	Single: max. CK2$\alpha$
6	8.138422012329102	7.221827030181885	Single: max. CK2$\alpha$
6	7.97604513168335	7.018880844116211	Single: max. CK2$\alpha$
6	8.186588287353516	7.415676593780518	Single: max. CK2$\alpha$
6	8.104754447937012	7.369222640991211	Single: max. CK2$\alpha$
6	7.944512844085693	6.8923187255859375	Single: max. CK2$\alpha$
6	8.387857437133789	7.2412919998168945	Single: max. CK2$\alpha$
6	8.262640953063965	6.676525592803955	Single: max. CK2$\alpha$
6	7.950654983520508	6.657650470733643	Single: max. CK2$\alpha$
6	7.950254917144775	6.65639591217041	Single: max. CK2$\alpha$
6	8.247888565063477	6.7349371910095215	Single: max. CK2$\alpha$
6	7.72264575958252	5.724088191986084	Single: max. CK2$\alpha$
6	8.2664155960083	6.558681488037109	Single: max. CK2$\alpha$
6	8.218978881835938	6.937102794647217	Single: max. CK2$\alpha$
6	7.969536304473877	7.152270793914795	Single: max. CK2$\alpha$
6	8.17125415802002	6.781020641326904	Single: max. CK2$\alpha$
6	8.076260566711426	6.789559364318848	Single: max. CK2$\alpha$
6	7.847047805786133	6.799324035644531	Single: max. CK2$\alpha$
6	7.99612283706665	6.736967086791992	Single: max. CK2$\alpha$
6	8.151411056518555	6.812221527099609	Single: max. CK2$\alpha$
6	8.139362335205078	6.714402675628662	Single: max. CK2$\alpha$
6	7.716887474060059	6.687471389770508	Single: max. CK2$\alpha$
6	7.742236614227295	6.666225910186768	Single: max. CK2$\alpha$
6	8.357470512390137	6.803288459777832	Single: max. CK2$\alpha$
6	8.462636947631836	7.396888732910156	Single: max. CK2$\alpha$
6	8.534704208374023	6.762420654296875	Single: max. CK2$\alpha$
6	8.364339828491211	6.534964084625244	Single: max. CK2$\alpha$
6	8.29609203338623	7.159210681915283	Single: max. CK2$\alpha$
6	8.239791870117188	6.395721435546875	Single: max. CK2$\alpha$
6	8.11739730834961	6.600112438201904	Single: max. CK2$\alpha$
6	7.935546875	6.934759140014648	Single: max. CK2$\alpha$
6	8.367844581604004	6.614218711853027	Single: max. CK2$\alpha$
6	8.329777717590332	6.836328029632568	Single: max. CK2$\alpha$
6	8.152275085449219	6.713932037353516	Single: max. CK2$\alpha$
6	8.299306869506836	6.769053936004639	Single: max. CK2$\alpha$
6	8.285499572753906	7.121559143066406	Single: max. CK2$\alpha$
6	7.753547191619873	7.448751926422119	Single: max. CK2$\alpha$
6	7.761253356933594	7.470725059509277	Single: max. CK2$\alpha$
6	8.048543930053711	7.35103178024292	Single: max. CK2$\alpha$
6	7.801170825958252	7.147170066833496	Single: max. CK2$\alpha$
6	7.806155204772949	7.288440227508545	Single: max. CK2$\alpha$
6	8.063321113586426	7.558201789855957	Single: max. CK2$\alpha$
6	7.276461601257324	6.730563640594482	Single: max. CK2$\alpha$
6	7.849637508392334	7.0806403160095215	Single: max. CK2$\alpha$
6	7.974701404571533	7.534021854400635	Single: max. CK2$\alpha$
6	8.024188995361328	7.401835918426514	Single: max. CK2$\alpha$
6	7.829353332519531	7.196799278259277	Single: max. CK2$\alpha$
6	7.953892230987549	7.198066711425781	Single: max. CK2$\alpha$
6	7.503610610961914	6.55792236328125	Single: max. CK2$\alpha$
6	7.943531990051269	6.135897159576416	Single: max. CK2$\alpha$
6	7.883671760559082	6.112019062042236	Single: max. CK2$\alpha$
6	8.023213386535645	6.479008197784424	Single: max. CK2$\alpha$
6	7.96071720123291	6.05159330368042	Single: max. CK2$\alpha$
6	7.927661418914795	6.648340702056885	Single: max. CK2$\alpha$
6	8.231938362121582	6.260797500610352	Single: max. CK2$\alpha$
6	8.378495216369629	6.4231343269348145	Single: max. CK2$\alpha$
6	7.997693061828613	6.2851033210754395	Single: max. CK2$\alpha$
6	8.18271255493164	6.766307830810547	Single: max. CK2$\alpha$
6	7.779260158538818	6.768126487731934	Single: max. CK2$\alpha$
6	7.849078178405762	6.046547889709473	Single: max. CK2$\alpha$
6	7.887792110443115	6.564855098724365	Single: max. CK2$\alpha$
6	8.140162467956543	6.644562721252441	Single: max. CK2$\alpha$
6	8.173898696899414	7.341313362121582	Single: max. CK2$\alpha$
6	8.173748016357422	7.223673343658447	Single: max. CK2$\alpha$
6	7.959019660949707	6.909063816070557	Single: max. CK2$\alpha$
6	8.045769691467285	7.025177001953125	Single: max. CK2$\alpha$
6	7.924145221710205	6.8848395347595215	Single: max. CK2$\alpha$
6	8.349663734436035	7.258688926696777	Single: max. CK2$\alpha$
6	8.223630905151367	6.90476131439209	Single: max. CK2$\alpha$
6	8.113171577453613	7.0562663078308105	Single: max. CK2$\alpha$
6	7.571632862091064	5.936766624450684	Single: max. CK2$\alpha$
6	8.138899803161621	7.297291755676269	Single: max. CK2$\alpha$
6	8.154906272888184	7.027802467346191	Single: max. CK2$\alpha$
6	7.98859167098999	6.768251895904541	Single: max. CK2$\alpha$
6	8.103638648986816	6.888556003570557	Single: max. CK2$\alpha$
6	8.0641450881958	6.935482025146484	Single: max. CK2$\alpha$
6	7.950564384460449	6.95138692855835	Single: max. CK2$\alpha$
6	6.428010940551758	5.637847900390625	Single: max. CK2$\alpha$
6	8.211851119995117	6.95751953125	Single: max. CK2$\alpha$
6	8.083752632141113	6.85038423538208	Single: max. CK2$\alpha$
6	7.625406742095947	6.515556812286377	Single: max. CK2$\alpha$
6	8.248700141906738	6.825517654418945	Single: max. CK2$\alpha$
6	8.208647727966309	7.026270866394043	Single: max. CK2$\alpha$
6	7.3343915939331055	6.501911163330078	Single: max. CK2$\alpha$
6	8.158712387084961	6.948800086975098	Single: max. CK2$\alpha$
6	7.701677799224853	6.735161781311035	Single: max. CK2$\alpha$
6	8.019837379455566	6.7657976150512695	Single: max. CK2$\alpha$
6	8.142826080322266	7.1017165184021	Single: max. CK2$\alpha$
6	8.185235977172852	6.920608997344971	Single: max. CK2$\alpha$
6	8.096081733703613	7.324866771697998	Single: max. CK2$\alpha$
6	8.006831169128418	7.079352855682373	Single: max. CK2$\alpha$
6	8.178918838500977	7.06534481048584	Single: max. CK2$\alpha$
6	7.933530330657959	7.35329532623291	Single: max. CK2$\alpha$
6	8.201494216918945	7.189152717590332	Single: max. CK2$\alpha$
6	8.099538803100586	7.110871315002441	Single: max. CK2$\alpha$
6	8.080035209655762	6.945318222045898	Single: max. CK2$\alpha$
6	8.03843879699707	6.7148518562316895	Single: max. CK2$\alpha$
6	8.164302825927734	7.367144584655762	Single: max. CK2$\alpha$
6	8.123112678527832	7.204244613647461	Single: max. CK2$\alpha$
6	7.964379787445068	6.803117752075195	Single: max. CK2$\alpha$
6	8.141459465026855	7.158946990966797	Single: max. CK2$\alpha$
6	7.68455982208252	7.454871654510498	Single: max. CK2$\alpha$
6	8.18430233001709	6.930568218231201	Single: max. CK2$\alpha$
6	7.457746505737305	6.735795497894287	Single: max. CK2$\alpha$
6	8.014174461364746	6.80988883972168	Single: max. CK2$\alpha$
6	8.490776062011719	7.32269287109375	Single: max. CK2$\alpha$
6	7.980933666229248	7.038712501525879	Single: max. CK2$\alpha$
6	8.142334938049316	7.044215202331543	Single: max. CK2$\alpha$
6	7.951154708862305	7.279720783233643	Single: max. CK2$\alpha$
6	8.209552764892578	7.288592338562012	Single: max. CK2$\alpha$
6	7.560165405273437	6.9751877784729	Single: max. CK2$\alpha$
6	8.287389755249023	7.213344573974609	Single: max. CK2$\alpha$
6	8.196345329284668	7.486451148986816	Single: max. CK2$\alpha$
6	8.456762313842773	7.4811625480651855	Single: max. CK2$\alpha$
6	7.956384181976318	7.168412208557129	Single: max. CK2$\alpha$
6	8.392438888549805	6.981042861938477	Single: max. CK2$\alpha$
6	8.27521800994873	7.178884983062744	Single: max. CK2$\alpha$
6	7.93303918838501	6.866723537445068	Single: max. CK2$\alpha$
6	8.480103492736816	7.417964458465576	Single: max. CK2$\alpha$
6	8.332268714904785	7.724983692169189	Single: max. CK2$\alpha$
6	7.843023300170898	6.665705680847168	Single: max. CK2$\alpha$
6	7.842320442199707	6.791197299957275	Single: max. CK2$\alpha$
6	8.18568229675293	7.326184749603272	Single: max. CK2$\alpha$
6	7.184842586517334	6.758974075317383	Single: max. CK2$\alpha$
6	7.282171726226807	6.010032653808594	Single: max. CK2$\alpha$
6	7.067508697509766	5.954065799713135	Single: max. CK2$\alpha$
6	7.5572919845581055	6.004772186279297	Single: max. CK2$\alpha$
6	8.02815055847168	7.703845977783203	Single: max. CK2$\alpha$
6	7.129064559936523	6.6930742263793945	Single: max. CK2$\alpha$
6	7.442687511444092	6.15846586227417	Single: max. CK2$\alpha$
6	8.389636039733887	7.0535888671875	Single: max. CK2$\alpha$
6	7.476033687591553	5.994245529174805	Single: max. CK2$\alpha$
6	7.060299396514893	5.731992721557617	Single: max. CK2$\alpha$
6	7.060271739959717	5.770739555358887	Single: max. CK2$\alpha$
6	7.16443395614624	5.963163375854492	Single: max. CK2$\alpha$
6	6.944622039794922	6.034221649169922	Single: max. CK2$\alpha$
6	7.9609599113464355	7.065415859222412	Single: max. CK2$\alpha$
6	8.130716323852539	7.183311462402344	Single: max. CK2$\alpha$
6	6.914107799530029	7.415529251098633	Single: max. CK2$\alpha$
6	7.931650161743164	6.899731159210205	Single: max. CK2$\alpha$
6	8.352496147155762	7.076748847961426	Single: max. CK2$\alpha$
6	8.671467781066895	7.330985069274902	Single: max. CK2$\alpha$
6	8.649015426635742	7.277308464050293	Single: max. CK2$\alpha$
6	8.35511589050293	6.975386142730713	Single: max. CK2$\alpha$
6	8.54419231414795	7.054250717163086	Single: max. CK2$\alpha$
6	8.568026542663574	7.1073150634765625	Single: max. CK2$\alpha$
6	8.672607421875	7.052140712738037	Single: max. CK2$\alpha$
6	8.390299797058105	7.04296875	Single: max. CK2$\alpha$
6	8.84564208984375	7.559744834899902	Single: max. CK2$\alpha$
6	8.681111335754395	7.118095397949219	Single: max. CK2$\alpha$
6	8.790656089782715	7.154545307159424	Single: max. CK2$\alpha$
6	7.879797458648682	6.832307815551758	Single: max. CK2$\alpha$
6	7.739243507385254	7.109694004058838	Single: max. CK2$\alpha$
6	7.6853461265563965	6.796969890594482	Single: max. CK2$\alpha$
6	7.880220413208008	7.14264440536499	Single: max. CK2$\alpha$
6	8.256874084472656	6.9157938957214355	Single: max. CK2$\alpha$
6	7.880043029785156	7.137409210205078	Single: max. CK2$\alpha$
6	7.608023166656494	6.915524005889893	Single: max. CK2$\alpha$
6	8.290021896362305	7.308500289916992	Single: max. CK2$\alpha$
6	7.974081039428711	6.949427604675293	Single: max. CK2$\alpha$
6	7.681987285614014	6.7936482429504395	Single: max. CK2$\alpha$
6	7.681251049041748	6.6760406494140625	Single: max. CK2$\alpha$
6	7.634153366088867	6.74102258682251	Single: max. CK2$\alpha$
6	7.89353609085083	6.6646623611450195	Single: max. CK2$\alpha$
6	7.578239917755127	7.164622783660889	Single: max. CK2$\alpha$
6	7.643097400665283	7.09641170501709	Single: max. CK2$\alpha$
6	7.770153045654297	6.993308067321777	Single: max. CK2$\alpha$
6	8.138819694519043	6.7536187171936035	Single: max. CK2$\alpha$
6	8.277192115783691	6.866772651672363	Single: max. CK2$\alpha$
6	8.333028793334961	6.980350971221924	Single: max. CK2$\alpha$
6	8.369248390197754	7.160350322723389	Single: max. CK2$\alpha$
6	8.226131439208984	7.454617977142334	Single: max. CK2$\alpha$
6	8.430488586425781	7.009770393371582	Single: max. CK2$\alpha$
6	8.423784255981445	7.485975742340088	Single: max. CK2$\alpha$
6	8.031001091003418	7.000416278839111	Single: max. CK2$\alpha$
6	7.806838035583496	5.7927656173706055	Single: max. CK2$\alpha$
6	8.366837501525879	7.047308921813965	Single: max. CK2$\alpha$
6	8.333869934082031	7.427187919616699	Single: max. CK2$\alpha$
6	8.163813591003418	7.120929718017578	Single: max. CK2$\alpha$
6	8.168630599975586	6.835058689117432	Single: max. CK2$\alpha$
6	8.185652732849121	7.1063232421875	Single: max. CK2$\alpha$
6	8.100829124450684	6.845728874206543	Single: max. CK2$\alpha$
6	8.166647911071777	7.356521129608154	Single: max. CK2$\alpha$
6	7.49851131439209	6.476966857910156	Single: max. CK2$\alpha$
6	7.660408973693848	6.066644191741943	Single: max. CK2$\alpha$
6	7.540108680725098	6.467718124389648	Single: max. CK2$\alpha$
6	7.525506973266602	6.125632286071777	Single: max. CK2$\alpha$
6	7.376805305480957	6.208649635314941	Single: max. CK2$\alpha$
6	7.639935493469238	6.477767467498779	Single: max. CK2$\alpha$
6	7.362945079803467	6.811934947967529	Single: max. CK2$\alpha$
6	7.380726337432861	5.910674095153809	Single: max. CK2$\alpha$
6	7.424403667449951	5.944108963012695	Single: max. CK2$\alpha$
6	7.41994571685791	6.215731143951416	Single: max. CK2$\alpha$
6	7.503528594970703	6.026660919189453	Single: max. CK2$\alpha$
6	7.490128040313721	6.076305866241455	Single: max. CK2$\alpha$
6	7.646003246307373	6.109222888946533	Single: max. CK2$\alpha$
6	7.470051288604736	6.935088157653809	Single: max. CK2$\alpha$
6	7.88435697555542	6.908964157104492	Single: max. CK2$\alpha$
6	8.063206672668457	6.966549396514893	Single: max. CK2$\alpha$
6	8.071029663085938	6.845119476318359	Single: max. CK2$\alpha$
6	7.941577434539795	6.736116886138916	Single: max. CK2$\alpha$
6	8.223593711853027	7.015388488769531	Single: max. CK2$\alpha$
6	8.000507354736328	6.766351222991943	Single: max. CK2$\alpha$
6	7.926342010498047	6.882518291473389	Single: max. CK2$\alpha$
6	7.967305660247803	7.044190406799316	Single: max. CK2$\alpha$
6	8.113080024719238	6.9816131591796875	Single: max. CK2$\alpha$
6	7.566460609436035	7.10463285446167	Single: max. CK2$\alpha$
6	7.880764484405518	7.056643962860107	Single: max. CK2$\alpha$
6	7.61189079284668	6.502098083496094	Single: max. CK2$\alpha$
6	6.972350120544434	7.060418605804443	Single: max. CK2$\alpha$
6	7.581876754760742	6.698572635650635	Single: max. CK2$\alpha$
6	7.303371429443359	6.725290775299072	Single: max. CK2$\alpha$
6	7.644806861877441	6.904803276062012	Single: max. CK2$\alpha$
6	7.522704601287842	6.76321268081665	Single: max. CK2$\alpha$
6	7.670168399810791	6.563410758972168	Single: max. CK2$\alpha$
6	7.390254020690918	6.6212158203125	Single: max. CK2$\alpha$
6	7.624508380889893	6.896032810211182	Single: max. CK2$\alpha$
6	7.478614330291748	6.560110092163086	Single: max. CK2$\alpha$
6	7.70367956161499	6.678992748260498	Single: max. CK2$\alpha$
6	7.5170698165893555	6.73277473449707	Single: max. CK2$\alpha$
6	7.496129035949707	6.411889553070068	Single: max. CK2$\alpha$
6	7.653406143188477	6.770346641540527	Single: max. CK2$\alpha$
6	7.563952445983887	6.666135311126709	Single: max. CK2$\alpha$
6	7.544858932495117	6.646721363067627	Single: max. CK2$\alpha$
6	7.3037028312683105	6.568230152130127	Single: max. CK2$\alpha$
6	7.402605533599853	6.735888481140137	Single: max. CK2$\alpha$
6	7.585529804229736	6.4650726318359375	Single: max. CK2$\alpha$
6	7.665533065795898	6.531373023986816	Single: max. CK2$\alpha$
6	7.369997024536133	6.5319013595581055	Single: max. CK2$\alpha$
6	7.844406604766846	6.462371349334717	Single: max. CK2$\alpha$
6	7.518093109130859	6.793365955352783	Single: max. CK2$\alpha$
6	7.790935516357422	6.69341516494751	Single: max. CK2$\alpha$
6	7.7273688316345215	6.836996555328369	Single: max. CK2$\alpha$
6	7.63855504989624	6.434859752655029	Single: max. CK2$\alpha$
6	8.194723129272461	6.8261942863464355	Single: max. CK2$\alpha$
6	7.594453811645508	6.301621437072754	Single: max. CK2$\alpha$
6	8.086811065673828	5.553963661193848	Single: max. CK2$\alpha$
6	7.853775501251221	5.983429431915283	Single: max. CK2$\alpha$
6	8.084978103637695	5.862223148345947	Single: max. CK2$\alpha$
6	8.110673904418945	6.028598308563232	Single: max. CK2$\alpha$
6	8.122404098510742	6.345627307891846	Single: max. CK2$\alpha$
6	8.087180137634277	6.414671897888184	Single: max. CK2$\alpha$
6	7.492454528808594	6.384631156921387	Single: max. CK2$\alpha$
6	7.99341344833374	5.717092037200928	Single: max. CK2$\alpha$
6	7.65044355392456	5.932326316833496	Single: max. CK2$\alpha$
6	7.706840515136719	6.013262748718262	Single: max. CK2$\alpha$
6	7.7140421867370605	6.110788345336914	Single: max. CK2$\alpha$
6	7.89461088180542	6.426738262176514	Single: max. CK2$\alpha$
6	7.831436157226563	6.63240909576416	Single: max. CK2$\alpha$
6	7.631699085235596	6.238857269287109	Single: max. CK2$\alpha$
6	7.715082168579102	6.7286458015441895	Single: max. CK2$\alpha$
6	7.897407054901123	6.711343765258789	Single: max. CK2$\alpha$
6	7.485891342163086	6.5211501121521	Single: max. CK2$\alpha$
6	7.874976634979248	6.1457977294921875	Single: max. CK2$\alpha$
6	7.864266872406006	6.620685577392578	Single: max. CK2$\alpha$
6	7.905554294586182	6.757932186126709	Single: max. CK2$\alpha$
6	7.955409526824951	6.41111946105957	Single: max. CK2$\alpha$
6	7.89640998840332	6.496068000793457	Single: max. CK2$\alpha$
6	8.071356773376465	6.790194511413574	Single: max. CK2$\alpha$
6	7.757797718048096	6.129993438720703	Single: max. CK2$\alpha$
6	7.602329730987549	6.534657001495361	Single: max. CK2$\alpha$
6	7.242766380310059	6.236201763153076	Single: max. CK2$\alpha$
6	8.094318389892578	5.317379474639893	Single: max. CK2$\alpha$
6	7.519545078277588	6.195670127868652	Single: max. CK2$\alpha$
6	7.58868932723999	5.213021278381348	Single: max. CK2$\alpha$
6	7.602038860321045	6.738001823425293	Single: max. CK2$\alpha$
6	7.9694318771362305	6.509840488433838	Single: max. CK2$\alpha$
6	6.89829683303833	7.16334867477417	Single: max. CK2$\alpha$
6	7.575168609619141	4.808355331420898	Single: max. CK2$\alpha$
6	7.475605487823486	5.511780738830566	Single: max. CK2$\alpha$
6	7.697808265686035	6.582981109619141	Single: max. CK2$\alpha$
6	7.676450252532959	6.720778465270996	Single: max. CK2$\alpha$
6	7.885419845581055	6.430550575256348	Single: max. CK2$\alpha$
6	7.224663734436035	6.991055488586426	Single: max. CK2$\alpha$
6	7.628633499145508	5.269236087799072	Single: max. CK2$\alpha$
6	7.151514053344727	6.9044904708862305	Single: max. CK2$\alpha$
6	6.948570251464844	6.915853977203369	Single: max. CK2$\alpha$
6	7.573131084442139	6.096486568450928	Single: max. CK2$\alpha$
6	6.408928394317627	6.430413722991943	Single: max. CK2$\alpha$
6	8.021053314208984	5.525800704956055	Single: max. CK2$\alpha$
6	7.159438610076904	6.312079906463623	Single: max. CK2$\alpha$
6	7.965173721313477	6.08389139175415	Single: max. CK2$\alpha$
6	6.880860328674316	6.764663219451904	Single: max. CK2$\alpha$
6	7.3553996086120605	5.5689167976379395	Single: max. CK2$\alpha$
6	7.301716804504395	6.865224838256836	Single: max. CK2$\alpha$
6	7.623735427856445	6.416347980499268	Single: max. CK2$\alpha$
6	7.431868076324463	6.799214839935303	Single: max. CK2$\alpha$
6	7.461371421813965	6.618204593658447	Single: max. CK2$\alpha$
6	8.021892547607422	6.119888782501221	Single: max. CK2$\alpha$
6	7.64058256149292	6.454071998596191	Single: max. CK2$\alpha$
6	7.43863582611084	6.750622272491455	Single: max. CK2$\alpha$
6	7.28463077545166	6.832643985748291	Single: max. CK2$\alpha$
6	7.321780204772949	5.100337982177734	Single: max. CK2$\alpha$
6	8.389847755432129	5.437450408935547	Single: max. CK2$\alpha$
6	8.393705368041992	6.850213050842285	Single: max. CK2$\alpha$
6	8.365238189697266	6.728751182556152	Single: max. CK2$\alpha$
6	8.490323066711426	6.956719398498535	Single: max. CK2$\alpha$
6	7.279872894287109	6.7896857261657715	Single: max. CK2$\alpha$
6	6.769776344299316	5.366298675537109	Single: max. CK2$\alpha$
6	7.275466442108154	6.22396183013916	Single: max. CK2$\alpha$
6	7.429658889770508	6.5284810066223145	Single: max. CK2$\alpha$
6	7.573880195617676	6.787528991699219	Single: max. CK2$\alpha$
6	7.582969665527344	6.467403888702393	Single: max. CK2$\alpha$
6	6.441578388214111	6.883490085601807	Single: max. CK2$\alpha$
6	7.217166900634766	5.966297149658203	Single: max. CK2$\alpha$
6	6.858637809753418	6.1883320808410645	Single: max. CK2$\alpha$
6	7.229867935180664	6.004912853240967	Single: max. CK2$\alpha$
6	7.331258296966553	6.407981872558594	Single: max. CK2$\alpha$
6	6.574007511138916	5.975403785705566	Single: max. CK2$\alpha$
6	7.521061420440674	5.797391414642334	Single: max. CK2$\alpha$
6	7.032445907592773	6.784066677093506	Single: max. CK2$\alpha$
6	7.608969688415527	6.4226274490356445	Single: max. CK2$\alpha$
6	7.171037673950195	6.455093860626221	Single: max. CK2$\alpha$
6	8.041869163513184	6.309350490570068	Single: max. CK2$\alpha$
6	7.378106594085693	7.3236985206604	Single: max. CK2$\alpha$
6	7.959929466247559	6.02565860748291	Single: max. CK2$\alpha$
6	7.794650554656982	6.595710754394531	Single: max. CK2$\alpha$
6	7.909409523010254	6.878137111663818	Single: max. CK2$\alpha$
6	7.469256401062012	7.0704145431518555	Single: max. CK2$\alpha$
6	7.203912734985352	5.802283763885498	Single: max. CK2$\alpha$
6	7.946545600891113	6.211606025695801	Single: max. CK2$\alpha$
6	8.249811172485352	6.907454490661621	Single: max. CK2$\alpha$
6	7.543241024017334	7.025850772857666	Single: max. CK2$\alpha$
6	7.558755874633789	6.281164169311523	Single: max. CK2$\alpha$
6	7.1731767654418945	5.57501220703125	Single: max. CK2$\alpha$
6	8.30305004119873	6.197378158569336	Single: max. CK2$\alpha$
6	8.104995727539062	7.090551376342773	Single: max. CK2$\alpha$
6	7.941219329833984	7.557850360870361	Single: max. CK2$\alpha$
6	7.917410373687744	6.847286224365234	Single: max. CK2$\alpha$
6	8.214561462402344	7.083678245544434	Single: max. CK2$\alpha$
6	7.997373580932617	7.095215797424316	Single: max. CK2$\alpha$
6	7.509525775909424	7.295175075531006	Single: max. CK2$\alpha$
6	7.125688552856445	5.978250980377197	Single: max. CK2$\alpha$
6	7.581220149993896	6.613043785095215	Single: max. CK2$\alpha$
6	7.626687526702881	7.083038330078125	Single: max. CK2$\alpha$
6	7.648750305175781	7.1164045333862305	Single: max. CK2$\alpha$
6	7.617640972137451	7.20465087890625	Single: max. CK2$\alpha$
6	7.339264392852783	7.091189861297607	Single: max. CK2$\alpha$
6	7.1854352951049805	7.498555660247803	Single: max. CK2$\alpha$
6	7.634799957275391	6.713480472564697	Single: max. CK2$\alpha$
6	7.3838582038879395	6.865085124969482	Single: max. CK2$\alpha$
6	7.409512996673584	6.6899566650390625	Single: max. CK2$\alpha$
6	6.6502366065979	7.182115077972412	Single: max. CK2$\alpha$
6	7.7932281494140625	6.185947418212891	Single: max. CK2$\alpha$
6	7.373333930969238	7.442635536193848	Single: max. CK2$\alpha$
6	8.407881736755371	6.993951797485352	Single: max. CK2$\alpha$
6	8.05816650390625	7.120016098022461	Single: max. CK2$\alpha$
6	8.061525344848633	7.358095169067383	Single: max. CK2$\alpha$
6	7.66365909576416	7.581356525421143	Single: max. CK2$\alpha$
6	7.5964436531066895	7.240822792053223	Single: max. CK2$\alpha$
6	7.357486248016357	6.621806621551514	Single: max. CK2$\alpha$
6	8.324256896972656	6.898601531982422	Single: max. CK2$\alpha$
6	7.813397884368896	6.866829872131348	Single: max. CK2$\alpha$
6	8.01901912689209	6.488226413726807	Single: max. CK2$\alpha$
6	7.563534736633301	6.824098110198975	Single: max. CK2$\alpha$
6	7.625936508178711	6.951043128967285	Single: max. CK2$\alpha$
6	7.655673027038574	6.847333908081055	Single: max. CK2$\alpha$
6	7.482748985290527	7.178725719451904	Single: max. CK2$\alpha$
6	8.05268383026123	6.8727827072143555	Single: max. CK2$\alpha$
6	7.541409492492676	6.867778778076172	Single: max. CK2$\alpha$
6	7.348626613616943	7.217594146728516	Single: max. CK2$\alpha$
6	8.24947452545166	6.828183174133301	Single: max. CK2$\alpha$
6	8.311368942260742	6.973362445831299	Single: max. CK2$\alpha$
6	8.368352890014648	6.888009548187256	Single: max. CK2$\alpha$
6	8.13539981842041	7.268655300140381	Single: max. CK2$\alpha$
6	6.848840236663818	6.949601650238037	Single: max. CK2$\alpha$
6	7.513076305389404	5.606451988220215	Single: max. CK2$\alpha$
6	8.08187198638916	7.018570899963379	Single: max. CK2$\alpha$
6	8.33952522277832	6.8617424964904785	Single: max. CK2$\alpha$
6	8.130463600158691	7.145810127258301	Single: max. CK2$\alpha$
6	8.557361602783203	6.8972978591918945	Single: max. CK2$\alpha$
6	8.228076934814453	7.313776969909668	Single: max. CK2$\alpha$
6	8.21175479888916	6.8936309814453125	Single: max. CK2$\alpha$
6	8.325611114501953	6.8067169189453125	Single: max. CK2$\alpha$
6	8.402915000915527	6.826052665710449	Single: max. CK2$\alpha$
6	8.261632919311523	6.809691905975342	Single: max. CK2$\alpha$
6	8.598212242126465	7.046656131744385	Single: max. CK2$\alpha$
6	8.266166687011719	7.440721035003662	Single: max. CK2$\alpha$
6	8.263100624084473	6.545871734619141	Single: max. CK2$\alpha$
6	8.588472366333008	6.369548797607422	Single: max. CK2$\alpha$
6	8.250824928283691	6.42046594619751	Single: max. CK2$\alpha$
6	8.516764640808105	6.715805530548096	Single: max. CK2$\alpha$
6	7.94679594039917	6.994710922241211	Single: max. CK2$\alpha$
6	8.401039123535156	6.949591636657715	Single: max. CK2$\alpha$
6	8.221175193786621	6.985563278198242	Single: max. CK2$\alpha$
6	8.380256652832031	7.152265548706055	Single: max. CK2$\alpha$
6	8.424187660217285	6.899256229400635	Single: max. CK2$\alpha$
6	8.614237785339355	6.717134475708008	Single: max. CK2$\alpha$
6	8.779268264770508	7.8845295906066895	Single: max. CK2$\alpha$
6	8.970470428466797	7.6097822189331055	Single: max. CK2$\alpha$
6	9.1558256149292	7.594597339630127	Single: max. CK2$\alpha$
6	8.628068923950195	7.371739387512207	Single: max. CK2$\alpha$
6	8.367615699768066	7.1664886474609375	Single: max. CK2$\alpha$
6	8.60660171508789	7.331747055053711	Single: max. CK2$\alpha$
6	8.964941024780273	7.787490844726563	Single: max. CK2$\alpha$
6	8.860048294067383	7.695821285247803	Single: max. CK2$\alpha$
6	7.819970607757568	7.2759690284729	Single: max. CK2$\alpha$
6	7.620363712310791	7.140336513519287	Single: max. CK2$\alpha$
6	7.177480697631836	6.938518524169922	Single: max. CK2$\alpha$
6	7.529819011688232	5.695338249206543	Single: max. CK2$\alpha$
6	8.119544982910156	7.119939804077148	Single: max. CK2$\alpha$
6	7.845086097717285	6.91102409362793	Single: max. CK2$\alpha$
6	7.784908294677734	6.72212553024292	Single: max. CK2$\alpha$
6	8.130474090576172	6.98539924621582	Single: max. CK2$\alpha$
6	8.144272804260254	6.784738540649414	Single: max. CK2$\alpha$
6	8.091178894042969	6.886652946472168	Single: max. CK2$\alpha$
6	7.858561038970947	7.006302833557129	Single: max. CK2$\alpha$
6	8.02436351776123	6.735545635223389	Single: max. CK2$\alpha$
6	8.019731521606445	6.811670780181885	Single: max. CK2$\alpha$
6	8.138209342956543	7.493017196655273	Single: max. CK2$\alpha$
6	8.19170093536377	6.694412708282471	Single: max. CK2$\alpha$
6	7.715298652648926	6.977662086486816	Single: max. CK2$\alpha$
6	7.97662353515625	6.248312473297119	Single: max. CK2$\alpha$
6	7.709917068481445	6.47834587097168	Single: max. CK2$\alpha$
6	7.630618095397949	7.00891637802124	Single: max. CK2$\alpha$
6	7.644001960754395	7.0023016929626465	Single: max. CK2$\alpha$
6	7.430171012878418	6.679009437561035	Single: max. CK2$\alpha$
6	7.695492744445801	6.814817428588867	Single: max. CK2$\alpha$
6	7.791335582733154	7.101177215576172	Single: max. CK2$\alpha$
6	7.759884834289551	6.673710346221924	Single: max. CK2$\alpha$
6	7.710872173309326	6.9680962562561035	Single: max. CK2$\alpha$
6	7.710858821868896	7.207923412322998	Single: max. CK2$\alpha$
6	8.129546165466309	6.852888584136963	Single: max. CK2$\alpha$
6	7.536936283111572	7.153910160064697	Single: max. CK2$\alpha$
6	7.750364780426025	6.771698951721191	Single: max. CK2$\alpha$
6	7.228033542633057	6.890584945678711	Single: max. CK2$\alpha$
6	7.71392297744751	6.723598003387451	Single: max. CK2$\alpha$
6	7.990136623382568	7.026587009429932	Single: max. CK2$\alpha$
6	7.486810684204102	7.166414260864258	Single: max. CK2$\alpha$
6	7.88226318359375	6.629707336425781	Single: max. CK2$\alpha$
6	8.19583511352539	6.864431381225586	Single: max. CK2$\alpha$
6	8.565938949584961	7.153100490570068	Single: max. CK2$\alpha$
6	8.632658958435059	7.352591514587402	Single: max. CK2$\alpha$
6	8.402883529663086	7.524508476257324	Single: max. CK2$\alpha$
6	8.397465705871582	7.497119903564453	Single: max. CK2$\alpha$
6	8.638676643371582	7.520018100738525	Single: max. CK2$\alpha$
6	8.262918472290039	7.151335716247559	Single: max. CK2$\alpha$
6	8.392300605773926	7.692173957824707	Single: max. CK2$\alpha$
6	8.434308052062988	6.617243766784668	Single: max. CK2$\alpha$
6	8.062084197998047	7.448872566223144	Single: max. CK2$\alpha$
6	8.029291152954102	7.049196720123291	Single: max. CK2$\alpha$
6	8.017035484313965	7.016551494598389	Single: max. CK2$\alpha$
6	7.950828552246094	7.238076210021973	Single: max. CK2$\alpha$
6	8.103927612304688	7.308463573455811	Single: max. CK2$\alpha$
6	8.040679931640625	7.304580211639404	Single: max. CK2$\alpha$
6	7.68611478805542	6.659854412078857	Single: max. CK2$\alpha$
6	7.685801982879639	7.1204752922058105	Single: max. CK2$\alpha$
6	7.957966804504395	7.15824031829834	Single: max. CK2$\alpha$
6	7.848132133483887	7.101834774017334	Single: max. CK2$\alpha$
6	8.018533706665039	7.060851097106934	Single: max. CK2$\alpha$
6	8.251479148864746	7.305273056030273	Single: max. CK2$\alpha$
6	8.272171020507812	7.440778732299805	Single: max. CK2$\alpha$
6	7.51672887802124	7.482338428497315	Single: max. CK2$\alpha$
6	8.065692901611328	6.457550048828125	Single: max. CK2$\alpha$
6	8.19183349609375	7.604125499725342	Single: max. CK2$\alpha$
6	8.259906768798828	7.240829944610596	Single: max. CK2$\alpha$
6	8.029707908630371	7.510336399078369	Single: max. CK2$\alpha$
6	7.732848167419434	5.981467247009277	Single: max. CK2$\alpha$
6	8.081329345703125	6.224513053894043	Single: max. CK2$\alpha$
6	8.384223937988281	7.019905090332031	Single: max. CK2$\alpha$
6	8.080161094665527	6.519665718078613	Single: max. CK2$\alpha$
6	8.055252075195312	5.916004180908203	Single: max. CK2$\alpha$
6	8.52677059173584	6.417732238769531	Single: max. CK2$\alpha$
6	7.882650852203369	6.744021892547607	Single: max. CK2$\alpha$
6	7.823684215545654	6.72684907913208	Single: max. CK2$\alpha$
6	7.653191566467285	7.033067226409912	Single: max. CK2$\alpha$
6	7.880203247070312	6.140012741088867	Single: max. CK2$\alpha$
6	7.755973815917969	6.002040863037109	Single: max. CK2$\alpha$
6	7.96064043045044	6.6212615966796875	Single: max. CK2$\alpha$
6	7.898858070373535	6.967311859130859	Single: max. CK2$\alpha$
6	8.24315071105957	6.469245910644531	Single: max. CK2$\alpha$
6	7.835536479949951	7.593907833099365	Single: max. CK2$\alpha$
6	7.973445892333984	6.016507148742676	Single: max. CK2$\alpha$
6	8.012970924377441	7.113749980926514	Single: max. CK2$\alpha$
6	8.072630882263184	6.831269264221191	Single: max. CK2$\alpha$
6	8.145539283752441	6.867135047912598	Single: max. CK2$\alpha$
6	8.05257797241211	6.741872310638428	Single: max. CK2$\alpha$
6	7.367377281188965	7.062769889831543	Single: max. CK2$\alpha$
6	7.793979167938232	5.766753673553467	Single: max. CK2$\alpha$
6	7.491050243377685	7.237454414367676	Single: max. CK2$\alpha$
6	8.050542831420898	6.361182689666748	Single: max. CK2$\alpha$
6	8.0962495803833	7.373543739318848	Single: max. CK2$\alpha$
6	7.686211109161377	7.481040954589844	Single: max. CK2$\alpha$
6	8.008875846862793	7.151432991027832	Single: max. CK2$\alpha$
6	8.06987476348877	7.224894046783447	Single: max. CK2$\alpha$
6	7.904886245727539	7.373117923736572	Single: max. CK2$\alpha$
6	6.944245338439941	7.536656379699707	Single: max. CK2$\alpha$
6	7.466536045074463	5.880433082580566	Single: max. CK2$\alpha$
6	7.878002643585205	7.30955171585083	Single: max. CK2$\alpha$
6	7.850545406341553	7.02337646484375	Single: max. CK2$\alpha$
6	7.869858741760254	7.641161918640137	Single: max. CK2$\alpha$
6	7.776154041290283	7.67690896987915	Single: max. CK2$\alpha$
6	8.121801376342773	7.701120853424072	Single: max. CK2$\alpha$
6	7.846856117248535	7.520008087158203	Single: max. CK2$\alpha$
6	7.725851535797119	7.444735527038574	Single: max. CK2$\alpha$
6	7.970624446868896	7.2736358642578125	Single: max. CK2$\alpha$
6	7.756736278533936	7.196364879608154	Single: max. CK2$\alpha$
6	7.741841793060303	7.486342906951904	Single: max. CK2$\alpha$
6	7.80673885345459	6.863104343414307	Single: max. CK2$\alpha$
6	6.524691104888916	6.602724075317383	Single: max. CK2$\alpha$
6	7.889105796813965	5.252078533172607	Single: max. CK2$\alpha$
6	6.579340934753418	6.919580459594727	Single: max. CK2$\alpha$
6	6.450536251068115	5.516443252563477	Single: max. CK2$\alpha$
6	7.626641273498535	5.499260902404785	Single: max. CK2$\alpha$
6	6.593539237976074	5.9224934577941895	Single: max. CK2$\alpha$
6	7.640730381011963	5.5970258712768555	Single: max. CK2$\alpha$
6	7.129574298858643	6.306986331939697	Single: max. CK2$\alpha$
6	7.925509929656982	5.511617660522461	Single: max. CK2$\alpha$
6	7.578122138977051	7.05481481552124	Single: max. CK2$\alpha$
6	7.153079986572266	5.92251443862915	Single: max. CK2$\alpha$
6	7.7614827156066895	5.924745082855225	Single: max. CK2$\alpha$
6	7.672704219818115	6.856376647949219	Single: max. CK2$\alpha$
6	8.238203048706055	5.927370071411133	Single: max. CK2$\alpha$
6	8.06995964050293	7.427991390228272	Single: max. CK2$\alpha$
6	8.153738975524902	6.790008544921875	Single: max. CK2$\alpha$
6	8.049215316772461	7.414395809173584	Single: max. CK2$\alpha$
6	8.371086120605469	6.531599521636963	Single: max. CK2$\alpha$
6	8.207010269165039	6.316135883331299	Single: max. CK2$\alpha$
6	8.24975872039795	7.115307331085205	Single: max. CK2$\alpha$
6	8.504127502441406	6.7945122718811035	Single: max. CK2$\alpha$
6	8.13782787322998	7.204678535461426	Single: max. CK2$\alpha$
6	8.555171012878418	7.264751434326172	Single: max. CK2$\alpha$
6	8.389723777770996	7.032115936279297	Single: max. CK2$\alpha$
6	8.47655200958252	7.2768402099609375	Single: max. CK2$\alpha$
6	8.007896423339844	6.902503967285156	Single: max. CK2$\alpha$
6	7.747589111328125	7.377726078033447	Single: max. CK2$\alpha$
6	8.284383773803711	6.982385158538818	Single: max. CK2$\alpha$
6	8.234411239624023	6.508341312408447	Single: max. CK2$\alpha$
6	8.151025772094727	7.474431037902832	Single: max. CK2$\alpha$
6	8.265727043151855	7.412423610687256	Single: max. CK2$\alpha$
6	8.593766212463379	7.641415596008301	Single: max. CK2$\alpha$
6	8.228476524353027	7.296376705169678	Single: max. CK2$\alpha$
6	8.319786071777344	7.781065940856934	Single: max. CK2$\alpha$
6	8.07909107208252	7.430286884307861	Single: max. CK2$\alpha$
6	8.025623321533203	7.538150787353516	Single: max. CK2$\alpha$
6	8.433015823364258	7.510565280914307	Single: max. CK2$\alpha$
6	8.054657936096191	7.657223224639893	Single: max. CK2$\alpha$
6	8.514506340026855	7.840268135070801	Single: max. CK2$\alpha$
6	8.277414321899414	7.556719303131104	Single: max. CK2$\alpha$
6	8.082392692565918	7.627947330474853	Single: max. CK2$\alpha$
6	8.415077209472656	7.528291702270508	Single: max. CK2$\alpha$
6	8.250907897949219	7.620441913604736	Single: max. CK2$\alpha$
6	8.138810157775879	7.821403980255127	Single: max. CK2$\alpha$
6	8.190370559692383	7.552698135375977	Single: max. CK2$\alpha$
6	8.425540924072266	7.607350826263428	Single: max. CK2$\alpha$
6	8.487166404724121	7.701831817626953	Single: max. CK2$\alpha$
6	7.953980922698975	7.398350715637207	Single: max. CK2$\alpha$
6	7.917145729064941	7.445399761199951	Single: max. CK2$\alpha$
6	7.573711395263672	7.44851541519165	Single: max. CK2$\alpha$
6	7.166857719421387	7.23789644241333	Single: max. CK2$\alpha$
6	6.990169048309326	6.339624404907227	Single: max. CK2$\alpha$
6	7.893625259399414	6.282556056976318	Single: max. CK2$\alpha$
6	7.500598907470703	7.466647148132324	Single: max. CK2$\alpha$
6	7.511892318725586	7.607272624969482	Single: max. CK2$\alpha$
6	8.467950820922852	6.760098934173584	Single: max. CK2$\alpha$
6	8.579526901245117	7.550675868988037	Single: max. CK2$\alpha$
6	8.516469955444336	7.333400726318359	Single: max. CK2$\alpha$
6	8.406941413879395	7.108705520629883	Single: max. CK2$\alpha$
6	8.392340660095215	7.127241611480713	Single: max. CK2$\alpha$
6	8.43728256225586	7.229406833648682	Single: max. CK2$\alpha$
6	8.39065933227539	7.280762195587158	Single: max. CK2$\alpha$
6	8.514200210571289	7.277895450592041	Single: max. CK2$\alpha$
6	8.508583068847656	7.327939033508301	Single: max. CK2$\alpha$
6	8.367913246154785	7.386169910430908	Single: max. CK2$\alpha$
6	8.381814002990723	7.419862270355225	Single: max. CK2$\alpha$
6	8.3242826461792	7.26152753829956	Single: max. CK2$\alpha$
6	8.426523208618164	7.478606700897217	Single: max. CK2$\alpha$
6	8.431808471679688	6.8941826820373535	Single: max. CK2$\alpha$
6	8.424337387084961	7.335319042205811	Single: max. CK2$\alpha$
6	8.273056030273438	7.251544952392578	Single: max. CK2$\alpha$
6	8.196410179138184	7.262963771820068	Single: max. CK2$\alpha$
6	8.230194091796875	6.043065547943115	Single: max. CK2$\alpha$
6	8.436626434326172	6.551363468170166	Single: max. CK2$\alpha$
6	8.080113410949707	6.357935905456543	Single: max. CK2$\alpha$
6	8.253823280334473	5.7028045654296875	Single: max. CK2$\alpha$
6	7.848878383636475	6.62864351272583	Single: max. CK2$\alpha$
6	8.1895170211792	5.4187235832214355	Single: max. CK2$\alpha$
6	7.6422247886657715	5.947295665740967	Single: max. CK2$\alpha$
6	7.734683036804199	5.313450336456299	Single: max. CK2$\alpha$
6	7.55316972732544	5.554068565368652	Single: max. CK2$\alpha$
6	7.255102634429932	5.790424823760986	Single: max. CK2$\alpha$
6	7.598423480987549	4.90926456451416	Single: max. CK2$\alpha$
6	7.695227146148682	6.376916885375977	Single: max. CK2$\alpha$
6	8.173535346984863	5.830047607421875	Single: max. CK2$\alpha$
6	8.268525123596191	5.719914436340332	Single: max. CK2$\alpha$
6	8.31676197052002	6.116560459136963	Single: max. CK2$\alpha$
6	8.121464729309082	6.313384532928467	Single: max. CK2$\alpha$
6	8.117197036743164	6.66452169418335	Single: max. CK2$\alpha$
6	8.317240715026855	6.96319580078125	Single: max. CK2$\alpha$
6	8.240586280822754	7.167544364929199	Single: max. CK2$\alpha$
6	7.298694610595703	7.193267345428467	Single: max. CK2$\alpha$
6	8.049077033996582	6.148036956787109	Single: max. CK2$\alpha$
6	8.090713500976562	7.535372257232666	Single: max. CK2$\alpha$
6	8.2108793258667	7.13880729675293	Single: max. CK2$\alpha$
6	7.959105968475342	7.421226501464844	Single: max. CK2$\alpha$
6	8.201354026794434	6.769706726074219	Single: max. CK2$\alpha$
6	8.107617378234863	7.102328777313232	Single: max. CK2$\alpha$
6	8.116265296936035	6.748920917510986	Single: max. CK2$\alpha$
6	7.9783148765563965	7.252202033996582	Single: max. CK2$\alpha$
6	7.850554943084717	7.265084266662598	Single: max. CK2$\alpha$
6	8.459909439086914	7.305727958679199	Single: max. CK2$\alpha$
6	7.420103549957275	6.838676929473877	Single: max. CK2$\alpha$
6	7.39551830291748	6.02639102935791	Single: max. CK2$\alpha$
6	7.458149433135986	5.906703472137451	Single: max. CK2$\alpha$
6	8.14768123626709	5.552959442138672	Single: max. CK2$\alpha$
6	8.100203514099121	7.645484447479248	Single: max. CK2$\alpha$
6	7.39063549041748	7.073515892028809	Single: max. CK2$\alpha$
6	7.990526676177979	6.719013214111328	Single: max. CK2$\alpha$
6	8.061158180236816	7.546701908111572	Single: max. CK2$\alpha$
6	7.623661994934082	7.27669620513916	Single: max. CK2$\alpha$
6	7.998859405517578	6.711736679077148	Single: max. CK2$\alpha$
6	7.411455154418945	7.512856483459473	Single: max. CK2$\alpha$
6	7.816951751708984	6.655662536621094	Single: max. CK2$\alpha$
6	7.768532752990723	6.822756767272949	Single: max. CK2$\alpha$
6	7.855086803436279	7.087056636810303	Single: max. CK2$\alpha$
6	7.883991718292236	6.965331554412842	Single: max. CK2$\alpha$
6	7.85377311706543	7.248597145080566	Single: max. CK2$\alpha$
6	7.307550430297852	6.978960037231445	Single: max. CK2$\alpha$
6	6.945574760437012	6.141622543334961	Single: max. CK2$\alpha$
6	6.689627170562744	5.38525390625	Single: max. CK2$\alpha$
6	6.942084312438965	5.356698513031006	Single: max. CK2$\alpha$
6	6.816152095794678	5.740152359008789	Single: max. CK2$\alpha$
6	6.639045715332031	5.896218776702881	Single: max. CK2$\alpha$
6	7.306124687194824	5.696259021759033	Single: max. CK2$\alpha$
6	7.037257671356201	6.876859188079834	Single: max. CK2$\alpha$
6	6.5874409675598145	6.269036293029785	Single: max. CK2$\alpha$
6	6.896728038787842	5.450352668762207	Single: max. CK2$\alpha$
6	7.457050800323486	5.793701171875	Single: max. CK2$\alpha$
6	6.710208415985107	6.769043922424316	Single: max. CK2$\alpha$
6	7.312390327453613	5.806089878082275	Single: max. CK2$\alpha$
6	7.144276142120361	6.309177398681641	Single: max. CK2$\alpha$
6	7.322321891784668	6.252289772033691	Single: max. CK2$\alpha$
6	6.774957180023193	6.453640460968018	Single: max. CK2$\alpha$
6	7.117368698120117	5.270112991333008	Single: max. CK2$\alpha$
6	6.9939141273498535	6.0382609367370605	Single: max. CK2$\alpha$
6	6.637594699859619	5.825225830078125	Single: max. CK2$\alpha$
6	6.953995227813721	5.764697074890137	Single: max. CK2$\alpha$
6	6.436374187469482	4.853572845458984	Single: max. CK2$\alpha$
6	7.1255011558532715	5.396020889282227	Single: max. CK2$\alpha$
6	6.530449390411377	5.128615856170654	Single: max. CK2$\alpha$
6	7.177977085113525	5.762197494506836	Single: max. CK2$\alpha$
6	6.842826843261719	5.324454307556152	Single: max. CK2$\alpha$
6	7.138132095336914	5.6073431968688965	Single: max. CK2$\alpha$
6	8.099431991577148	5.3094162940979	Single: max. CK2$\alpha$
6	7.233731269836426	6.720124244689941	Single: max. CK2$\alpha$
6	6.71250581741333	5.816606521606445	Single: max. CK2$\alpha$
6	6.927520275115967	5.482959270477295	Single: max. CK2$\alpha$
6	7.182843208312988	5.123940467834473	Single: max. CK2$\alpha$
6	7.643908500671387	5.747670650482178	Single: max. CK2$\alpha$
6	6.903493404388428	5.752938747406006	Single: max. CK2$\alpha$
6	6.634255886077881	5.4189348220825195	Single: max. CK2$\alpha$
6	7.278801918029785	5.447941303253174	Single: max. CK2$\alpha$
6	7.249485492706299	6.7442779541015625	Single: max. CK2$\alpha$
6	7.784689426422119	5.774745464324951	Single: max. CK2$\alpha$
6	7.826592445373535	7.0703630447387695	Single: max. CK2$\alpha$
6	7.466006278991699	7.175690174102783	Single: max. CK2$\alpha$
6	6.989724636077881	7.294119358062744	Single: max. CK2$\alpha$
6	7.888840198516846	6.204361438751221	Single: max. CK2$\alpha$
6	7.641667366027832	7.390718936920166	Single: max. CK2$\alpha$
6	7.199495792388916	7.387790203094482	Single: max. CK2$\alpha$
6	7.702666759490967	6.189935207366943	Single: max. CK2$\alpha$
6	7.945686340332031	7.1894755363464355	Single: max. CK2$\alpha$
6	7.709836483001709	7.328310489654541	Single: max. CK2$\alpha$
6	7.831605911254883	7.088821887969971	Single: max. CK2$\alpha$
6	7.394096374511719	7.323195457458496	Single: max. CK2$\alpha$
6	7.510151863098144	7.142545700073242	Single: max. CK2$\alpha$
6	7.604142189025879	7.295670032501221	Single: max. CK2$\alpha$
6	7.853005409240723	7.148612022399902	Single: max. CK2$\alpha$
6	7.895534992218018	7.228719234466553	Single: max. CK2$\alpha$
6	7.757801532745361	7.4382004737854	Single: max. CK2$\alpha$
6	7.826344966888428	7.192354679107666	Single: max. CK2$\alpha$
6	7.752547264099121	7.172603130340576	Single: max. CK2$\alpha$
6	8.284451484680176	5.393292427062988	Single: max. CK2$\alpha$
6	8.314065933227539	6.455934524536133	Single: max. CK2$\alpha$
6	8.122537612915039	5.858034610748291	Single: max. CK2$\alpha$
6	8.257467269897461	7.112279891967773	Single: max. CK2$\alpha$
6	8.328810691833496	5.825433731079102	Single: max. CK2$\alpha$
6	8.1392183303833	5.726217746734619	Single: max. CK2$\alpha$
6	8.03573226928711	5.910930633544922	Single: max. CK2$\alpha$
6	7.818089962005615	5.976748466491699	Single: max. CK2$\alpha$
6	7.680377960205078	6.632213592529297	Single: max. CK2$\alpha$
6	8.026716232299805	6.852963447570801	Single: max. CK2$\alpha$
6	7.928340911865234	6.689828872680664	Single: max. CK2$\alpha$
6	7.821317195892334	6.952818393707275	Single: max. CK2$\alpha$
6	7.693713188171387	6.828137397766113	Single: max. CK2$\alpha$
6	7.639333724975586	6.816583156585693	Single: max. CK2$\alpha$
6	7.72391939163208	6.900222301483154	Single: max. CK2$\alpha$
6	7.923471927642822	6.890040874481201	Single: max. CK2$\alpha$
6	8.065324783325195	6.726181507110596	Single: max. CK2$\alpha$
6	7.902133464813232	6.57614278793335	Single: max. CK2$\alpha$
6	7.75902795791626	7.2958664894104	Single: max. CK2$\alpha$
6	8.251235961914062	6.571667671203613	Single: max. CK2$\alpha$
6	8.229159355163574	6.8907060623168945	Single: max. CK2$\alpha$
6	7.890970706939697	7.356975078582764	Single: max. CK2$\alpha$
6	7.32590913772583	7.0894856452941895	Single: max. CK2$\alpha$
6	7.91185188293457	6.533082962036133	Single: max. CK2$\alpha$
6	7.620333194732666	6.429468154907227	Single: max. CK2$\alpha$
6	8.301412582397461	6.0988240242004395	Single: max. CK2$\alpha$
6	8.442925453186035	7.258610248565674	Single: max. CK2$\alpha$
6	8.218460083007812	7.29835033416748	Single: max. CK2$\alpha$
6	7.815853118896484	7.090124607086182	Single: max. CK2$\alpha$
6	7.961111068725586	6.974989891052246	Single: max. CK2$\alpha$
6	7.3694233894348145	7.066373825073242	Single: max. CK2$\alpha$
6	7.826071739196777	6.261183261871338	Single: max. CK2$\alpha$
6	7.927652835845947	7.074994087219238	Single: max. CK2$\alpha$
6	7.985851287841797	7.3913140296936035	Single: max. CK2$\alpha$
6	7.871226787567139	7.136661529541016	Single: max. CK2$\alpha$
6	7.894269466400147	7.137250900268555	Single: max. CK2$\alpha$
6	7.904181480407715	6.996796131134033	Single: max. CK2$\alpha$
6	7.916774749755859	7.297073841094971	Single: max. CK2$\alpha$
6	7.900243759155273	6.936385154724121	Single: max. CK2$\alpha$
6	7.851119041442871	7.287174224853516	Single: max. CK2$\alpha$
6	7.888501167297363	7.047501564025879	Single: max. CK2$\alpha$
6	7.923504829406738	7.305897235870361	Single: max. CK2$\alpha$
6	7.77821683883667	7.258828163146973	Single: max. CK2$\alpha$
6	7.927014350891113	7.059431552886963	Single: max. CK2$\alpha$
6	7.842649459838867	6.873963832855225	Single: max. CK2$\alpha$
6	7.850623607635498	7.121068477630615	Single: max. CK2$\alpha$
6	6.586660385131836	7.074650764465332	Single: max. CK2$\alpha$
6	6.625802993774414	6.1035075187683105	Single: max. CK2$\alpha$
6	7.47314977645874	5.993832588195801	Single: max. CK2$\alpha$
6	7.336712837219238	6.584946155548096	Single: max. CK2$\alpha$
6	7.463820457458496	6.244454860687256	Single: max. CK2$\alpha$
6	7.381377220153809	6.1171956062316895	Single: max. CK2$\alpha$
6	6.806124210357666	6.590274333953857	Single: max. CK2$\alpha$
6	7.069124698638916	5.943227291107178	Single: max. CK2$\alpha$
6	7.747138023376465	6.0226311683654785	Single: max. CK2$\alpha$
6	7.636988639831543	6.587503433227539	Single: max. CK2$\alpha$
6	7.617583274841309	6.133396625518799	Single: max. CK2$\alpha$
6	7.131153106689453	6.692637920379639	Single: max. CK2$\alpha$
6	7.248580455780029	6.162929058074951	Single: max. CK2$\alpha$
6	8.016278266906738	6.30047607421875	Single: max. CK2$\alpha$
6	7.320188999176025	6.072251796722412	Single: max. CK2$\alpha$
6	7.145910739898682	6.868273735046387	Single: max. CK2$\alpha$
6	8.009139060974121	6.190394401550293	Single: max. CK2$\alpha$
6	8.119274139404297	7.130016803741455	Single: max. CK2$\alpha$
6	7.521502017974853	6.825674057006836	Single: max. CK2$\alpha$
6	8.46910285949707	6.44291353225708	Single: max. CK2$\alpha$
6	8.458429336547852	6.990346431732178	Single: max. CK2$\alpha$
6	8.594840049743652	7.3324737548828125	Single: max. CK2$\alpha$
6	7.792123317718506	7.470611095428467	Single: max. CK2$\alpha$
6	8.58495807647705	6.601126194000244	Single: max. CK2$\alpha$
6	8.45909309387207	6.945213317871094	Single: max. CK2$\alpha$
6	8.104126930236816	7.698869228363037	Single: max. CK2$\alpha$
6	7.981367588043213	6.666410446166992	Single: max. CK2$\alpha$
6	7.964728355407715	7.386170387268066	Single: max. CK2$\alpha$
6	7.667336463928223	6.971744537353516	Single: max. CK2$\alpha$
6	8.37261962890625	6.890215873718262	Single: max. CK2$\alpha$
6	7.694688320159912	6.398636341094971	Single: max. CK2$\alpha$
6	8.560246467590332	6.596370220184326	Single: max. CK2$\alpha$
6	7.7461371421813965	7.022205829620361	Single: max. CK2$\alpha$
6	8.451600074768066	6.553821086883545	Single: max. CK2$\alpha$
6	7.396638870239258	7.290017604827881	Single: max. CK2$\alpha$
6	7.831592082977295	6.424412727355957	Single: max. CK2$\alpha$
6	6.713009834289551	6.504993438720703	Single: max. CK2$\alpha$
6	6.615572452545166	6.217554569244385	Single: max. CK2$\alpha$
6	7.492054462432861	5.296908378601074	Single: max. CK2$\alpha$
6	8.050275802612305	5.783931255340576	Single: max. CK2$\alpha$
6	6.877156734466553	6.229248523712158	Single: max. CK2$\alpha$
6	7.096751689910889	6.088874340057373	Single: max. CK2$\alpha$
6	7.069489479064941	6.6440534591674805	Single: max. CK2$\alpha$
6	7.315867900848389	6.034728050231934	Single: max. CK2$\alpha$
6	7.781754016876221	6.436004638671875	Single: max. CK2$\alpha$
6	7.2457594871521	6.273115158081055	Single: max. CK2$\alpha$
6	7.199769496917725	5.812129497528076	Single: max. CK2$\alpha$
6	6.829317092895508	5.806463718414307	Single: max. CK2$\alpha$
6	6.601560592651367	6.057899475097656	Single: max. CK2$\alpha$
6	7.060145854949951	6.079663276672363	Single: max. CK2$\alpha$
6	6.365354537963867	6.2741241455078125	Single: max. CK2$\alpha$
6	7.139955520629883	5.5391035079956055	Single: max. CK2$\alpha$
6	7.0133185386657715	6.495601177215576	Single: max. CK2$\alpha$
6	6.18027925491333	6.669384956359863	Single: max. CK2$\alpha$
6	7.208790302276611	5.108447551727295	Single: max. CK2$\alpha$
6	7.885944366455078	5.914443492889404	Single: max. CK2$\alpha$
6	7.231469631195068	5.881534099578857	Single: max. CK2$\alpha$
6	7.675195693969727	5.390559673309326	Single: max. CK2$\alpha$
6	8.353459358215332	6.411866664886475	Single: max. CK2$\alpha$
6	6.748228549957275	7.170415878295898	Single: max. CK2$\alpha$
6	8.293740272521973	5.514584541320801	Single: max. CK2$\alpha$
6	7.197560787200928	7.050398826599121	Single: max. CK2$\alpha$
6	8.486968040466309	5.576390743255615	Single: max. CK2$\alpha$
6	8.187600135803223	7.562820434570312	Single: max. CK2$\alpha$
6	8.382304191589355	7.2064104080200195	Single: max. CK2$\alpha$
6	6.981665134429932	7.262538433074951	Single: max. CK2$\alpha$
6	7.012434005737305	5.251187801361084	Single: max. CK2$\alpha$
6	7.17643928527832	5.7821526527404785	Single: max. CK2$\alpha$
6	8.328926086425781	5.485229015350342	Single: max. CK2$\alpha$
6	7.059200763702393	6.768301963806152	Single: max. CK2$\alpha$
6	6.80289363861084	5.9604620933532715	Single: max. CK2$\alpha$
6	6.726186275482178	5.573673248291016	Single: max. CK2$\alpha$
6	8.257681846618652	5.609246730804443	Single: max. CK2$\alpha$
6	7.616370677947998	7.327802181243896	Single: max. CK2$\alpha$
6	6.878908634185791	7.244289398193359	Single: max. CK2$\alpha$
6	7.284505367279053	5.495183944702148	Single: max. CK2$\alpha$
6	7.166943550109863	6.912070274353027	Single: max. CK2$\alpha$
6	7.598475456237793	7.080948829650879	Single: max. CK2$\alpha$
6	7.066803455352783	5.897815227508545	Single: max. CK2$\alpha$
6	7.140867710113525	5.457523345947266	Single: max. CK2$\alpha$
6	7.245559215545654	6.430452346801758	Single: max. CK2$\alpha$
6	7.469130039215088	5.996544361114502	Single: max. CK2$\alpha$
6	7.081148624420166	5.869808673858643	Single: max. CK2$\alpha$
6	6.521376132965088	5.894845962524414	Single: max. CK2$\alpha$
6	7.215246677398682	6.054746627807617	Single: max. CK2$\alpha$
6	7.240871429443359	6.978195667266846	Single: max. CK2$\alpha$
6	6.640984058380127	6.929538249969482	Single: max. CK2$\alpha$
6	7.641219615936279	5.332164764404297	Single: max. CK2$\alpha$
6	7.7901930809021	7.253110885620117	Single: max. CK2$\alpha$
6	7.145101070404053	6.993206977844238	Single: max. CK2$\alpha$
6	7.814106464385986	5.723090171813965	Single: max. CK2$\alpha$
6	7.854904174804688	7.520131587982178	Single: max. CK2$\alpha$
6	7.829139709472656	7.551989078521728	Single: max. CK2$\alpha$
6	7.867336273193359	7.4418745040893555	Single: max. CK2$\alpha$
6	6.620527744293213	7.409963130950928	Single: max. CK2$\alpha$
6	7.322535991668701	6.274415969848633	Single: max. CK2$\alpha$
6	7.545269012451172	6.125242710113525	Single: max. CK2$\alpha$
6	7.81970739364624	7.342127799987793	Single: max. CK2$\alpha$
6	7.927395343780518	7.5151047706604	Single: max. CK2$\alpha$
6	7.833508491516113	7.443753719329834	Single: max. CK2$\alpha$
6	7.527721881866455	7.360958576202393	Single: max. CK2$\alpha$
6	7.51406717300415	6.237569332122803	Single: max. CK2$\alpha$
6	8.113119125366211	6.651442527770996	Single: max. CK2$\alpha$
6	7.305644512176514	6.726648807525635	Single: max. CK2$\alpha$
6	7.924759864807129	6.452337741851807	Single: max. CK2$\alpha$
6	8.11991024017334	6.6862053871154785	Single: max. CK2$\alpha$
6	7.886447429656982	7.390065193176269	Single: max. CK2$\alpha$
6	8.192285537719727	6.622828483581543	Single: max. CK2$\alpha$
6	8.394303321838379	7.232972145080566	Single: max. CK2$\alpha$
6	8.233773231506348	6.311415672302246	Single: max. CK2$\alpha$
6	7.509032726287842	6.350545406341553	Single: max. CK2$\alpha$
6	8.26014518737793	6.013456344604492	Single: max. CK2$\alpha$
6	7.7033891677856445	6.881731033325195	Single: max. CK2$\alpha$
6	8.520989418029785	6.607480525970459	Single: max. CK2$\alpha$
6	7.702425956726074	7.118504047393799	Single: max. CK2$\alpha$
6	8.32343864440918	6.653157711029053	Single: max. CK2$\alpha$
6	7.724274635314941	7.22563362121582	Single: max. CK2$\alpha$
6	8.286333084106445	6.117003917694092	Single: max. CK2$\alpha$
6	7.962838172912598	7.296173095703125	Single: max. CK2$\alpha$
6	7.981842517852783	6.372513771057129	Single: max. CK2$\alpha$
6	7.947859764099121	6.304316520690918	Single: max. CK2$\alpha$
6	7.736964702606201	6.787579536437988	Single: max. CK2$\alpha$
6	7.746574878692627	6.418976306915283	Single: max. CK2$\alpha$
6	8.020072937011719	6.157510280609131	Single: max. CK2$\alpha$
6	8.227354049682617	7.087447643280029	Single: max. CK2$\alpha$
6	8.1786527633667	6.99849796295166	Single: max. CK2$\alpha$
6	7.97528886795044	6.757241249084473	Single: max. CK2$\alpha$
6	7.517781257629395	6.732568264007568	Single: max. CK2$\alpha$
6	7.5742926597595215	6.297728061676025	Single: max. CK2$\alpha$
6	7.985544681549072	6.023924827575684	Single: max. CK2$\alpha$
6	8.00390338897705	6.704183101654053	Single: max. CK2$\alpha$
6	7.724277019500732	6.864590644836426	Single: max. CK2$\alpha$
6	8.01627254486084	6.666786193847656	Single: max. CK2$\alpha$
6	8.088470458984375	7.522804260253906	Single: max. CK2$\alpha$
6	8.137293815612793	7.498490810394287	Single: max. CK2$\alpha$
6	7.989487648010254	7.456779479980469	Single: max. CK2$\alpha$
6	7.884198665618896	6.781195163726807	Single: max. CK2$\alpha$
6	7.727832794189453	7.519699573516846	Single: max. CK2$\alpha$
6	7.613236904144287	6.658182621002197	Single: max. CK2$\alpha$
6	8.103120803833008	7.097697734832764	Single: max. CK2$\alpha$
6	7.67303991317749	7.424357891082764	Single: max. CK2$\alpha$
6	7.472590446472168	7.1530442237854	Single: max. CK2$\alpha$
6	7.680944919586182	6.921268939971924	Single: max. CK2$\alpha$
6	7.738450050354004	7.177758693695068	Single: max. CK2$\alpha$
6	7.51351261138916	6.9160308837890625	Single: max. CK2$\alpha$
6	7.570368766784668	6.576458930969238	Single: max. CK2$\alpha$
6	7.902121067047119	7.275259971618652	Single: max. CK2$\alpha$
6	7.928455829620361	8.042716979980469	Single: max. CK2$\alpha$
6	7.763730049133301	7.377954959869385	Single: max. CK2$\alpha$
6	7.8927130699157715	7.3426690101623535	Single: max. CK2$\alpha$
6	7.403790950775147	6.971475601196289	Single: max. CK2$\alpha$
6	7.663807392120361	6.1011881828308105	Single: max. CK2$\alpha$
6	7.512128353118896	6.936694622039795	Single: max. CK2$\alpha$
6	7.535221576690674	6.315803527832031	Single: max. CK2$\alpha$
6	7.441614151000977	6.488152980804443	Single: max. CK2$\alpha$
6	6.999120712280273	6.810766696929932	Single: max. CK2$\alpha$
6	7.377604007720947	6.549950122833252	Single: max. CK2$\alpha$
6	7.778077602386475	5.8130269050598145	Single: max. CK2$\alpha$
6	7.779194355010986	6.44791316986084	Single: max. CK2$\alpha$
6	7.323230266571045	7.149996280670166	Single: max. CK2$\alpha$
6	7.634361267089844	6.708183765411377	Single: max. CK2$\alpha$
6	8.125073432922363	6.837624549865723	Single: max. CK2$\alpha$
6	7.831592559814453	6.932919025421143	Single: max. CK2$\alpha$
6	7.995974540710449	7.064204692840576	Single: max. CK2$\alpha$
6	8.11172866821289	6.892463207244873	Single: max. CK2$\alpha$
6	7.980710029602051	6.641170024871826	Single: max. CK2$\alpha$
6	8.255228996276855	6.6169586181640625	Single: max. CK2$\alpha$
6	8.277653694152832	7.802778244018555	Single: max. CK2$\alpha$
6	7.99219274520874	7.29227352142334	Single: max. CK2$\alpha$
6	8.139660835266113	6.888946533203125	Single: max. CK2$\alpha$
6	7.913197994232178	7.138445854187012	Single: max. CK2$\alpha$
6	8.19834041595459	7.193952560424805	Single: max. CK2$\alpha$
6	8.335548400878906	6.4827961921691895	Single: max. CK2$\alpha$
6	7.848208427429199	7.81408166885376	Single: max. CK2$\alpha$
6	8.040167808532715	6.551957130432129	Single: max. CK2$\alpha$
6	7.920251369476318	6.384661674499512	Single: max. CK2$\alpha$
6	7.777188301086426	7.406040668487549	Single: max. CK2$\alpha$
6	8.151779174804688	6.902249336242676	Single: max. CK2$\alpha$
6		7.289138793945312	Single: max. CK2$\alpha$
