# Supplementary material for: FLOWR.ROOT – A flow matching-based foundation model for joint multi-purpose structure-aware 3D ligand generation and affinity prediction
Source: Nat Commun. 2026 Jul 6;17:5883. doi: 10.1038/s41467-026-74130-9 (PMC13338463; doi:10.1038/s41467-026-74130-9)
Supplement: Supplementary file 4 — Source Data [file 41467_2026_74130_MOESM4_ESM.zip › final/Figure_7.csv]

subfigure	CK2a	CLK3
7a	-21.82338201	-3.315235018
7a	-18.14822932	-1.497458789
7a	-19.10762524	-0.850511474
7a	-14.9917159	-1.288128225
7a	-16.53381136	-5.485694413
7a	-15.69570363	-3.387565173
7a	-17.5648046	-0.312705338
7a	-21.96583696	-2.460688327
7a	-17.27302316	2.349456592
7a	-13.42814473	1.480281061
7a	-18.03092826	-0.603018856
7a	-14.29447394	-0.211524211
7a	4.690884929	5.61168897
7a	-17.96679791	-1.575770262
7a	-45.54798477	-17.354058
7a	-39.7549553	-19.11962091
7a	-46.75055142	-18.63168668
7a	-27.58838166	-5.136345731
7a	-44.78131573	-15.85497348
7a	-42.36426038	-18.97800323
7a	-42.85797022	-19.4192402
7a	-42.23395195	-18.55519685
7a	-47.55900447	-17.85678144
7a	-41.94873351	-19.18575765
7a	-27.65055689	-1.176798824
7a	-24.7612528	-1.799051666
7a	-19.93689515	2.415473034
7a	-24.57912253	-0.703472386
7a	-22.62618962	-2.879369211
7a	-28.28815435	-7.0875277
7a	-30.32825074	-2.331287549
7a	-25.20576344	-0.932196815
7a	-25.57513512	-2.022510294
7a	-29.48447862	-2.243059771
7a	-23.48546311	-2.378451564
7a	12.29660279	11.34601192
7a	-24.35061392	-3.680568224
7a	-23.78805863	-2.410423451
7a	-9.525817358	2.119789924
7a	-29.88602961	-0.34181088
7a	-29.21506118	-13.20383037
7a	1.144384625	14.31687311
7a	-42.04239666	-20.85870531
7a	-3.855190779	11.32458701
7a	-27.98465267	-10.93366554
7a	-40.39128447	-25.33451494
7a	-8.733796276	2.359674218
7a	-30.00040242	-14.13303125
7a	-28.94177598	-11.54321242
7a	-46.94035809	-24.34769618
7a	-29.88674304	-13.89745546
7a	-8.820237905	1.761079258
7a	-30.48154524	-13.43951245
7a	-46.03563752	-24.42650937
7a	-27.09484615	-13.57742593
7a	-12.96630279	-3.190918696
7a	-36.16423346	6.63352001
7a	-40.49409011	-18.09144783
7a	-38.66554165	-21.44081928
7a	-24.25824787	-2.274080576
7a	-37.15094058	-19.92276972
7a	-9.405086742	-4.43843957
7a	-18.91829958	-2.626270299
7a	10.4731327	24.09486077
7a	-5.68646512	0.751849182
7a	-19.88820129	1.467805958
7a	-27.54212968	3.909072733
7a	-39.0417294	-17.83931278
7a	-39.53416256	-16.37273217
7a	-12.44849313	19.30123848
7a	-8.248440186	22.50957277
7a	-43.07516473	-23.07463778
7a	-8.690545926	0.281628537
7a	-39.2380553	-16.1995541
7a	-30.94458191	-10.81889089
7a	-16.903091	-2.86772835
7a	-41.81257015	-16.64082696
7a	-24.03895708	21.23968671
7a	-23.23512906	-11.48505087
7a	-19.80635377	-4.559346656
7a	-35.29297193	-13.75545893
7a	-36.4210075	-2.645354399
7a	-35.88042312	-15.35306059
7a	-25.82612683	-10.12830678
7a	-26.04878904	-5.037785837
7a	-23.48165882	-6.204802641
7a	-38.25232813	-4.921568246
7a	-19.63864498	-1.0476909
7a	-30.3965978	-13.6560008
7a	-27.98586058	-9.152864269
7a	-29.54480726	-10.31880519
7a	-50.72624989	-24.07519243
7a	-47.52970587	-22.72105254
7a	-49.13137341	-24.03058016
7a	-26.31048824	-8.100989671
7a	-48.23033661	-23.16417432
7a	-48.61341777	-23.39499762
7a	-45.97369627	-20.91001503
7a	-45.41515903	-21.6611291
7a	-27.97898509	-10.31384138
7a	-33.56165915	-15.56907802
7a	-24.34168227	-8.124187105
7a	-25.16139953	-11.4603032
7a	-20.04183692	-5.354098033
7a	-29.628276	-13.85908149
7a	1.426217448	8.745050902
7a	-48.51197063	-22.68259133
7a	-49.34105577	-21.41454888
7a	-30.21387293	-13.68472622
7a	-34.88503504	-17.06546392
7a	-29.81465169	-12.47851866
7a	0.827106732	8.300778212
7a	-28.62977461	-12.55476602
7a	-31.26966205	-13.38959731
7a	-28.52953924	-13.23560929
7a	0.943375606	9.539608829
7a	-48.54249811	-23.9429503
7a	-35.43680716	-7.635329024
7a	-37.78201865	-15.95536632
7a	-34.73021097	-13.91634596
7a	-37.18914199	-15.15403517
7a	-41.56559237	-3.463324376
7a	-35.32656807	-15.4933373
7a	-42.27336971	-1.172815616
7a	-11.68106463	-5.600934767
7a	-37.87167946	-16.10460353
7a	-4.808356692	13.09821772
7a	-15.52334999	-5.751008351
7a	-37.16573261	-18.30203735
7a	-11.32212073	-0.449048801
7a	-38.08984301	-16.31816566
7a	-38.52761345	4.56529205
7a	-14.16390668	-5.251611882
7a	-37.86445584	-1.344384332
7a	-37.46385198	-0.256910699
7a	-36.1046079	-1.706666369
7a	-38.49535868	-6.489666384
7a	-13.63088883	12.48301658
7a	-14.94582229	9.995202027
7a	-37.73791261	0.072090345
7a	-19.10662662	15.3049036
7a	-38.3321684	-1.336006612
7a	-42.87969339	-11.34227104
7a	-39.99080287	-2.411741214
7a	-36.22845697	0.472423743
7a	-36.19817612	-19.65132448
7a	-35.45191273	-3.534953928
7a	-31.85750488	4.610222109
7a	-34.85313377	-3.593892839
7a	-27.58726593	8.109870643
7a	-36.14063245	-19.40736082
7a	-32.92173736	-0.578414302
7a	-36.48678774	-16.54423063
7a	-35.11980866	-16.00612418
7a	-29.00208932	8.426376309
7a	-36.56036137	-1.800117199
7a	-38.70623811	-19.91951581
7a	-35.29773976	-3.365024164
7a	-29.31656399	1.438061306
7a	-28.40848033	-0.722242353
7a	-28.27190928	1.080906256
7a	-25.19480213	0.50050251
7a	-25.28708335	-1.611589678
7a	-25.52451571	1.915444314
7a	-42.27381653	-19.06901931
7a	-45.91007182	-22.48827725
7a	-40.68284175	-21.09000736
7a	-25.31664599	-12.80629443
7a	-25.48823905	-11.55451589
7a	-36.09345128	-20.51642707
7a	-39.84838679	-14.90231591
7a	-15.15512914	-8.714595516
7a	-25.77488518	-15.30599995
7a	-25.25574334	-11.36430257
7a	-38.26131879	9.89315901
7a	-26.99094337	-12.73849248
7a	-20.81371595	-9.986348943
7a	-28.57619234	-9.821669163
7a	-34.90783941	-19.18789228
7a	-26.59678254	-10.56983855
7a	-44.5934415	-25.43453186
7a	-17.23140058	-6.871980852
7a	-29.13207105	-13.61566608
7a	-25.32819013	-12.07457639
7a	-25.69842125	-9.726871012
7a	-46.41485272	-25.95605444
7a	-45.66293155	-24.33583265
7a	-19.33038029	1.066120812
7a	-3.065226383	5.884236151
7a	-28.13719905	-12.51441253
7a	-38.86488977	-12.15179985
7a	-37.78524058	-17.12703085
7a	-38.73865183	-15.40956859
7a	-39.75609733	-18.89389878
7a	-37.75568961	-11.92257826
7a	-36.05032401	-10.64496392
7a	-36.10182707	-11.41178836
7a	-28.42392755	-11.71077413
7a	-26.05696339	-10.75017877
7a	-39.00433939	-17.66141502
7a	-34.42811009	-15.53715099
7a	-41.80122381	-11.10670052
7a	-23.48238634	15.44327348
7a	-33.51544879	10.0201774
7a	-23.43977966	22.57417605
7a	0.682989685	35.77668741
7a	-29.91287763	22.92245195
7a	1.277430822	34.24651781
7a	-3.549638129	28.15057224
7a	2.341526368	33.43423243
7a	-18.9631567	24.32851841
7a	-45.93255306	-20.86286069
7a	-26.82964444	-7.315901381
7a	-49.10836865	-22.95829923
7a	-31.23943222	-8.933522433
7a	-33.69155748	-7.82792054
7a	-10.56193555	-1.125690059
7a	-21.70684731	-5.202508049
7a	-26.48699476	-5.1301621
7a	-21.361189	-5.971646178
7a	-28.09398802	-11.33842399
7a	-4.582906497	0.12875483
7a	-35.4884633	-12.98645398
7a	-29.72458812	-6.37334078
7a	-33.7486152	-12.94819975
7a	-25.31089485	-10.40952607
7a	-32.69304322	-7.542386963
7a	-32.4190614	-5.594332364
7a	-29.55072241	-7.998522901
7a	-21.27950439	-6.973500097
7a	-40.98916336	-15.9850036
7a	-4.463552021	29.98364467
7a	-22.01085218	-2.48543622
7a	-19.53884949	-3.232214683
7a	-26.09021083	-10.13399818
7a	-12.34205606	-5.015695451
7a	-32.55890472	18.52389022
7a	-20.67902134	5.163893281
7a	-29.56215101	-16.75584279
7a	0.422741015	29.56389485
7a	-44.82201989	-17.78135473
7a	-45.04703959	-19.86589022
7a	-43.49999678	-18.0265385
7a	-47.97242762	-20.05499444
7a	-23.81260262	-5.664407938
7a	0.800338048	-6.438592667
7a	1.780036765	-4.851416006
7a	-18.26970068	-15.00333498
7a	-15.03542621	-1.054138228
7a	-44.93304628	-16.12696139
7a	-18.49243183	-3.894401918
7a	-37.8789259	-14.39180519
7a	-43.69849353	-16.55786471
7a	-19.44049736	-3.804413664
7a	-35.49799982	-9.784280429
7a	-40.42749889	-22.87532556
7a	-39.40367625	-23.73417354
7a	-40.8900862	-13.25717312
7a	-43.58289043	-17.07720731
7a	-21.64070234	-4.662074913
7a	-24.64833927	-5.893801654
7a	-25.42743552	-4.374253864
7a	-23.04721537	-0.295489639
7a	-16.55897323	16.84048825
7a	-7.795646534	30.51855171
7a	-23.39757526	-13.15029149
7a	-18.60753806	8.035810436
7a	-11.16773474	5.08491078
7a	-19.52735191	0.997235415
7a	-16.95696598	-9.242783977
7a	-23.81731772	-12.52797094
7a	-13.87104784	18.63196781
7a	-16.92770205	1.930343693
7a	-19.60887133	-11.60994392
7a	-17.34992429	28.73448043
7a	-11.46406128	25.76855858
7a	-17.98355231	-9.85313136
7a	-16.40337673	-12.67067109
7a	-45.01608928	-23.92994018
7a	-23.96436648	-10.67704351
7a	-27.99243248	-13.42575525
7a	-30.81330608	-15.44567444
7a	-21.24207732	-9.298551836
7a	-43.87893357	-26.21243546
7a	-13.53002788	0.08033959
7a	-33.33189354	-15.52327518
7a	-21.65539177	-9.095474617
7a	-7.671893564	1.506455532
7a	-19.44208158	-6.714568214
7a	7.331480372	26.56219815
7a	-27.33767959	-7.015866729
7a	-37.45850315	-17.16818582
7a	-31.21683099	-14.05715006
7a	9.052010391	30.46862279
7a	-11.09360365	18.10608994
7a	-21.66719224	-7.177673738
7a	4.962907268	4.327390308
7a	8.409006658	7.579345902
7a	-17.06669277	7.075100616
7a	-23.47578604	7.072850213
7a	-33.41936191	-1.401520379
7a	-23.33366217	3.948725895
7a	-36.0176313	-7.357410776
7a	-36.33050625	-15.65670322
7a	-13.9992742	3.19685415
7a	-20.7067539	8.747687965
7a	-38.98105077	-16.87270978
7a	-36.56959019	-10.43155553
7a	-32.23686683	-5.787530561
7a	-47.84498556	-23.1133332
7a	-48.75956836	-23.35053412
7a	-46.01131088	-21.27039495
7a	-27.22129411	-3.06676083
7a	-37.45816488	-13.26185852
7a	-31.24312676	-6.608802567
7a	-38.92938994	-18.94143981
7a	-45.71379781	-20.47554575
7a	-48.66747127	-21.45752031
7a	-34.6152286	2.580283367
7a	-36.95042586	5.831365057
7a	-41.91188225	-11.89265364
7a	-35.26421858	10.16689451
7a	-34.61718264	13.15181849
7a	-38.10392254	-2.829180043
7a	-39.1896559	-9.401146169
7a	-33.79662339	-11.70422505
7a	-41.25292308	-9.528458896
7a	-35.78384113	-1.96312295
7a	-39.32431216	-9.944754918
7a	-0.785563697	6.650651308
7a	-8.68485925	15.87371723
7a	-28.48810678	-17.02191642
7a	-39.96340658	-10.25397811
7a	-40.01527908	-12.30700072
7a	-27.39675727	3.795779517
7a	-25.16682572	-3.174947931
7a	-39.51721145	-1.385831944
7a	-42.57482711	-26.64388028
7a	-27.83481845	-0.471891081
7a	16.87680241	-1.119709636
7a	-43.95863165	-26.29444215
7a	-14.85192976	3.684963181
7a	38.30433155	32.60665163
7a	-28.57194039	-1.279246806
7a	-37.55372685	-13.13800179
7a	-39.83302226	-17.12843511
7a	-37.29307957	-15.84697149
7a	-40.28255227	-18.15478464
7a	-37.87044496	-17.44794484
7a	-3.54462217	18.30904201
7a	-38.75689552	-17.90560987
7a	-41.83376794	-18.89484735
7a	-5.37987212	17.2770884
7a	-39.41595443	-2.75378404
7a	-42.85898628	-18.25457255
7a	-35.18990941	-0.114684337
7a	-39.55731944	-1.153868304
7a	-18.73282531	9.613080875
7a	-37.90949417	-15.15048807
7a	-15.85586707	8.601389817
7a	-33.37208657	-1.11163364
7a	-33.09271997	-13.37147293
7a	-32.39129813	-9.73340271
7a	-4.306148271	14.41578491
7a	22.21023284	26.2542653
7a	-14.774899	-8.602926859
7a	-40.23117154	-21.88631161
7a	-34.95010735	-20.64464187
7a	-0.364169078	7.76563388
7a	9.744139124	10.48808574
7a	-19.94589512	-7.952601135
7a	-18.83844394	-1.455582002
7a	-32.95174383	-15.02851775
7a	-15.11860973	-6.950489199
7a	-34.17540736	-12.68136
7a	-24.40470546	-11.43602803
7a	-42.44028255	-22.51339179
7a	-38.75069994	-10.34371127
7a	-40.38231915	-15.00493122
7a	-38.52694351	-13.57228427
7a	-20.16152061	-7.422043896
7a	-38.15544071	-13.34736034
7a	-45.86916763	-19.74393227
7a	-24.93237085	-12.01753769
7a	-37.22987835	-8.838252018
7a	-19.02006961	-7.475534239
7a	-39.54124639	-14.57989471
7a	-36.62542343	-13.88640338
7a	-4.405085897	-7.444275674
7a	-24.6640209	-3.607071329
7a	-40.67960398	-13.50694529
7a	-29.01361176	5.312751057
7a	-1.184488833	14.84909992
7a	-17.49198117	-3.906961709
7a	-29.44136035	4.568541831
7a	-9.098754454	15.19561958
7a	-27.12889781	5.157305509
7a	-12.8498493	-2.185077022
7a	-28.77826279	-8.937183515
7a	-25.33104736	-12.37839189
7a	-10.7889359	30.07112485
7a	-22.44682984	-7.120374445
7a	-25.52390531	-7.973245503
7a	-25.3364738	-12.2678563
7a	-29.19999873	-10.17404754
7a	-26.92413976	-9.756909775
7a	-32.0740772	-10.276927
7a	-31.60561703	-11.93701283
7a	-29.26010976	-10.97633734
7a	-22.79617385	8.76257279
7a	-23.98357251	-3.593690149
7a	1.580898164	7.095763658
7a	-27.96541614	-6.413019196
7a	-26.66631617	-3.295737401
7a	-24.89212313	-14.5810913
7a	-17.20084444	-2.403582598
7a	-14.53971948	-11.55445225
7a	-23.34345553	-13.31120681
7a	-22.0130768	8.296593028
7a	-20.74825474	-12.14399107
7a	-18.72994155	-2.820082959
7a	-15.902527	-1.05022556
7a	-27.44513944	-4.045426672
7a	-29.94631362	-0.431554423
7a	-29.26407104	-0.388925394
7a	-24.80242717	-4.682537421
7a	-22.69191624	-13.71434763
7a	-40.70206955	13.86255861
7a	-18.79144196	32.84239027
7a	-25.29701859	28.86908401
7a	-39.63354176	9.791319783
7a	-40.41067212	9.376463942
7a	-18.63398299	37.90280126
7a	-20.32106553	20.03489088
7a	-21.90506403	18.10561586
7a	-17.3008742	14.11107609
7a	-18.77818855	18.57220826
7a	-27.88074262	13.92779016
7a	-12.38674433	30.41844663
7a	-19.33787996	20.19679987
7a	-25.42594765	-9.366650368
7a	-44.26842478	-27.00085877
7a	6.466238216	11.61650481
7a	-28.80685665	-8.600749181
7a	-24.42098638	-8.726487235
7a	-31.74804798	-9.418516347
7a	-28.2949807	-10.55987663
7a	-28.47916464	-13.54325189
7a	-44.65607485	-24.72174816
7a	-30.11345549	-12.42078368
7a	-27.66209159	-10.0123867
7a	-27.97986058	-11.09942644
7a	7.418195893	14.38652054
7a	-42.64089701	-18.9058763
7a	-26.0098771	-8.920751384
7a	-35.36440085	9.819759315
7a	-21.536879	2.870951618
7a	-27.21136488	-10.31037936
7a	-21.99935925	3.994603275
7a	-26.5676161	-9.640368387
7a	-40.84765474	-21.40042699
7a	-15.58734411	4.568820974
7a	-23.05440886	-11.27774691
7a	-21.22535869	0.630209363
7a	-41.51788687	-19.61909529
7a	-23.80713589	-8.610436992
7a	-37.86359933	-3.544336247
7a	-39.20081084	-20.52870863
7a	-33.36875171	9.556941323
7a	-20.01881143	5.654107771
7a	-31.72711136	4.323854797
7a	-28.10703073	-4.52289094
7a	-43.9115893	-11.00158419
7a	-44.12091091	-13.98291577
7a	-39.73234524	-10.02624503
7a	-43.15118578	-11.49512734
7a	-24.93377739	0.986354207
7a	-42.71645033	-11.4110871
7a	-37.74191283	-16.95344075
7a	-39.62848271	-9.031276153
7a	-43.22053913	-12.06220527
7a	-41.35431639	-12.35018131
7a	-29.88018098	-8.72859254
7a	-28.63613676	-8.530122457
7a	-45.39548406	-17.25900875
7a	-27.0561979	-10.65161887
7a	-35.92865693	-10.94062286
7a	-44.56565871	-19.27832867
7a	-36.20873805	-6.251859582
7a	-37.64871937	-11.6263852
7a	-20.82878191	2.774124737
7a	-25.73456907	-6.633044147
7a	-43.43143374	-17.69266848
7a	-42.00164115	-11.82616469
7a	-44.67038212	-16.86366415
7a	-35.12961283	-9.798447775
7a	-19.7132246	-0.368913935
7a	-19.90087226	-0.129094654
7a	-33.45235773	-7.559475524
7a	-45.65388598	-17.96167346
7a	-25.12506003	-8.555012879
7a	-49.96708395	-13.880266
7a	-26.19974155	-9.838650999
7a	-41.52173637	0.652419618
7a	-26.23210681	-9.040822313
7a	-22.20779943	-10.60620265
7a	-28.03915268	4.163213609
7a	-24.7603219	-11.47541951
7a	-48.36837242	-6.383965391
7a	-26.20344455	-8.433111853
7a	-27.75019739	8.138630201
7a	-24.40603025	-8.856472389
7a	-12.91969958	8.934329208
7a	-28.23470036	-9.898870756
7a	-30.96244412	-0.209831253
7a	-49.94491163	-10.40953203
7a	-29.94682549	2.766683994
7a	-43.02739246	-17.26741034
7a	-24.32220326	-9.387504565
7a	9.925357344	15.78346578
7a	-29.47125972	-11.62322663
7a	14.95920243	22.14681464
7a	8.583505196	16.22063613
7a	1.67308399	13.21845191
7a	-27.32187624	-12.40290711
7a	5.737858716	12.85124948
7a	-1.553604486	9.264739326
7a	-7.559255792	3.019452822
7a	-2.224282151	11.83663722
7a	-13.36845041	3.489511204
7a	-42.21382687	-15.97344159
7a	-38.9312741	-21.98632482
7a	-25.68715801	-11.32414542
7a	-36.28361676	-20.67695546
7a	-38.79059518	-20.81968638
7a	-22.17261485	11.3760258
7a	-34.67002324	-19.88823616
7a	9.174759384	26.42868659
7a	-38.4359632	-23.15850694
7a	-18.20880842	-9.733004657
7a	-22.45541861	-8.381738541
7a	-30.73216824	9.676680506
7a	-39.66494151	-20.49122788
7a	-37.26351721	1.779703061
7a	-12.68321522	21.95643705
7a	-24.23145955	9.557078503
7a	-36.04608302	0.633519205
7a	-17.14579873	14.36659531
7a	-39.85279424	-23.35686975
7a	-23.22995099	12.3926537
7a	-28.43543266	-12.48549244
7a	-29.65110247	-13.99780985
7a	-18.54198934	13.40051112
7a	-18.56562395	12.79119182
7a	-33.23732014	-17.30095175
7a	-17.47481185	13.09983247
7a	-28.27102703	8.252734869
7a	-31.28014865	-13.80306449
7a	-12.93259911	14.03407481
7a	-25.45110157	-9.271226225
7a	-25.36356472	-10.82189746
7a	-21.79784084	13.023281
7a	-19.46184835	28.33359872
7a	-16.33770113	36.92361001
7a	-18.14406641	26.70864705
7a	-22.65374374	27.81035985
7a	-23.98775769	23.93383123
7a	-30.39919361	-12.05694178
7a	-30.41439887	-12.18935772
7a	-30.15052119	-12.28432591
7a	-26.1825896	-12.21318964
7a	-27.09891153	-10.75939413
7a	-35.09288464	3.656025296
7a	-21.82751011	22.20362815
7a	-23.93884446	-13.05103105
7a	-26.91570872	-9.989683877
7a	-29.65258232	-11.91222964
7a	-22.41813795	13.79512722
7a	-22.86469534	19.42065214
7a	-24.64085571	16.14021084
7a	-19.13450488	11.96155838
7a	-39.94473996	-1.271548966
7a	-43.64755703	-10.88675768
7a	-35.58325361	-2.789191367
7a	-40.97978627	-10.54128646
7a	24.4784281	31.02062906
7a	-20.45026545	5.055745246
7a	-37.90455514	-9.588649132
7a	-41.58618384	-5.421381663
7a	-19.85894343	3.598488083
7a	-44.95146242	-20.69706096
7a	-34.76073159	-10.90000718
7a	-27.52434051	-6.096438331
7a	-39.35687949	-10.89703969
7a	-39.53644781	-15.73286723
7a	-43.55043449	-20.47469465
7a	-45.16459118	-19.37598799
7a	-20.27414976	-3.082575649
7a	-9.277653982	13.07375956
7a	-40.06349664	-14.5400811
7a	-40.48789089	-3.180187748
7a	-46.67899477	-17.70061348
7a	-25.23847644	-5.819893538
7a	-13.82572808	3.087736874
7a	-44.25440253	-26.00617818
7a	-34.77944404	-11.25410722
7a	-22.47130615	-12.32437907
7a	-40.03278533	-24.16984583
7a	-25.54224253	-12.67883701
7a	-42.92801215	-25.91390053
7a	-27.35328412	-12.75856986
7a	-28.12967269	-16.22196671
7a	-43.24068673	-23.80260556
7a	-42.81797373	-24.76112987
7a	-17.05898438	-2.328608023
7a	-35.69739639	-15.8257727
7a	-26.95156283	-12.06092288
7a	-24.07732318	-11.4000222
7a	-39.75438194	-22.46061034
7a	-42.828133	-22.62867473
7a	-9.82139327	0.55096204
7a	-23.46597056	-7.4174899
7a	-20.50367138	-4.622642527
7a	-10.62852398	-1.589264911
7a	-17.05026032	-3.81361637
7a	-15.7806748	-2.760936616
7a	-12.69723404	-4.214105862
7a	-17.02595758	-3.034526035
7a	-24.18817269	-7.912659943
7a	-19.60358391	-2.397918178
7a	-20.47864037	-4.995788404
7a	-19.88519279	-1.854536201
7a	-21.14969962	-3.678507469
7a	-13.87776796	1.497084046
7a	-22.17421802	-5.191619843
7a	-25.62705711	-4.16767079
7a	-20.7659628	6.901955541
7a	-27.24162099	2.521004313
7a	-26.07194742	-2.564919666
7a	-19.59532075	-7.237525389
7a	-26.33713377	-3.345253447
7a	-35.08798386	-7.976528573
7a	-24.61616773	2.352673047
7a	-18.85851288	10.99893981
7a	-24.13616765	5.474836894
7a	-15.616773	-3.252822453
7a	-23.43387742	-1.325223336
7a	-24.33007508	2.095648745
7a	-41.61374152	-17.48938716
7a	-19.8813433	-9.023347636
7a	-36.75312915	-16.04619713
7a	-33.58049523	-16.04894119
7a	-11.84938664	20.28005781
7a	-31.47598763	-14.78669431
7a	-13.57902425	18.32237528
7a	-27.11689765	-12.61004711
7a	-17.82870525	-4.702853561
7a	-13.41983746	-4.344079294
7a	-41.6427856	-17.21129841
7a	-35.57721653	-17.06175546
7a	-24.85706378	-10.50593715
7a	-42.17155241	-17.22337957
7a	-49.66948824	-16.11133691
7a	-30.18130109	14.24741035
7a	-22.57134305	-10.31935314
7a	-24.14332044	-5.175250635
7a	-23.36288805	4.590150522
7a	-21.76599561	2.125707206
7a	-37.36171161	-18.47340272
7a	-22.15262305	-1.12393103
7a	-44.58079895	-7.273605943
7a	-28.35445135	-5.063154764
7a	-53.0618828	-26.01341148
7a	-40.29304127	2.285508386
7a	-30.45573468	-7.317325591
7a	-34.12433807	-6.819051799
7a	-26.09304317	4.184188196
7a	-27.310363	-8.551211607
7a	-50.29185382	-13.57544448
7a	-26.61000521	-10.05680285
7a	-23.91867326	-5.911353073
7a	-16.97636492	-8.973391962
7a	-20.64977528	-9.364760807
7a	-42.93163362	-21.08776791
7a	-28.11555411	-14.32174721
7a	-28.12017037	-13.29746992
7a	-42.33690949	-24.6525574
7a	-26.40317539	-12.82934419
7a	-25.76764358	-13.20787742
7a	-17.6959289	-1.617374174
7a	-44.7880674	-25.15485022
7a	-44.39605089	-24.78745714
7a	-44.8284018	-20.14912526
7a	-40.60784582	-17.97797354
7a	-17.98942632	-13.52376714
7a	-16.89339934	-2.768186151
7a	-24.53375126	-11.87953282
7a	-19.74566432	-2.345199967
7a	-18.17641629	29.61571876
7a	-29.45359999	-12.0447056
7a	-23.41397347	18.40703891
7a	-12.59247982	25.39515105
7a	-44.58115148	9.4996711
7a	-43.83066145	18.129575
7a	-22.95190227	17.33497203
7a	-28.40638025	8.551545093
7a	-44.58440169	2.233170755
7a	-20.63690454	0.822802383
7a	-26.37273652	13.17662786
7a	-44.42398925	-8.317851127
7a	-47.20249786	-10.60239541
7a	-48.8642097	-10.2178321
7a	-42.60828385	-5.696486418
7a	-30.06277657	1.229673263
7a	-24.10874301	4.138274028
7a	-25.60073354	-0.865645714
7a	-28.84616692	0.39640927
7a	-41.89513599	-11.12759942
7a	-42.46548855	-13.28369756
7a	-41.16452446	-12.08413436
7a	-36.68106485	-15.90491267
7a	-22.2880838	-7.026879964
7a	-22.70352486	-6.579634208
7a	-9.982312095	1.090175423
7a	-39.3652419	-16.65660064
7a	-5.668003431	1.159785234
7a	-19.85867282	-5.965324364
7a	-28.28648309	14.00198278
7a	-27.76911077	16.02364708
7a	-36.43830918	-15.67567168
7a	-31.89847275	-4.797198251
7a	3.472315039	-6.847797379
7a	-22.31859628	-7.71690956
7a	-33.67799104	-5.477017812
7a	3.65644758	-6.819005948
7a	-29.38677104	-4.55344767
7a	4.408776395	-3.967038578
7a	-18.50408704	-4.786082855
7a	-25.10893198	-2.802702764
7a	1.571147778	-6.965077093
7a	-31.73374185	-6.321425962
7a	-21.64933745	-4.844797772
7a	-16.9362326	-2.464614339
7a	-20.12855626	0.712355805
7a	-45.79867791	-19.03464134
7a	-14.80971559	-0.028177568
7a	-43.69100524	-21.28767752
7a	-46.96770625	-20.79812986
7a	-41.14752417	-23.722359
7a	-29.96038001	-9.86830189
7a	-29.47449445	-7.330507082
7a	-30.69263291	-7.076590857
7a	-43.21694142	-13.44074897
7a	-25.63844601	-5.792374211
7a	-44.87328457	-15.77032468
7a	-28.75746919	-8.150246392
7a	-37.37262617	-6.775831324
7a	-43.00972109	-12.94175536
7a	-26.85770995	-6.640530736
7a	-28.1209352	-6.297133224
7a	-29.47373534	-7.307381851
7a	-25.34083637	-5.973371774
7a	-27.96351658	-6.023949101
7a	-36.10799728	7.269062374
7a	-21.81064074	17.02791422
7a	-27.39071641	14.59289815
7a	-22.02093856	20.00629481
7a	-33.88559714	6.378021966
7a	-24.49740282	15.33189797
7a	-31.25812011	6.067092243
7a	-31.56073104	6.01622376
7a	-28.79870127	12.7974273
7a	-23.07616501	18.74751325
7a	-27.3543333	15.32898755
7a	-27.04380808	11.65651907
7a	-22.21198023	18.27955298
7a	-27.5740008	20.13890576
7a	-26.13934398	17.28651562
7a	-34.02659486	7.778114261
7a	-22.45536652	18.26770151
7a	-42.34744651	-17.49360689
7a	-41.09353672	-17.5518857
7a	-42.20567108	-16.784232
7a	-26.06800534	-10.15694886
7a	-35.237449	0.568607161
7a	-45.86375231	-22.28130685
7a	-32.31496759	2.681109826
7a	-27.90036203	-10.03017757
7a	-46.18053904	-20.22674448
7a	-32.10523158	6.361562421
7a	-40.10497762	-19.70619929
7a	-27.50156257	-8.245797004
7a	-40.85689262	-18.25827593
7a	-41.270211	-17.30816225
7a	-21.52764118	-6.317047934
7a	-19.08607749	-1.37379586
7a	-23.96616278	-6.480940166
7a	-22.1774574	-8.454141723
7a	-22.04488398	-3.75321535
7a	-19.38722072	-4.764840644
7a	-20.40085848	-3.684512924
7a	-22.95043837	-5.699695104
7a	-24.02752585	-6.36023473
7a	-9.844823933	6.086981471
7a	-19.67740662	-3.125502692
7a	-21.07215598	-5.956991599
7a	-39.61031879	-15.14194579
7a	-20.76697459	-4.494323748
7a	-21.94565003	-6.05668419
7a	1.00289562	20.23412245
7a	-21.96998503	4.509519524
7a	-26.17839118	-14.9711268
7a	-18.97480145	-4.972495132
7a	-15.74126024	-7.240121789
7a	-17.89451819	-6.559349258
7a	-23.18079244	6.276711563
7a	-27.32481043	-11.19928117
7a	-21.71811319	4.456089736
7a	-19.34197744	-6.27311229
7a	-22.88796472	1.624787659
7a	-23.7839742	-1.608378472
7a	-28.04359875	-13.10955858
7a	-18.08063413	6.495341342
7a	-12.85337941	0.721320918
7a	-21.09077606	3.8001312
7a	-44.83770131	-19.16226556
7a	-28.03424967	-11.81997973
7a	-21.46225329	12.64774433
7a	-28.42967852	-13.16648983
7a	-46.20898867	-21.42370627
7a	-46.86545946	-19.17847424
7a	-46.75255151	-20.63790038
7a	-26.98911339	-11.4249888
7a	-46.65029224	-19.88709539
7a	-23.56810283	-1.193078308
7a	-43.47754398	-21.82038456
7a	-22.81354956	-0.308851603
7a	-17.13277977	1.098462161
7a	-25.4468921	-10.09621384
7a	-26.94651499	-0.723206763
7a	-29.46536302	-7.39609566
7a	-25.41455119	-6.724371563
7a	-33.75897064	-8.577771844
7a	-40.34083587	-11.82106001
7a	-22.24459143	-0.166359108
7a	-24.74615547	-7.936379901
7a	-40.5653719	-13.08876705
7a	-25.35572106	-2.158738107
7a	-20.04150315	-3.546073464
7a	-41.8397612	-16.65399012
7a	-25.2412312	-5.275152827
7a	-41.0436671	-13.59798254
7a	-12.13679999	9.426112171
7a	-30.84504686	-11.93760413
7a	-32.95010658	-9.512252417
7a	-31.41801329	-16.71794644
7a	-23.03748013	0.954531147
7a	-21.97421421	-1.044296765
7a	-23.69969576	-2.8805792
7a	-11.19466957	11.45448283
7a	-18.25575102	-2.147328838
7a	-12.61831157	-4.565463431
7a	-23.95095979	-3.038671417
7a	-12.96125603	-4.482478592
7a	-11.26861531	2.132230184
7a	-22.29797314	-5.851717968
7a	-15.50831986	2.39458193
7a	-25.76121501	-7.597283685
7a	-22.86191518	-6.640525835
7a	-43.53259669	-17.39631362
7a	-30.27675227	-8.432285048
7a	-47.97084496	-21.40613244
7a	-34.2646488	-13.05962111
7a	-32.62059543	-10.50686935
7a	-33.80491683	-6.335120977
7a	-36.99241777	-15.09599021
7a	-29.78273912	-6.893319548
7a	-33.59688916	-8.32566998
7a	-41.50124369	-16.49055748
7a	-32.98840988	-15.79520703
7a	-31.60997764	-16.68530574
7a	-23.43685773	-13.54240074
7a	4.2502796	9.873506781
7a	-37.42053353	-20.23135989
7a	-25.38775273	-13.74051203
7a	-36.59076729	-20.12709761
7a	-36.12899452	-21.58733356
7a	-2.381686369	3.480665968
7a	1.487001416	0.727992313
7a	-30.48691657	-12.96266867
7a	-33.62579493	-19.07505479
7a	-16.72839564	-8.960409944
7a	-14.10451175	-7.487305035
7a	14.17221297	25.06191844
7a	9.18037425	19.4182072
7a	-24.36008081	-2.272939452
7a	-24.68308134	-4.129419406
7a	-19.83698698	0.500367399
7a	-17.29341421	5.168877108
7a	-30.55389683	-10.60405558
7a	-47.47352613	-22.56576605
7a	-27.50288476	-10.02282441
7a	-40.27438889	-16.44178574
7a	-38.13572708	-15.85698411
7a	-37.04950707	-15.65777149
7a	-49.83420421	-23.33839248
7a	-46.73581717	-22.18900784
7a	-43.25252728	-17.34619984
7a	-41.82589213	-16.56093364
7a	-48.24268694	-17.40700406
7a	-36.13726015	4.970372792
7a	-47.65399649	-19.0213318
7a	-33.41213142	22.05841922
7a	-32.07178332	20.96338691
7a	-47.46144738	-21.39549657
7a	-35.47228532	22.70962744
7a	-47.57670564	-19.19330218
7a	-35.76078303	10.60635318
7a	-42.96627121	-15.10933746
7a	-34.35134026	19.65077265
7a	-37.76463677	1.965907463
7a	-39.58697786	-1.582821567
7a	-37.41924681	-18.62095141
7a	-39.33408477	0.964563954
7a	-41.68822583	-2.223319682
7a	-36.92429443	4.205067347
