# Supplementary material for: FLOWR.ROOT – A flow matching-based foundation model for joint multi-purpose structure-aware 3D ligand generation and affinity prediction
Source: Nat Commun. 2026 Jul 6;17:5883. doi: 10.1038/s41467-026-74130-9 (PMC13338463; doi:10.1038/s41467-026-74130-9)
Supplement: Supplementary file 4 — Source Data [file 41467_2026_74130_MOESM4_ESM.zip › final/Figure_5.csv]

subfigure	project	compound_id	exp	pred_model_1	pred_model_2	mol_idx	pred_seed2	pred_seed42	pred_seed512	pred_seed1000
5a	Project-1	0.0	9.14	6.34565794467926	6.911677300930023
5a	Project-1	1.0	9.38	6.72938597202301	7.257225036621094
5a	Project-1	2.0	9.14	6.164207309484482	7.523776531219482
5a	Project-1	3.0	9.37	5.197191655635834	6.710244596004486
5a	Project-1	4.0	8.54	5.652473360300064	6.989168345928192
5a	Project-1	5.0	6.64	5.908590570092201	7.233053803443909
5a	Project-1	6.0	8.09	5.799926057457924	6.693675696849823
5a	Project-1	7.0	7.05	6.180684044957161	6.654627621173859
5a	Project-1	8.0	6.3	5.58200466632843	5.540253520011902
5a	Project-1	9.0	8.69	5.602974772453308	6.278190732002258
5a	Project-1	10.0	9.2	6.212118417024612	7.771488785743713
5a	Project-1	11.0	8.33	5.838871613144875	7.094791769981384
5a	Project-1	12.0	8.79	6.103977710008621	6.574125945568085
5a	Project-1	13.0	8.58	6.125379741191864	6.396495580673218
5a	Project-1	14.0	9.19	6.459294557571411	7.070571899414063
5a	Project-1	15.0	9.18	5.164586007595062	6.771625578403473
5a	Project-1	16.0	8.95	6.179509550333023	7.696876764297485
5a	Project-1	17.0	8.41	6.117619641125202	6.610077381134033
5a	Project-1	18.0	9.29	6.633943915367127	7.871328592300415
5a	Project-1	19.0	8.45	5.955224022269249	7.231617450714111
5a	Project-1	20.0	9.09	5.515212416648865	7.037973642349243
5a	Project-1	21.0	8.08	5.591683804988861	7.272917985916138
5a	Project-1	22.0	9.05	6.288828730583191	6.622215807437897
5a	Project-1	23.0	7.09	6.224906042218208	6.677563548088074
5a	Project-1	24.0	8.82	5.68231064081192	6.675388753414154
5a	Project-1	25.0	8.42	6.563945174217224	6.74886018037796
5a	Project-1	26.0	8.56	6.208432495594025	6.5525341629982
5a	Project-1	27.0	8.74	5.263905644416809	5.847753882408142
5a	Project-1	28.0	7.77	6.888969480991364	6.326423048973084
5a	Project-1	29.0	7.84	6.396372437477112	7.0792741775512695
5a	Project-1	30.0	8.32	6.302793562412262	6.134129226207733
5a	Project-1	31.0	7.61	6.565095782279968	6.326751947402954
5a	Project-1	32.0	6.86	6.593012869358063	6.367393285036087
5a	Project-1	33.0	7.48	7.190971493721008	7.5397629737854
5a	Project-1	34.0	7.22	7.065454721450806	7.417487621307373
5a	Project-1	35.0	6.44	5.637336224317551	5.824851483106613
5a	Project-1	36.0	7.84	6.274770319461823	6.612864911556244
5a	Project-1	37.0	8.69	6.921458184719086	7.51829719543457
5a	Project-1	38.0	5.55	6.013763310387731	6.449505507946014
5a	Project-1	39.0	6.15	6.847697377204895	6.19636008143425
5a	Project-1	40.0	5.98	5.314327716827393	5.909257709980011
5a	Project-1	41.0	6.1	5.940310187637806	5.933596715331078
5a	Project-1	42.0	8.71	6.267834544181824	6.568232834339142
5a	Project-1	43.0	8.13	5.157407283782959	6.406078070402145
5a	Project-1	44.0	8.66	5.384219527244568	6.590529024600983
5a	Project-1	45.0	7.71	5.920073643326759	5.464450716972351
5a	Project-1	46.0	5.62	6.858715236186981	6.385081499814987
5a	Project-1	47.0	7.87	5.293935835361481	6.494273066520691
5a	Project-1	48.0	6.43	6.391325652599335	6.480410218238831
5a	Project-1	49.0	7.19	5.89642345905304	6.873409628868103
5a	Project-1	50.0	6.92	5.752301812171936	6.744400084018707
5a	Project-1	51.0	6.28	5.425539970397949	6.109609127044678
5a	Project-1	52.0	8.18	6.241897448897362	6.498961269855499
5a	Project-1	53.0	7.06	5.895041897892952	5.780552208423615
5a	Project-1	54.0	6.9	6.0944627076387405	6.664034307003021
5a	Project-1	55.0	7.58	5.74395614862442	5.910772442817688
5a	Project-1	56.0	6.08	5.834679037332535	5.67442661523819
5a	Project-1	57.0	8.09	5.361277639865875	5.861220136284828
5a	Project-1	58.0	7.12	3.942651271820069	4.877864718437195
5a	Project-1	59.0	7.53	6.157112553715706	5.796777471899986
5a	Project-1	60.0	7.21	4.8937236070632935	4.534395456314087
5a	Project-1	61.0	5.59	5.074605166912079	6.33384507894516
5a	Project-1	62.0	7.84	6.341176837682724	6.22494301199913
5a	Project-1	63.0	7.5	5.499509215354919	6.40648564696312
5a	Project-1	64.0	7.3	6.078898102045059	5.657219439744949
5a	Project-1	65.0	8.5	5.849172338843346	5.355193555355072
5a	Project-1	66.0	7.09	5.177999019622803	6.467714965343475
5a	Project-1	67.0	6.89	5.312926173210144	5.998014882206917
5a	Project-1	68.0	7.79	4.550343632698059	5.483040690422058
5a	Project-1	69.0	6.47	4.621231913566589	6.339709103107452
5a	Project-1	70.0	7.27	4.957706093788147	6.202883660793304
5a	Project-1	71.0	7.4	3.979574680328369	5.956667277961969
5a	Project-1	72.0	8.48	6.657621622085571	5.17414665222168
5a	Project-1	73.0	8.16	6.170345738530159	4.817836761474609
5a	Project-1	74.0	7.08	5.192692995071411	5.592491954565048
5a	Project-1	75.0	6.89	5.211268901824951	5.6774041056633
5a	Project-1	76.0	7.41	5.826459333300591	5.07290643453598
5a	Project-1	77.0	7.09	6.191606998443604	6.550766944885254
5a	Project-1	78.0	6.56	5.330260992050171	5.891550078988075
5a	Project-1	79.0	7.47	5.400612950325012	6.162187606096268
5a	Project-1	80.0	7.83	7.215704321861267	7.057863712310791
5a	Project-1	81.0	6.68	6.191213637590408	6.123981595039368
5a	Project-1	82.0	6.52	4.8251999616622925	5.448818743228912
5a	Project-1	83.0	6.8	5.1822439432144165	5.890161871910095
5a	Project-1	84.0	5.57	6.46853893995285	6.349064499139786
5a	Project-1	85.0	6.51	5.634650886058807	5.822169691324234
5a	Project-1	86.0	7.05	5.11238157749176	5.149102509021759
5a	Project-1	87.0	5.62	4.633073806762695	5.788133919239044
5a	Project-1	88.0	5.76	4.700807690620422	5.836019784212112
5a	Project-1	89.0	7.56	6.133009433746338	7.149867534637451
5a	Project-1	90.0	8.29	5.409944474697113	6.343885064125061
5a	Project-1	91.0	7.51	5.883165806531906	7.022359490394592
5a	Project-1	92.0	6.41	5.170817673206329	5.291408956050873
5a	Project-1	93.0	6.3	4.412186503410339	4.858991146087647
5a	Project-1	94.0	7.87	5.971176967024803	5.589775413274765
5a	Project-1	95.0	5.66	5.178611516952515	6.432696759700775
5a	Project-1	96.0	6.92	5.529583156108856	5.756196439266205
5a	Project-1	97.0	7.6	4.411952376365662	5.464318692684174
5a	Project-1	98.0	7.62	5.215001285076141	5.2032750248909
5a	Project-1	99.0	7.5	4.706127762794495	5.067863941192627
5a	Project-2	0.0	8.33632609080901	6.237104773521423	4.890827178955078
5a	Project-2	1.0	8.336134364357973	6.309610486030579	4.692840099334717
5a	Project-2	2.0	8.333130375300165	5.164335250854492	5.123991131782532
5a	Project-2	3.0	8.149270041186528	5.619442760944367	4.267207384109497
5a	Project-2	4.0	8.019478254339397	4.738603711128235	4.569087266921997
5a	Project-2	5.0	7.945937450265797	6.152253836393356	5.021470129489899
5a	Project-2	6.0	7.860354246722617	6.542419791221619	4.991490602493286
5a	Project-2	7.0	7.68213402830948	5.764168739318848	4.9577956199646
5a	Project-2	8.0	7.656876314046223	4.677340626716614	5.2931336760520935
5a	Project-2	9.0	7.620757589329873	4.918891191482544	5.902512267231941
5a	Project-2	10.0	7.530289376425595	5.439767003059387	5.801455721259117
5a	Project-2	11.0	7.496535399390449	4.683672666549683	4.7943971157073975
5a	Project-2	12.0	7.481162821211063	4.949840188026428	5.789341881871224
5a	Project-2	13.0	7.353823938420153	6.6262829303741455	4.019391536712647
5a	Project-2	14.0	7.2982848580933455	5.146459460258484	5.70913565158844
5a	Project-2	15.0	7.232336486114844	6.925963640213013	4.669432997703552
5a	Project-2	16.0	7.196490885596424	5.040227770805359	5.003154814243317
5a	Project-2	17.0	7.138411681858609	3.910616874694824	5.1069419384002686
5a	Project-2	18.0	7.100178658075067	6.792250633239746	5.108639657497406
5a	Project-2	19.0	7.067329302515555	5.72857066988945	5.281671226024628
5a	Project-2	20.0	7.0596132083776	5.261956691741943	4.570695638656616
5a	Project-2	21.0	7.04952731817705	6.425425112247467	5.479937314987183
5a	Project-2	22.0	6.96915736766845	7.025908827781677	5.802061900496483
5a	Project-2	23.0	6.894386656237188	6.197815790772438	5.731676787137985
5a	Project-2	24.0	6.884733779457086	4.918891191482544	5.902512267231941
5a	Project-2	25.0	6.808025036203454	5.530545949935913	4.643406271934509
5a	Project-2	26.0	6.804161130042701	5.219619274139404	5.187287211418152
5a	Project-2	27.0	6.766026625229665	6.038598038256168	4.926692724227905
5a	Project-2	28.0	6.733056125637045	6.503827214241028	6.350946724414825
5a	Project-2	29.0	6.725788474540496	6.409555315971375	7.074388384819031
5a	Project-2	30.0	6.67436445901366	5.133341014385223	5.009455382823944
5a	Project-2	31.0	6.634102973904845	5.107656359672546	5.29980206489563
5a	Project-2	32.0	6.587755579023551	5.657756090164185	4.696372985839844
5a	Project-2	33.0	6.506161227335388	5.578474342823029	5.531763345003128
5a	Project-2	34.0	6.488659976815805	5.683406472206116	5.168574154376984
5a	Project-2	35.0	6.415048825029197	5.605956375598908	4.460005283355713
5a	Project-2	36.0	6.379851658267089	7.025908827781677	5.802061900496483
5a	Project-2	37.0	6.350452367271207	6.787268280982971	5.01259845495224
5a	Project-2	38.0	6.33921903731302	5.540052503347397	5.293335676193237
5a	Project-2	39.0	6.288501390488133	5.82318426668644	5.345494329929352
5a	Project-2	40.0	6.282562405963825	4.256336569786072	4.74247419834137
5a	Project-2	41.0	6.239570748118527	6.8180171251297	4.716049075126648
5a	Project-2	42.0	6.218685959065914	5.578093588352203	5.076048314571381
5a	Project-2	43.0	6.208514449178298	5.821134224534035	5.26952600479126
5a	Project-2	44.0	6.128881092388581	5.7527191042900085	5.81510217487812
5a	Project-2	45.0	6.087668428311102	6.238195642828941	5.08365672826767
5a	Project-2	46.0	6.030792888814894	6.770895600318909	5.632653623819351
5a	Project-2	47.0	5.960972970781688	6.050983306020498	5.010820984840393
5a	Project-2	48.0	5.9339050088387975	5.121818542480469	6.231803506612778
5a	Project-2	49.0	5.864209542297198	6.890060901641846	5.39551168680191
5a	Project-2	50.0	5.8593260263734495	6.36228933930397	5.726727485656738
5a	Project-2	51.0	5.852196765726938	6.101670019328594	4.757758140563965
5a	Project-2	52.0	5.808385709361772	6.79149067401886	5.282815158367157
5a	Project-2	53.0	5.773716787451948	6.170268326997757	4.951436996459961
5a	Project-2	54.0	5.755695796547336	5.242943167686462	5.219325363636017
5a	Project-2	55.0	5.747696956359551	5.766980022192001	4.988180994987488
5a	Project-2	56.0	5.738360191633719	6.912247896194458	5.712858825922012
5a	Project-2	57.0	5.718821275520218	5.458086490631104	5.418442964553833
5a	Project-2	58.0	5.714729853205276	6.050983306020498	5.010820984840393
5a	Project-2	59.0	5.658642169245784	5.311213433742523	5.233748137950897
5a	Project-2	60.0	5.646094589097748	5.504111647605896	5.167155086994171
5a	Project-2	61.0	5.619678632185519	5.1969616413116455	6.027736645191908
5a	Project-2	62.0	5.600281501484053	5.822021037340164	5.673612028360367
5a	Project-2	63.0	5.563824953438049	4.748173117637634	4.530178427696228
5a	Project-2	64.0	5.544450440259544	5.889266580343247	5.118105590343475
5a	Project-2	65.0	5.523635400267065	6.835070908069611	4.896974563598633
5a	Project-2	66.0	5.514432975869089	5.080042958259583	5.119854271411896
5a	Project-2	67.0	5.473454736565937	7.432379603385925	4.41278600692749
5a	Project-2	68.0	5.460590349665162	6.239343523979187	5.153327882289887
5a	Project-2	69.0	5.399550743024873	4.5268964767456055	5.343165338039398
5a	Project-2	70.0	5.3872746766775546	5.566261440515518	5.0490633845329285
5a	Project-2	71.0	5.355031715361081	6.429260611534119	4.775555610656738
5a	Project-2	72.0	5.317409828086372	5.660010159015656	4.699232339859009
5a	Project-2	73.0	5.304636518740268	5.656391173601151	5.504503667354584
5a	Project-2	74.0	5.300294526482781	6.067936912178993	5.856355085968971
5a	Project-2	75.0	5.261516092986501	6.83630907535553	6.551362693309784
5a	Project-2	76.0	5.2487223409539325	7.630187511444092	6.857973039150238
5a	Project-2	77.0	5.243911450552196	6.738235771656036	6.16238634288311
5a	Project-2	78.0	5.228492357334577	5.513565540313721	5.061989963054657
5a	Project-2	79.0	5.198317119410774	5.411770462989807	4.659814238548279
5a	Project-2	80.0	5.193614778893404	5.887512296438217	5.5203083753585815
5a	Project-2	81.0	5.185967019231551	5.405657410621643	4.812058925628662
5a	Project-2	82.0	5.181116786959923	6.215335726737976	4.899714469909668
5a	Project-2	83.0	5.1558034819209775	4.645150065422058	6.030694704502821
5a	Project-2	84.0	5.142874322735088	6.306336522102356	5.459000885486603
5a	Project-2	85.0	5.116566641018185	7.748602747917175	5.478029429912567
5a	Project-2	86.0	5.111506979285755	6.302658259868622	5.322369337081909
5a	Project-2	87.0	5.11043531218375	6.951762139797211	6.241926372051239
5a	Project-2	88.0	5.106841035244194	6.159704297780991	5.026389300823212
5a	Project-2	89.0	5.103484943471649	5.693138390779495	4.925551891326904
5a	Project-2	90.0	5.097560373179916	5.576190948486328	6.222785294055939
5a	Project-2	91.0	5.096463102053467	6.36003851890564	5.194351255893707
5a	Project-2	92.0	5.0812161461513785	5.174175381660461	3.8182759284973145
5a	Project-2	93.0	5.072779987311495	5.963972792029381	5.026255905628204
5a	Project-2	94.0	5.054124871628458	6.088138058781624	5.004279673099518
5a	Project-2	95.0	5.047016474411253	4.795074343681336	4.836598515510559
5a	Project-2	96.0	5.041477611998741	6.601971447467804	5.517351299524307
5a	Project-2	97.0	5.0337243813956025	4.407983899116516	5.121599316596985
5a	Project-2	98.0	5.02551387500429	5.175455212593079	4.153272986412048
5a	Project-2	99.0	5.023343962827316	6.769280195236206	5.893824368715286
5a	Project-3	0.0	9.801342913045575	6.385586500167847	6.576665699481964
5a	Project-3	1.0	9.801342913045575	6.026378024369478	6.260026007890701
5a	Project-3	2.0	9.801342913045575	6.151371628046036	5.828359097242355
5a	Project-3	3.0	9.801342913045575	5.498189806938171	5.5763314962387085
5a	Project-3	4.0	9.454692883534175	7.393528699874878	7.0836451053619385
5a	Project-3	5.0	9.41228903498109	6.540057599544525	6.8667784333229065
5a	Project-3	6.0	9.099086932262331	7.080768704414368	7.103046417236328
5a	Project-3	7.0	9.007004901568658	6.604874849319458	6.619949877262116
5a	Project-3	8.0	9.0	7.454079747200012	6.905645489692688
5a	Project-3	9.0	8.943095148663527	6.676842868328095	6.71574193239212
5a	Project-3	10.0	8.924453038607469	6.838298976421356	7.203197240829468
5a	Project-3	11.0	8.906578314837764	6.612060487270355	6.2914484441280365
5a	Project-3	12.0	8.860120913598763	6.7414363622665405	7.004001259803772
5a	Project-3	13.0	8.856985199745905	7.475920081138611	7.397969722747803
5a	Project-3	14.0	8.8153085691824	6.354926645755768	6.314419507980347
5a	Project-3	15.0	8.795880017344075	6.581855356693268	6.562429785728455
5a	Project-3	16.0	8.735182176990463	6.578787803649902	6.74903267621994
5a	Project-3	17.0	8.602059991327963	6.992415428161621	5.96939192339778
5a	Project-3	18.0	8.593459819566045	7.4298847913742065	6.782614886760712
5a	Project-3	19.0	8.542118103266008	7.4816814661026	6.362367689609528
5a	Project-3	20.0	8.488116639021126	6.913203597068787	6.83026248216629
5a	Project-3	21.0	8.175223537524454	7.937465310096741	7.262871146202087
5a	Project-3	22.0	8.127261172527332	6.731373071670532	6.534280836582184
5a	Project-3	23.0	8.10790539730952	6.568156182765961	6.446097016334534
5a	Project-3	24.0	8.015472686656208	6.538032352924347	5.9299512803554535
5a	Project-3	25.0	7.931814138253839	6.999832332134247	6.09238389134407
5a	Project-3	26.0	7.889410289700751	6.985411286354065	6.74003279209137
5a	Project-3	27.0	7.866461091629782	7.173242688179016	6.509857833385468
5a	Project-3	28.0	7.761953896871205	7.953313946723938	7.258597254753113
5a	Project-3	29.0	7.707743928643524	6.480483889579773	6.05827296897769
5a	Project-3	30.0	7.707743928643524	6.917421698570252	6.699609637260437
5a	Project-3	31.0	7.616184634019569	6.925165057182312	6.486203253269196
5a	Project-3	32.0	7.598599459218456	6.77317202091217	6.819744288921356
5a	Project-3	33.0	7.598599459218456	6.58128297328949	6.6596463322639465
5a	Project-3	34.0	7.581698708680254	7.998861193656921	7.263431072235107
5a	Project-3	35.0	7.537602002101044	7.328084826469421	6.895102620124817
5a	Project-3	36.0	7.489454989793388	6.824551939964294	6.552348792552948
5a	Project-3	37.0	7.474955192963154	7.098344683647156	6.1695123463869095
5a	Project-3	38.0	7.468521082957745	6.938304305076599	6.546230375766754
5a	Project-3	39.0	7.452225294612178	6.884230673313141	6.450774759054184
5a	Project-3	40.0	7.378823718224964	7.278487682342529	6.629587113857269
5a	Project-3	41.0	7.215382707367125	6.79727041721344	6.675290763378143
5a	Project-3	42.0	7.1904402853647325	6.790279746055603	6.89122861623764
5a	Project-3	43.0	7.179798540514359	7.208330750465393	7.179456472396851
5a	Project-3	44.0	7.144480844332199	6.99368155002594	6.626711785793304
5a	Project-3	45.0	7.132532512140949	6.983391880989075	6.626746296882629
5a	Project-3	46.0	7.095825631715837	7.020448684692383	7.6667211055755615
5a	Project-3	47.0	7.038578905933552	6.137748315930367	6.140786677598953
5a	Project-3	48.0	7.025028005701931	7.535594701766968	6.228496640920639
5a	Project-3	49.0	7.0030507515046185	6.069749616086483	7.031860947608948
5a	Project-3	50.0	6.872895201635193	7.107510209083557	6.429030120372772
5a	Project-3	51.0	6.872895201635193	7.503602862358093	7.50728178024292
5a	Project-3	52.0	6.815308569182402	6.425293862819672	6.162046313285828
5a	Project-3	53.0	6.767003889607846	6.1851624101400375	6.156501784920692
5a	Project-3	54.0	6.679853713888946	7.332625508308411	7.113432049751282
5a	Project-3	55.0	6.667561540084395	6.846837520599365	6.542937099933624
5a	Project-3	56.0	6.651695136951839	6.782419145107269	6.839733839035034
5a	Project-3	57.0	6.628932137728264	6.421663284301758	6.355796903371811
5a	Project-3	58.0	6.603800652904264	6.438859164714813	6.390720367431641
5a	Project-3	59.0	6.58838029403677	6.5709587931633	7.342029690742493
5a	Project-3	60.0	6.581698708680254	7.266351580619812	7.174941897392273
5a	Project-3	61.0	6.496209316942819	6.890509903430939	7.001685857772827
5a	Project-3	62.0	6.492144128304169	6.16727976500988	6.572358250617981
5a	Project-3	63.0	6.421360790031928	7.417829155921936	6.5867959856987
5a	Project-3	64.0	6.3979400086720375	6.388158351182938	6.474456429481506
5a	Project-3	65.0	6.379863945026242	6.589040756225586	7.209376811981201
5a	Project-3	66.0	6.268411234813262	6.549698770046234	6.6131463050842285
5a	Project-3	67.0	6.014573525916998	7.667440533638	6.892412006855011
5a	Project-3	68.0	5.97061622231479	7.010647177696228	6.530258595943451
5a	Project-3	69.0	5.844663962534939	7.0120813846588135	6.786207139492035
5a	Project-3	70.0	5.694648630553377	6.465843617916107	6.361064225435257
5a	Project-3	71.0	5.667561540084395	6.291570425033569	6.197812467813492
5a	Project-3	72.0	5.560667306169737	6.300047397613525	6.74304324388504
5a	Project-3	73.0	5.540607512240769	6.467581808567047	6.462930500507355
5a	Project-3	74.0	5.5301779840218375	7.151091933250427	6.492978632450104
5a	Project-3	75.0	5.478861916295964	4.5728607177734375	4.728154301643372
5a	Project-3	76.0	5.455931955649724	6.595794439315796	6.464593827724457
5a	Project-3	77.0	5.200659450546418	7.242385983467102	6.9956071972846985
5a	Project-3	78.0	5.057495893831919	7.324012517929077	6.985295593738556
5a	Project-3	79.0	5.031050319018657	5.84538859128952	6.116910517215729
5a	Project-4	0.0	8.534310934354101	6.527648448944092	7.850221037864685
5a	Project-4	1.0	8.38183326908916	6.937461197376251	8.009136199951172
5a	Project-4	2.0	8.20624821183919	6.214437440037727	8.449403524398804
5a	Project-4	3.0	8.134568131406835	7.210989117622375	8.286523342132568
5a	Project-4	4.0	8.075788253894535	6.869703829288483	7.816919207572937
5a	Project-4	5.0	8.018403818515418	7.152472853660584	8.095537185668945
5a	Project-4	6.0	8.003807942917426	7.705776810646057	8.01074504852295
5a	Project-4	7.0	7.9864938582281315	7.526885032653809	8.420071363449097
5a	Project-4	8.0	7.975968403220811	6.555372953414917	7.805731296539307
5a	Project-4	9.0	7.955210116870232	7.393510580062866	8.072611808776855
5a	Project-4	10.0	7.91980448456771	6.405924201011658	8.334775447845459
5a	Project-4	11.0	7.90336483921013	6.722361087799072	7.462459206581116
5a	Project-4	12.0	7.899224711503776	6.746630132198334	7.688905954360962
5a	Project-4	13.0	7.87552532678056	7.191648364067078	7.861807227134705
5a	Project-4	14.0	7.869451177093837	6.992650270462036	7.502696871757507
5a	Project-4	15.0	7.851166200424957	7.258112072944641	7.466974258422852
5a	Project-4	16.0	7.827053248655015	6.53581041097641	8.20574140548706
5a	Project-4	17.0	7.80623526673496	7.1269378662109375	8.305044651031494
5a	Project-4	18.0	7.804092895769953	7.704817414283752	8.266862392425537
5a	Project-4	19.0	7.79554048594428	6.734258353710175	7.675533175468445
5a	Project-4	20.0	7.772314550387075	8.318721771240234	8.458911657333374
5a	Project-4	21.0	7.732730729447191	7.40852963924408	8.00072717666626
5a	Project-4	22.0	7.732690282950949	6.674106001853943	8.265346050262451
5a	Project-4	23.0	7.723884179535173	7.310717225074768	8.39024305343628
5a	Project-4	24.0	7.703990079311231	6.568009853363037	8.265589714050293
5a	Project-4	25.0	7.684014273237857	7.1509199142456055	7.936179637908935
5a	Project-4	26.0	7.675392860346125	6.630101919174194	7.652812719345093
5a	Project-4	27.0	7.674440490500831	6.650793075561523	7.537945032119751
5a	Project-4	28.0	7.672780187409806	7.235925793647766	8.170175313949585
5a	Project-4	29.0	7.662153919501082	6.504523813724518	7.731769323348999
5a	Project-4	30.0	7.597056161722164	8.691018104553223	8.360697031021118
5a	Project-4	31.0	7.591023957966509	7.594419240951538	8.602471590042114
5a	Project-4	32.0	7.567712789687081	7.715026497840881	8.340112924575806
5a	Project-4	33.0	7.55353851797487	7.115807414054871	7.659432530403137
5a	Project-4	34.0	7.544665653520651	7.054154396057129	7.483369469642639
5a	Project-4	35.0	7.544265531677031	7.851873636245727	8.626180648803711
5a	Project-4	36.0	7.493831467118429	6.038004957139492	7.904272675514221
5a	Project-4	37.0	7.437890183071796	7.197300553321838	8.373634815216064
5a	Project-4	38.0	7.41966971622436	6.799626588821411	8.088738918304443
5a	Project-4	39.0	7.412707156425139	7.563766002655029	7.87027370929718
5a	Project-4	40.0	7.389626940086601	6.46994161605835	7.93427574634552
5a	Project-4	41.0	7.374549667713546	6.221710965037346	8.36260986328125
5a	Project-4	42.0	7.374466535706162	7.6020272970199585	8.282677173614502
5a	Project-4	43.0	7.37011060628459	6.963159680366516	8.139409065246582
5a	Project-4	44.0	7.285592395921486	7.323319315910339	7.240418195724487
5a	Project-4	45.0	7.23644715768211	6.726161956787109	8.754677534103394
5a	Project-4	46.0	7.223484458038558	6.425506830215454	7.856833100318909
5a	Project-4	47.0	7.173403119073106	6.676682114601135	8.116328954696655
5a	Project-4	48.0	7.1375864963943165	7.461314797401428	7.767626285552978
5a	Project-4	49.0	7.094723475505655	7.229318141937256	8.288877725601196
5a	Project-4	50.0	7.062249413113807	7.200844407081604	8.437663078308105
5a	Project-4	51.0	7.049672043428759	7.749963402748108	7.938245058059692
5a	Project-4	52.0	7.033610162604012	7.357010245323181	7.608520865440369
5a	Project-4	53.0	7.028456988395205	7.0533527135849	7.553017973899841
5a	Project-4	54.0	7.025688563089214	7.24096405506134	7.98222017288208
5a	Project-4	55.0	7.021803451042048	7.908159017562866	8.335380554199219
5a	Project-4	56.0	7.006486921389933	6.43268895149231	8.008424043655396
5a	Project-4	57.0	6.985675018423447	7.387387156486511	8.287598133087158
5a	Project-4	58.0	6.984604755881425	6.414775103330612	8.168978452682495
5a	Project-4	59.0	6.928703418563332	7.496162176132202	7.525521993637085
5a	Project-4	60.0	6.766960617493231	7.128172159194946	7.969517469406128
5a	Project-4	61.0	6.765994453776434	6.242630928754807	7.746716737747192
5a	Project-4	62.0	6.746772227124644	6.818587422370911	8.20099925994873
5a	Project-4	63.0	6.692185575806134	5.8527096807956696	7.096216440200806
5a	Project-4	64.0	6.651675191997561	6.123920686542988	7.605294704437256
5a	Project-4	65.0	6.625955993908431	7.223464965820312	7.769723415374756
5a	Project-4	66.0	6.581187774128317	6.353210031986237	7.392427563667297
5a	Project-4	67.0	6.513728303150709	7.812853932380676	8.171338319778442
5a	Project-4	68.0	6.331741214412014	7.278375506401062	8.263023376464844
5a	Project-4	69.0	6.307549522556359	6.386461138725281	7.210722923278809
5a	Project-4	70.0	6.2715373093617846	7.000460624694824	7.679625988006592
5a	Project-4	71.0	6.221015204114598	5.803013548254967	7.264991044998169
5a	Project-4	72.0	6.178083434582508	7.369290232658386	8.467336416244507
5a	Project-4	73.0	6.160145124599706	6.869582891464233	7.509349584579468
5a	Project-4	74.0	6.099952150380178	7.713443160057068	8.185046672821045
5a	Project-4	75.0	6.073441501726348	6.814986944198608	7.855604887008667
5a	Project-4	76.0	6.043790405451048	8.105467319488525	8.707172870635986
5a	Project-4	77.0	6.016813280990446	6.448955446481705	8.355101108551025
5a	Project-4	78.0	5.94597435738489	6.728827476501465	8.022395372390747
5a	Project-4	79.0	5.840986762966388	6.392083942890167	7.853772878646851
5a	Project-4	80.0	5.791397639111758	7.430868983268738	8.402953863143921
5a	Project-4	81.0	5.471387121850519	6.437141120433807	7.552660226821899
5a	Project-4	82.0	5.44801961707222	6.572815656661987	7.127378582954407
5a	Project-4	83.0	5.434459736234431	7.535562872886658	7.58713173866272
5a	Project-4	84.0	4.955317431160497	7.597697854042053	7.476306438446045
5a	Project-4	85.0	4.934046359663489	7.431330561637878	8.07615327835083
5a	Project-4	86.0	4.920632268859218	6.454798370599747	7.467182636260986
5a	Project-4	87.0	4.908839005249446	6.220881074666977	8.471181869506836
5a	Project-4	88.0	4.820996309043337	6.276647061109543	7.940004587173462
5a	Project-4	89.0	4.756997206288982	6.639578342437744	7.131314516067505
5a	Project-4	90.0	4.736799712075858	7.896234154701233	7.295209050178528
5a	Project-4	91.0	4.535794319054689	6.572922348976135	7.865831613540649
5a	Project-4	92.0	4.272600299926775	7.222104430198669	8.550091743469238
5a	Project-4	93.0	4.1019022242179854	6.144511356949806	7.664590358734131
5a	Project-4	94.0	3.9839635409718266	6.218125879764557	6.928828179836273
5a	Project-4	95.0	3.937897383001497	7.871650815010071	7.567434549331665
5a	Project-4	96.0	3.839163312935647	6.891930460929871	7.086456298828125
5a	Project-4	97.0	3.3010299956639813	6.506409645080566	8.91110372543335
5a	Project-4	98.0	3.3010299956639813	6.769542753696442	7.193460941314697
5a	Project-4	99.0	3.3010299956639813	6.891930460929871	7.086456298828125
5b	Project-1		6.96			0.0	6.173560619354248	6.118488311767578	6.007997989654541	6.122082710266113
5b	Project-1		5.74			1.0	5.376108646392822	5.458654880523682	5.467302322387695	5.415426254272461
5b	Project-1		7.62			2.0	5.455191135406494	5.672164440155029	5.580346584320068	5.58096981048584
5b	Project-1		8.4			3.0	6.027059555053711	6.018088340759277	5.9108123779296875	6.025846481323242
5b	Project-1		6.68			4.0	5.230058670043945	5.251208305358887	5.267925262451172	5.217138290405273
5b	Project-1		7.08			5.0	7.2618303298950195	7.21889591217041	7.173101425170898	7.196536064147949
5b	Project-1		6.58			6.0	5.502135276794434	5.578535556793213	5.51347017288208	5.735230445861816
5b	Project-1		6.16			7.0	5.76939582824707	5.68351936340332	5.731698036193848	5.700472831726074
5b	Project-1		5.79			8.0	5.791213035583496	5.615167140960693	5.596945762634277	5.657959461212158
5b	Project-1		7.36			9.0	4.914198398590088	4.939119338989258	4.947710990905762	4.9156494140625
5b	Project-1		5.88			10.0	6.841313362121582	6.8363871574401855	6.885226249694824	6.808143615722656
5b	Project-1		5.79			11.0	5.5871686935424805	5.484924793243408	5.588780879974365	5.606376647949219
5b	Project-1		5.86			12.0	6.556779861450195	6.535453796386719	6.689613342285156	6.638851165771484
5b	Project-1		6.17			13.0	6.132683753967285	6.308721542358398	6.231478691101074	6.066094398498535
5b	Project-1		6.14			14.0	6.8126726150512695	6.520211696624756	6.655012607574463	6.519585609436035
5b	Project-1		6.9			15.0	7.1966753005981445	7.232897281646728	7.187757968902588	7.20442533493042
5b	Project-1		6.43			16.0	5.454522609710693	5.452699184417725	5.520334720611572	5.54389762878418
5b	Project-1		5.68			17.0	6.860337257385254	6.452244758605957	6.378753662109375	6.763304233551025
5b	Project-1		6.55			18.0	6.8154706954956055	6.844799995422363	6.878921985626221	6.867979049682617
5b	Project-1		7.4			19.0	6.119998931884766	5.961256980895996	5.964814186096191	6.061605453491211
5b	Project-1		7.31			20.0	7.460707187652588	7.384601593017578	7.377089500427246	7.406534671783447
5b	Project-1		6.45			21.0	6.234610080718994	6.258035182952881	6.239008903503418	6.2469892501831055
5b	Project-1		7.51			22.0	6.946011543273926	6.883854866027832	6.829843521118164	6.825396537780762
5b	Project-1		7.89			23.0	5.680554389953613	5.612814903259277	5.9173078536987305	6.127793312072754
5b	Project-1		6.38			24.0	6.356769561767578	6.3248138427734375	6.1785688400268555	6.191760063171387
5b	Project-1		6.27			25.0	6.031020164489746	6.013108730316162	5.8958048820495605	5.9609575271606445
5b	Project-1		6.47			26.0	6.7336931228637695	6.712061882019043	6.670015335083008	6.429897308349609
5b	Project-1		5.96			27.0	6.488239765167236	6.5736188888549805	6.467279434204102	6.543834209442139
5b	Project-1		7.15			28.0	5.708148002624512	5.907337665557861	5.68507719039917	6.0075883865356445
5b	Project-1		6.02			29.0	6.400046348571777	6.223394393920898	6.253195285797119	6.452834129333496
5b	Project-1		7.55			30.0	6.6956329345703125	6.732141494750977	6.866376876831055	6.7883148193359375
5b	Project-1		8.15			31.0	6.92542839050293	6.793117523193359	6.859635353088379	6.916162490844727
5b	Project-1		5.95			32.0	6.120639801025391	6.095592498779297	6.070797920227051	6.126474380493164
5b	Project-1		6.43			33.0	6.3116679191589355	6.490812301635742	6.395727157592773	6.428322792053223
5b	Project-1		8.07			34.0	6.602564811706543	6.570996284484863	6.661617279052734	6.544902801513672
5b	Project-1		7.95			35.0	7.631375312805176	7.630105972290039	7.571098327636719	7.627097129821777
5b	Project-1		6.06			36.0	6.253340721130371	6.241611480712891	6.134156703948975	6.221503257751465
5b	Project-1		5.66			37.0	6.143137454986572	6.163400650024414	6.102379322052002	6.109951496124268
5b	Project-1		7.79			38.0	5.370934963226318	5.473354339599609	5.291150093078613	5.402682304382324
5b	Project-1		7.39			39.0	6.190491199493408	6.116249084472656	6.318449974060059	6.116584300994873
5b	Project-1		8.0			40.0	6.856440544128418	6.763664245605469	6.9039812088012695	6.755329132080078
5b	Project-1		7.8			41.0	4.968067169189453	4.9330010414123535	4.902194023132324	4.910891532897949
5b	Project-1		7.74			42.0	6.4678215980529785	6.4429168701171875	6.447451591491699	6.452091217041016
5b	Project-1		7.53			43.0	5.314735412597656	5.324676036834717	5.427491188049316	5.337602615356445
5b	Project-1		7.12			44.0	7.176992416381836	7.214330673217773	7.17395544052124	7.206458568572998
5b	Project-1		8.17			45.0	5.967282295227051	5.9058661460876465	5.992680549621582	5.894835472106934
5b	Project-1		7.43			46.0	5.714529991149902	5.71793794631958	5.716897487640381	5.652234077453613
5b	Project-1		6.92			47.0	5.946225166320801	5.9261040687561035	5.902012825012207	5.951186180114746
5b	Project-1		7.41			48.0	5.915932655334473	6.08400821685791	5.915245056152344	6.134871959686279
5b	Project-1		7.81			49.0	6.154116630554199	6.175059795379639	6.089748382568359	6.120069980621338
5b	Project-1		7.58			50.0	5.516837120056152	5.5696210861206055	5.617170333862305	5.6189775466918945
5b	Project-1		7.63			51.0	6.165469169616699	6.165735244750977	6.107882976531982	6.12375020980835
5b	Project-1		7.83			52.0	5.954769611358643	5.883041858673096	5.884621620178223	5.858205795288086
5b	Project-1		8.26			53.0	5.62941837310791	5.705987453460693	5.725162506103516	5.732566833496094
5b	Project-1		7.74			54.0	4.668430328369141	4.732901573181152	4.684081554412842	4.682074546813965
5b	Project-1		7.54			55.0	6.144092082977295	6.208620071411133	6.121527671813965	6.144000053405762
5b	Project-1		6.68			56.0	5.659896373748779	5.531315803527832	5.605238914489746	5.7151994705200195
5b	Project-1		7.2			57.0	5.472322940826416	5.494645595550537	5.586040019989014	5.52517557144165
5b	Project-1		8.33			58.0	5.606995105743408	5.566514492034912	5.620998382568359	5.678250789642334
5b	Project-1		5.88			59.0	6.476686477661133	6.045217514038086	6.278216361999512	6.0893659591674805
5b	Project-1		6.56			60.0	5.42504358291626	5.385716915130615	5.3362836837768555	5.410400390625
5b	Project-1		8.74			61.0	6.2203216552734375	6.301077842712402	6.292523384094238	6.312652587890625
5b	Project-1		8.93			62.0	6.130210876464844	6.065847873687744	6.175078392028809	6.062726974487305
5b	Project-1		7.55			63.0	5.679671287536621	5.55940055847168	5.5533552169799805	5.584801197052002
5b	Project-1		9.48			64.0	6.718194007873535	6.576678276062012	6.513352394104004	6.572292327880859
5b	Project-1		8.17			65.0	6.870527267456055	6.745517730712891	6.843323707580566	6.805954456329346
5b	Project-1		8.27			66.0	6.115901947021484	6.153953552246094	6.167325973510742	6.172580718994141
5b	Project-1		7.84			67.0	6.326816082000732	6.312897682189941	6.375799179077148	6.329636573791504
5b	Project-1		8.47			68.0	6.155204772949219	6.16337251663208	6.119173526763916	6.065333366394043
5b	Project-1		9.03			69.0	6.258608341217041	6.285019397735596	6.353209018707275	6.27925443649292
5b	Project-1		9.49			70.0	6.194719314575195	6.130098819732666	6.194709777832031	6.193601608276367
5b	Project-1		7.13			71.0	5.153748989105225	5.1616435050964355	5.186920642852783	5.161001205444336
5b	Project-1		7.83			72.0	6.45759391784668	6.671156883239746	6.679012775421143	6.651268005371094
5b	Project-1		7.48			73.0	6.665923118591309	6.599476337432861	6.551016807556152	6.598674774169922
5b	Project-1		5.67			74.0	5.315889835357666	5.275820255279541	5.297867298126221	5.333565711975098
5b	Project-1		9.34			75.0	6.454185485839844	6.489840507507324	6.488868713378906	6.492359638214111
5b	Project-1		9.77			76.0	5.816468238830566	5.758022308349609	5.622974872589111	5.709284782409668
5b	Project-1		8.91			77.0	6.679861068725586	6.677997589111328	6.584634780883789	6.813029766082764
5b	Project-1		8.09			78.0	7.081786632537842	7.102261543273926	7.03619384765625	7.101491451263428
5b	Project-1		7.94			79.0	7.204478740692139	7.282143592834473	7.303862571716309	7.240653991699219
5b	Project-1		9.18			80.0	6.3935041427612305	6.317512512207031	6.358898162841797	6.330162048339844
5b	Project-1		8.35			81.0	7.534159183502197	7.507841110229492	7.556045532226563	7.549318790435791
5b	Project-1		8.01			82.0	6.30979585647583	6.397174835205078	6.329315185546875	6.278055191040039
5b	Project-1		8.77			83.0	6.187365531921387	6.1068854331970215	6.085824012756348	6.078421115875244
5b	Project-1		8.82			84.0	6.605701446533203	6.665778160095215	6.671995639801025	6.7330780029296875
5b	Project-1		8.97			85.0	6.5055952072143555	6.468875408172607	6.52740478515625	6.540661334991455
5b	Project-1		8.95			86.0	6.744414806365967	6.840158462524414	6.820584774017334	6.767851829528809
5b	Project-1		8.91			87.0	6.463862419128418	6.51576042175293	6.426712989807129	6.489036560058594
5b	Project-1		8.7			88.0	6.552906036376953	6.486180305480957	6.455875396728516	6.4322733879089355
5b	Project-1		7.18			89.0	6.836490631103516	6.986466884613037	6.815097808837891	6.959498405456543
5b	Project-1		9.32			90.0	6.637142181396484	6.881793022155762	6.764476776123047	6.818070411682129
5b	Project-1		8.14			91.0	6.17352294921875	6.253100395202637	6.278160095214844	6.178829669952393
5b	Project-1		7.36			92.0	6.906336784362793	7.016537666320801	7.065657138824463	6.983896255493164
5b	Project-1		6.45			93.0	6.673104286193848	6.569325923919678	6.596588611602783	6.527370929718018
5b	Project-1		8.7			94.0	7.001818656921387	7.104996681213379	7.01388692855835	7.074872016906738
5b	Project-1		8.28			95.0	6.284606456756592	6.292079925537109	6.338529109954834	6.348393440246582
5b	Project-1		9.25			96.0	6.84306526184082	6.892563819885254	6.838248252868652	6.923920631408691
5b	Project-1		9.06			97.0	6.240671634674072	6.1989545822143555	6.271333694458008	6.278472423553467
5b	Project-1		8.82			98.0	6.145720481872559	6.375943183898926	6.050843715667725	6.1461381912231445
5b	Project-1		7.74			99.0	5.994972229003906	6.092923164367676	6.1912641525268555	6.232492446899414
5b	Project-2		8.3363			0.0	6.30586051940918	6.328484058380127	6.360543727874756	6.255825996398926
5b	Project-2		8.3361			1.0	6.2376203536987305	6.30696439743042	6.235055446624756	6.300121307373047
5b	Project-2		8.3331			2.0	6.398440361022949	6.361959457397461	6.114108085632324	6.400788307189941
5b	Project-2		8.1493			3.0	6.589472770690918	6.718270301818848	6.696310043334961	6.998032093048096
5b	Project-2		8.0195			4.0	6.7066874504089355	6.617779731750488	6.748347282409668	6.698659420013428
5b	Project-2		7.9459			5.0	6.709804058074951	6.687538146972656	6.784766674041748	6.800045967102051
5b	Project-2		7.8604			6.0	6.621654987335205	6.613582611083984	6.652463912963867	6.60609769821167
5b	Project-2		7.6821			7.0	5.9877028465271	5.9625115394592285	5.936343669891357	6.0105767250061035
5b	Project-2		7.6569			8.0	6.347657203674316	6.582408905029297	6.4921064376831055	6.5741400718688965
5b	Project-2		7.6208			9.0	7.308284759521484	7.312774658203125	7.261679172515869	7.302392959594727
5b	Project-2		7.5303			10.0	7.178680419921875	7.276795387268066	7.514569282531738	7.519191741943359
5b	Project-2		7.4965			11.0	6.7678728103637695	6.811014175415039	6.90372896194458	6.734518051147461
5b	Project-2		7.4812			12.0	6.02773904800415	5.972244739532471	5.9885358810424805	5.9872636795043945
5b	Project-2		7.4566			13.0	5.330796241760254	5.398113250732422	5.480948448181152	5.317926406860352
5b	Project-2		7.3639			14.0	6.642102241516113	6.41275691986084	6.5777363777160645	6.461038589477539
5b	Project-2		7.3538			15.0	7.23760986328125	7.2689738273620605	7.28505802154541	7.232893466949463
5b	Project-2		7.2764			16.0	6.960125923156738	7.089156150817871	7.0411787033081055	7.194786548614502
5b	Project-2		7.2323			17.0	6.540468215942383	6.606447696685791	6.475860118865967	6.552141189575195
5b	Project-2		7.1965			18.0	5.911927700042725	5.923645973205566	5.9598798751831055	5.952384948730469
5b	Project-2		7.1549			19.0	6.204952239990234	6.146762371063232	6.186762809753418	6.139660358428955
5b	Project-2		7.1384			20.0	6.619053840637207	6.603472709655762	6.497685432434082	6.576051712036133
5b	Project-2		7.0741			21.0	6.598543643951416	6.916335582733154	6.883915901184082	6.734133720397949
5b	Project-2		7.0539			22.0	6.826440334320068	6.840766906738281	6.9506940841674805	6.903285980224609
5b	Project-2		6.9196			23.0	6.194204330444336	6.312971115112305	6.195868492126465	6.442545413970947
5b	Project-2		6.8944			24.0	5.932991027832031	5.937862873077393	5.8731818199157715	5.91434383392334
5b	Project-2		6.808			25.0	6.8496904373168945	6.815453052520752	6.92744779586792	6.907473564147949
5b	Project-2		6.79			26.0	7.01103401184082	7.046619415283203	7.111238956451416	7.1338090896606445
5b	Project-2		6.7673			27.0	6.731009483337402	6.624599456787109	6.627237796783447	6.645652770996094
5b	Project-2		6.766			28.0	7.074679374694824	7.1101155281066895	7.187402248382568	7.137922286987305
5b	Project-2		6.7331			29.0	7.378411769866943	7.601447105407715	7.185100555419922	7.38209342956543
5b	Project-2		6.7258			30.0	6.184051036834717	6.296606540679932	6.201956272125244	6.274806022644043
5b	Project-2		6.686			31.0	5.712824821472168	5.73133659362793	5.761605262756348	5.757316589355469
5b	Project-2		6.6744			32.0	5.517046928405762	5.459970474243164	5.573855400085449	5.558329105377197
5b	Project-2		6.6474			33.0	7.380115509033203	7.343402862548828	7.184593200683594	7.2435197830200195
5b	Project-2		6.6381			34.0	7.08691930770874	6.947424411773682	7.002245903015137	6.966383934020996
5b	Project-2		6.6337			35.0	5.905148506164551	5.818284034729004	6.008116722106934	5.933885097503662
5b	Project-2		6.6003			36.0	7.202282905578613	7.17659330368042	7.177523136138916	7.205010414123535
5b	Project-2		6.415			37.0	5.247451305389404	5.426578044891357	5.403814792633057	5.425112724304199
5b	Project-2		6.3779			38.0	6.092755317687988	6.162411689758301	6.030354022979736	6.09466552734375
5b	Project-2		6.3653			39.0	6.365944862365723	6.39914608001709	6.317102432250977	6.323380470275879
5b	Project-2		6.3538			40.0	5.170871257781982	5.224266052246094	5.170381546020508	5.1678619384765625
5b	Project-2		6.3463			41.0	5.727129936218262	5.635381698608398	5.624492168426514	5.631196022033691
5b	Project-2		6.2846			42.0	6.408384323120117	6.399868011474609	6.4315385818481445	6.362781524658203
5b	Project-2		6.2792			43.0	6.980658054351807	7.2378249168396	7.027213096618652	7.082576751708984
5b	Project-2		6.2396			44.0	6.365754127502441	6.332350730895996	6.360046863555908	6.355837821960449
5b	Project-2		6.115			45.0	5.8904619216918945	5.870636940002441	5.929347038269043	5.953033924102783
5b	Project-2		6.1076			46.0	6.579078674316406	6.602788925170898	6.50365686416626	6.356103897094727
5b	Project-2		6.0812			47.0	7.460174560546875	7.438077449798584	7.408888339996338	7.3986592292785645
5b	Project-2		6.0595			48.0	6.801782608032227	7.435151100158691	6.747598648071289	6.82241153717041
5b	Project-2		6.0223			49.0	7.0995073318481445	7.15093994140625	7.067200660705566	7.130466461181641
5b	Project-2		5.884			50.0	6.82309627532959	6.695611476898193	6.792977333068848	6.761048793792725
5b	Project-2		5.8647			51.0	7.073291778564453	6.93515682220459	6.8723249435424805	6.8932013511657715
5b	Project-2		5.8642			52.0	6.480807304382324	6.482083797454834	6.458925724029541	6.3683271408081055
5b	Project-2		5.8605			53.0	6.7378740310668945	6.644268035888672	6.737173080444336	6.84049654006958
5b	Project-2		5.7739			54.0	5.909430027008057	6.030900955200195	5.96177864074707	6.026242256164551
5b	Project-2		5.7477			55.0	6.384069442749023	6.292211532592773	6.455348014831543	6.409694194793701
5b	Project-2		5.7279			56.0	8.213180541992188	8.185882568359375	8.142799377441406	8.196240425109863
5b	Project-2		5.7188			57.0	7.161787986755371	7.106315612792969	7.265096664428711	7.28666353225708
5b	Project-2		5.6586			58.0	5.487446308135986	5.365749359130859	5.366069793701172	5.411740303039551
5b	Project-2		5.6366			59.0	5.36994743347168	5.430853366851807	5.33465576171875	5.3331990242004395
5b	Project-2		5.5638			60.0	5.856813430786133	5.87561559677124	5.849172592163086	5.964550018310547
5b	Project-2		5.5573			61.0	5.574011325836182	5.571554660797119	5.547765731811523	5.539970397949219
5b	Project-2		5.5528			62.0	6.147895812988281	6.216915130615234	6.1689887046813965	6.187976360321045
5b	Project-2		5.5303			63.0	7.406591415405273	7.259674072265625	7.394889831542969	7.337024688720703
5b	Project-2		5.5247			64.0	6.0183210372924805	6.0962138175964355	6.059986114501953	5.873958587646484
5b	Project-2		5.5161			65.0	7.31812572479248	7.1461944580078125	7.38056755065918	7.413337707519531
5b	Project-2		5.4651			66.0	7.917818546295166	7.770175457000732	7.960636615753174	7.861352443695068
5b	Project-2		5.4633			67.0	6.306886672973633	6.38826847076416	6.344596862792969	6.598787307739258
5b	Project-2		5.4549			68.0	7.119285583496094	7.185389995574951	7.1425652503967285	7.183886528015137
5b	Project-2		5.4148			69.0	6.373464584350586	6.331058502197266	6.338862419128418	6.2615885734558105
5b	Project-2		5.4067			70.0	6.049325466156006	6.061779022216797	6.107326507568359	6.107039928436279
5b	Project-2		5.3965			71.0	7.480349540710449	7.535638809204102	7.532470226287842	7.347983360290527
5b	Project-2		5.3772			72.0	6.8820061683654785	6.919488906860352	6.998394012451172	6.950704574584961
5b	Project-2		5.2487			73.0	7.24703311920166	7.219252586364746	7.329733848571777	7.36586332321167
5b	Project-2		5.2439			74.0	7.301979064941406	7.268643856048584	7.458513259887695	7.299520492553711
5b	Project-2		5.1936			75.0	7.0485639572143555	7.096155643463135	7.030291557312012	7.052326679229736
5b	Project-2		5.1893			76.0	7.482622146606445	7.422729015350342	7.351380348205566	7.404534339904785
5b	Project-2		5.1884			77.0	6.02639102935791	6.075744152069092	6.145993232727051	6.08165979385376
5b	Project-2		5.1811			78.0	6.713057041168213	6.485644817352295	6.365739822387695	6.473576068878174
5b	Project-2		5.1811			79.0	7.289772033691406	7.405201435089111	7.179544448852539	7.346662044525147
5b	Project-2		5.1712			80.0	5.687731742858887	5.701628684997559	5.713832855224609	5.667635440826416
5b	Project-2		5.1658			81.0	5.816695690155029	5.780986785888672	5.832660675048828	5.774105072021484
5b	Project-2		5.1493			82.0	6.417536735534668	6.479139804840088	6.535318374633789	6.532374382019043
5b	Project-2		5.1434			83.0	6.284676551818848	6.382375717163086	6.43502140045166	6.272327899932861
5b	Project-2		5.1429			84.0	7.033106803894043	7.178019046783447	7.054786205291748	7.007413864135742
5b	Project-2		5.1328			85.0	6.014011859893799	6.02238130569458	5.932186126708984	5.985580921173096
5b	Project-2		5.1233			86.0	6.630208969116211	6.532724857330322	6.531020641326904	6.690814018249512
5b	Project-2		5.1233			87.0	5.952041149139404	5.984619140625	5.921924591064453	5.9473676681518555
5b	Project-2		5.1178			88.0	5.203954696655273	5.2296061515808105	5.252740859985352	5.299084663391113
5b	Project-2		5.1161			89.0	6.761676788330078	6.6579999923706055	6.72984504699707	6.66156530380249
5b	Project-2		5.1142			90.0	6.408297061920166	6.259844779968262	6.334120750427246	6.307364463806152
5b	Project-2		5.1104			91.0	7.949644088745117	7.914448738098144	7.974800109863281	7.9453206062316895
5b	Project-2		5.1026			92.0	7.426011085510254	7.39987325668335	7.417825222015381	7.3068928718566895
5b	Project-2		5.0976			93.0	7.085887432098389	7.027978897094727	7.099923133850098	7.101377010345459
5b	Project-2		5.0914			94.0	7.384354591369629	7.236155986785889	7.323765277862549	7.2855939865112305
5b	Project-2		5.0852			95.0	5.850619316101074	5.854116439819336	5.850539207458496	5.816068172454834
5b	Project-2		5.0624			96.0	5.722753047943115	5.660016059875488	5.715550422668457	5.679482460021973
5b	Project-2		5.0337			97.0	5.91131591796875	5.8719987869262695	5.903899669647217	6.056672096252441
5b	Project-2		5.0109			98.0	7.004555702209473	7.00840950012207	7.015369415283203	7.037762641906738
5b	Project-2		5.0051			99.0	6.3765645027160645	6.472014427185059	6.453250885009766	6.479487895965576
5b	Project-3		9.8013			0.0	7.337306022644043	7.231106281280518	7.246565341949463	7.225727558135986
5b	Project-3		9.8013			1.0	6.223002910614014	6.171276092529297	6.241919040679932	6.100079536437988
5b	Project-3		9.8013			2.0	6.871804237365723	6.890594005584717	6.903836250305176	6.912089824676514
5b	Project-3		9.8013			3.0	6.501913547515869	6.422731399536133	6.55765962600708	6.53131103515625
5b	Project-3		9.4547			4.0	7.222095489501953	7.073694229125977	7.058739185333252	7.1365227699279785
5b	Project-3		9.4123			5.0	7.097836494445801	6.8464860916137695	6.949406147003174	6.9496660232543945
5b	Project-3		9.0991			6.0	7.590165615081787	7.704572677612305	7.573183536529541	7.566647529602051
5b	Project-3		9.007			7.0	6.55424165725708	6.782527923583984	6.766959190368652	7.010074615478516
5b	Project-3		9.0			8.0	7.47918701171875	7.567080497741699	7.538029670715332	7.539962768554688
5b	Project-3		8.9431			9.0	7.5868330001831055	7.481988906860352	7.564905166625977	7.594958782196045
5b	Project-3		8.9245			10.0	7.477565765380859	7.604025840759277	7.576276779174805	7.606029033660889
5b	Project-3		8.9066			11.0	6.707681179046631	6.537274360656738	6.527990341186523	6.677109241485596
5b	Project-3		8.8601			12.0	7.16619873046875	7.076775550842285	7.224653244018555	7.157971382141113
5b	Project-3		8.857			13.0	7.852449417114258	7.852169036865234	7.837973594665527	7.881485939025879
5b	Project-3		8.8153			14.0	6.805494785308838	6.823605537414551	6.923434734344482	6.985351085662842
5b	Project-3		8.7959			15.0	8.167470932006836	8.082504272460938	8.104555130004883	8.07606029510498
5b	Project-3		8.7352			16.0	6.907613277435303	6.999701023101807	6.945929050445557	6.766867637634277
5b	Project-3		8.6021			17.0	7.455999374389648	7.5144853591918945	7.532456398010254	7.399835586547852
5b	Project-3		8.5935			18.0	7.122161865234375	7.079545021057129	7.104726791381836	6.909659385681152
5b	Project-3		8.5421			19.0	6.829348564147949	7.00563383102417	6.893022537231445	7.051754474639893
5b	Project-3		8.4881			20.0	7.321262359619141	7.386388778686523	7.270703792572021	7.4125471115112305
5b	Project-3		8.1752			21.0	7.2817158699035645	7.316885948181152	7.381173610687256	7.306321620941162
5b	Project-3		8.1273			22.0	7.799862384796143	7.785723686218262	7.771348476409912	7.869930267333984
5b	Project-3		8.1079			23.0	6.955584526062012	6.88673734664917	6.9293107986450195	6.870055198669434
5b	Project-3		8.0155			24.0	7.549227714538574	7.374869346618652	7.552871227264404	7.488215923309326
5b	Project-3		7.9318			25.0	7.093085289001465	6.951216697692871	7.095130920410156	7.051299095153809
5b	Project-3		7.8894			26.0	7.0637969970703125	7.102752685546875	7.1316938400268555	7.083433628082275
5b	Project-3		7.8665			27.0	6.754397869110107	6.791341781616211	6.818685531616211	6.6944804191589355
5b	Project-3		7.719			28.0	5.568652153015137	5.518953800201416	5.49636697769165	5.499283790588379
5b	Project-3		7.7077			29.0	6.102749824523926	6.219213485717773	6.217776298522949	6.109855651855469
5b	Project-3		7.7077			30.0	7.477991104125977	7.441043853759766	7.505082130432129	7.427862167358398
5b	Project-3		7.6162			31.0	7.483831405639648	7.4640302658081055	7.538086414337158	7.417657852172852
5b	Project-3		7.5986			32.0	7.134429931640625	7.304853439331055	7.2353315353393555	7.2604756355285645
5b	Project-3		7.5986			33.0	6.536624908447266	6.513973712921143	6.360230445861816	6.496133804321289
5b	Project-3		7.5817			34.0	6.968836307525635	6.695192813873291	6.829265594482422	6.9379658699035645
5b	Project-3		7.5376			35.0	6.88825798034668	6.958209991455078	6.959477424621582	6.96079158782959
5b	Project-3		7.4895			36.0	6.802519798278809	6.9192938804626465	6.982156753540039	7.097256660461426
5b	Project-3		7.475			37.0	6.449390411376953	6.518324851989746	6.43397855758667	6.3049163818359375
5b	Project-3		7.4522			38.0	7.021699905395508	7.065534591674805	7.038956642150879	6.927003860473633
5b	Project-3		7.3788			39.0	7.757534027099609	7.773507118225098	7.74443244934082	7.773195266723633
5b	Project-3		7.248			40.0	7.496720314025879	7.476513385772705	7.457333564758301	7.526212215423584
5b	Project-3		7.2154			41.0	6.306718826293945	6.480373382568359	6.4991302490234375	6.321653842926025
5b	Project-3		7.1904			42.0	7.136648178100586	7.169573783874512	7.108851909637451	7.085674285888672
5b	Project-3		7.1445			43.0	7.651270866394043	7.757715225219727	7.6853413581848145	7.623401641845703
5b	Project-3		7.1427			44.0	5.6605329513549805	5.681324005126953	5.691266059875488	5.721212387084961
5b	Project-3		7.0958			45.0	6.7013044357299805	6.708311080932617	6.861223220825195	6.7237396240234375
5b	Project-3		7.0386			46.0	7.016088962554932	6.929742813110352	6.983582496643066	6.964893817901611
5b	Project-3		7.0195			47.0	5.659994602203369	5.63842248916626	5.57861328125	5.633999347686768
5b	Project-3		7.0031			48.0	6.738292694091797	6.890267372131348	6.681434631347656	6.883725166320801
5b	Project-3		6.9469			49.0	6.831819534301758	6.783360004425049	6.901947498321533	7.009849548339844
5b	Project-3		6.9066			50.0	6.495589733123779	6.44965934753418	6.540737628936768	6.382984638214111
5b	Project-3		6.8729			51.0	7.945157527923584	7.988371849060059	7.976293563842773	7.947323799133301
5b	Project-3		6.8729			52.0	6.053228378295898	5.9564995765686035	6.058569431304932	6.008419513702393
5b	Project-3		6.8297			53.0	6.389168739318848	6.444563865661621	6.422783374786377	6.451259136199951
5b	Project-3		6.7878			54.0	6.259368896484375	6.224235534667969	6.306708335876465	6.2582268714904785
5b	Project-3		6.762			55.0	7.985017776489258	7.926895141601563	7.951062202453613	7.925393104553223
5b	Project-3		6.7447			56.0	7.083795070648193	7.180022239685059	7.074798583984375	7.062636375427246
5b	Project-3		6.6556			57.0	6.361335754394531	6.401988983154297	6.377773761749268	6.328673362731934
5b	Project-3		6.6517			58.0	6.418394088745117	6.263424396514893	6.305822372436523	6.267368793487549
5b	Project-3		6.6126			59.0	6.625643730163574	6.509875297546387	6.546151161193848	6.551239967346191
5b	Project-3		6.6038			60.0	7.353289604187012	7.340065002441406	7.371785163879395	7.311266899108887
5b	Project-3		6.5884			61.0	5.923232555389404	5.915661334991455	5.843513488769531	5.956806182861328
5b	Project-3		6.5817			62.0	7.107218265533447	7.269903659820557	7.1792097091674805	7.167740821838379
5b	Project-3		6.4962			63.0	6.880783557891846	6.9079437255859375	6.821625709533691	6.822491645812988
5b	Project-3		6.4225			64.0	6.251803398132324	6.3739728927612305	6.254108905792236	6.3174262046813965
5b	Project-3		6.4214			65.0	6.553102970123291	6.461775779724121	6.463593006134033	6.477015972137451
5b	Project-3		6.3979			66.0	6.012617588043213	5.971993446350098	5.887661457061768	5.950714111328125
5b	Project-3		5.9747			67.0	6.929687023162842	6.963784217834473	6.936017036437988	6.994129180908203
5b	Project-3		5.9136			68.0	7.285213470458984	7.324350357055664	7.277649402618408	7.217361450195312
5b	Project-3		5.8508			69.0	5.879401206970215	5.845046043395996	5.911150932312012	5.763814926147461
5b	Project-3		5.7471			70.0	6.0951385498046875	6.115372180938721	6.092463493347168	6.180610179901123
5b	Project-3		5.5686			71.0	5.921206474304199	5.983079433441162	5.973520278930664	5.94927978515625
5b	Project-3		5.5607			72.0	6.134363174438477	5.997832298278809	6.143363952636719	6.109316349029541
5b	Project-3		5.5406			73.0	7.413094520568848	7.422484874725342	7.3875322341918945	7.428531169891357
5b	Project-3		5.5302			74.0	7.189366340637207	7.22240161895752	7.191373348236084	7.220365524291992
5b	Project-3		5.4559			75.0	6.578887462615967	6.691564559936523	6.586321830749512	6.6773600578308105
5b	Project-3		5.2007			76.0	6.485355377197266	6.5230512619018555	6.475576400756836	6.394810676574707
5b	Project-3		5.0575			77.0	6.294857501983643	6.139473915100098	6.647891044616699	6.432559967041016
5b	Project-3		5.0311			78.0	7.416010856628418	7.299299240112305	7.286300659179688	7.374057769775391
5b	Project-3		5.0097			79.0	5.907590866088867	5.878030776977539	5.871463775634766	5.903206825256348
5b	Project-4		8.5343			0.0	6.9746623039245605	7.0156073570251465	7.040150165557861	7.000245571136475
5b	Project-4		8.3818			1.0	7.075511932373047	7.055178165435791	7.10935640335083	7.128611087799072
5b	Project-4		8.2062			2.0	6.8663859367370605	6.7534074783325195	6.809574127197266	6.8358073234558105
5b	Project-4		8.1346			3.0	6.933754920959473	7.014838218688965	7.045259952545166	7.025142192840576
5b	Project-4		8.0758			4.0	7.336620807647705	7.296188831329346	7.385810375213623	7.292553424835205
5b	Project-4		8.0184			5.0	7.137031078338623	7.168448448181152	7.1458001136779785	7.1095051765441895
5b	Project-4		8.0038			6.0	7.3080668449401855	7.2149786949157715	7.401008129119873	7.240861415863037
5b	Project-4		7.9865			7.0	6.902719974517822	6.887620449066162	6.976593971252441	6.920774936676025
5b	Project-4		7.976			8.0	7.018560409545898	7.069475173950195	7.10240364074707	7.003930568695068
5b	Project-4		7.9552			9.0	7.0752692222595215	7.038008213043213	7.15029239654541	7.1451735496521
5b	Project-4		7.9198			10.0	6.849523067474365	6.903496265411377	6.897607803344727	6.8795061111450195
5b	Project-4		7.9034			11.0	7.079716205596924	7.085187911987305	7.126513957977295	7.085464000701904
5b	Project-4		7.8992			12.0	6.78240442276001	6.714701175689697	6.87294864654541	6.780567646026611
5b	Project-4		7.8755			13.0	6.712148189544678	6.722666263580322	6.720692157745361	6.771176815032959
5b	Project-4		7.8695			14.0	7.106958866119385	7.17331075668335	7.104658603668213	7.148092746734619
5b	Project-4		7.8512			15.0	7.019350528717041	7.0704522132873535	7.087073802947998	7.084517002105713
5b	Project-4		7.8271			16.0	6.891947269439697	6.811496734619141	6.873602390289307	6.8455891609191895
5b	Project-4		7.8062			17.0	6.854970455169678	6.832559108734131	6.841976165771484	6.811552047729492
5b	Project-4		7.8041			18.0	6.75719690322876	6.790539741516113	6.790128231048584	6.833688259124756
5b	Project-4		7.7955			19.0	6.817152500152588	6.808110237121582	6.826155185699463	6.872256278991699
5b	Project-4		7.7723			20.0	7.232776165008545	7.289343357086182	7.229790210723877	7.322315692901611
5b	Project-4		7.7327			21.0	7.104790210723877	6.906083583831787	6.936349391937256	7.027061939239502
5b	Project-4		7.7327			22.0	6.857899188995361	7.003908634185791	6.955662250518799	6.989948749542236
5b	Project-4		7.7239			23.0	7.241171360015869	7.165778160095215	7.165809154510498	7.1842122077941895
5b	Project-4		7.704			24.0	6.891317367553711	6.8090081214904785	6.867166042327881	6.881495475769043
5b	Project-4		7.684			25.0	7.02322244644165	6.915926456451416	7.044760227203369	7.069804668426514
5b	Project-4		7.6754			26.0	6.676671028137207	6.6872429847717285	6.619365215301514	6.756004810333252
5b	Project-4		7.6744			27.0	7.397616863250732	7.340168476104736	7.326158046722412	7.422415256500244
5b	Project-4		7.6728			28.0	7.1909613609313965	7.278003692626953	7.195578098297119	7.221146106719971
5b	Project-4		7.6622			29.0	7.119189739227295	7.1416802406311035	7.164313316345215	7.107900142669678
5b	Project-4		7.5971			30.0	6.7167253494262695	6.7944254875183105	6.746699810028076	6.8033928871154785
5b	Project-4		7.591			31.0	6.8875885009765625	6.962281227111816	6.843474864959717	6.95724630355835
5b	Project-4		7.5677			32.0	6.72788667678833	6.7132039070129395	6.721008777618408	6.6778693199157715
5b	Project-4		7.5535			33.0	6.646928787231445	6.5734076499938965	6.795788288116455	6.597370624542236
5b	Project-4		7.5447			34.0	7.130822658538818	7.188135623931885	7.190125942230225	7.195504188537598
5b	Project-4		7.5443			35.0	7.04058313369751	7.0403923988342285	7.079563617706299	7.0949530601501465
5b	Project-4		7.4938			36.0	6.907076835632324	6.9587249755859375	6.938596725463867	6.992831707000732
5b	Project-4		7.4379			37.0	6.8326640129089355	6.836075305938721	6.742695331573486	6.845116138458252
5b	Project-4		7.4197			38.0	7.1067657470703125	7.095890522003174	7.077723503112793	7.119399070739746
5b	Project-4		7.4127			39.0	6.849189281463623	6.861990928649902	6.91240930557251	6.843325138092041
5b	Project-4		7.3896			40.0	6.834743022918701	6.642773628234863	6.824285984039307	6.803777694702148
5b	Project-4		7.3745			41.0	7.169626712799072	6.9855055809021	7.015657901763916	6.978137493133545
5b	Project-4		7.3745			42.0	7.02170991897583	6.992924213409424	7.031890869140625	7.111220836639404
5b	Project-4		7.3701			43.0	6.742239475250244	6.81566047668457	6.769148349761963	6.823575496673584
5b	Project-4		7.2856			44.0	6.795971393585205	6.871215343475342	6.8689141273498535	6.938076496124268
5b	Project-4		7.2364			45.0	6.8333964347839355	6.737081050872803	6.823838710784912	6.786369800567627
5b	Project-4		7.2235			46.0	6.791029453277588	6.75253438949585	6.7691168785095215	6.825716495513916
5b	Project-4		7.1734			47.0	7.120070457458496	7.034097194671631	7.087491989135742	7.049347400665283
5b	Project-4		7.1376			48.0	6.675306797027588	6.736323833465576	6.796565532684326	6.689629077911377
5b	Project-4		7.0947			49.0	6.782538890838623	6.913119792938232	6.808265686035156	6.8426337242126465
5b	Project-4		7.0622			50.0	6.51041841506958	6.514401912689209	6.532774448394775	6.543240547180176
5b	Project-4		7.0497			51.0	6.9594597816467285	6.9527974128723145	6.997633934020996	7.04699182510376
5b	Project-4		7.0336			52.0	6.607227325439453	6.625129222869873	6.651382923126221	6.6380486488342285
5b	Project-4		7.0285			53.0	6.920664310455322	6.875047206878662	6.909719944000244	6.937910079956055
5b	Project-4		7.0257			54.0	6.986019611358643	7.059999942779541	7.052399158477783	7.008481502532959
5b	Project-4		7.0218			55.0	6.764810085296631	6.75787878036499	6.7427496910095215	6.715963363647461
5b	Project-4		7.0065			56.0	6.7506842613220215	6.822597503662109	6.802882671356201	6.8685150146484375
5b	Project-4		6.9857			57.0	6.940292835235596	6.884829044342041	6.820495128631592	6.813662052154541
5b	Project-4		6.9846			58.0	7.068992614746094	7.138190746307373	7.045531749725342	7.034683704376221
5b	Project-4		6.9287			59.0	7.229934215545654	7.14286470413208	7.222991943359375	7.2326226234436035
5b	Project-4		6.767			60.0	7.090432167053223	7.034729480743408	7.025974750518799	7.04755163192749
5b	Project-4		6.766			61.0	6.7450270652771	6.828746795654297	6.74365758895874	6.80673885345459
5b	Project-4		6.7468			62.0	6.761224746704102	6.73502779006958	6.779012203216553	6.8082356452941895
5b	Project-4		6.6922			63.0	6.837771892547607	6.8570637702941895	6.8412766456604	6.901455402374268
5b	Project-4		6.6517			64.0	7.250622272491455	7.254536628723144	7.253696918487549	7.224701404571533
5b	Project-4		6.626			65.0	7.431526660919189	7.406363964080811	7.385429859161377	7.447663307189941
5b	Project-4		6.5812			66.0	6.936843395233154	7.050368785858154	7.0143141746521	6.913940906524658
5b	Project-4		6.5137			67.0	6.87898588180542	7.027130126953125	6.931557655334473	6.959927082061768
5b	Project-4		6.3317			68.0	6.703212261199951	6.651708126068115	6.579860210418701	6.582290172576904
5b	Project-4		6.3075			69.0	7.117560863494873	7.123986721038818	7.103085041046143	7.17479133605957
5b	Project-4		6.2715			70.0	6.895232677459717	6.878653049468994	6.8355393409729	6.927238941192627
5b	Project-4		6.221			71.0	7.672089099884033	7.64654016494751	7.636180877685547	7.655286312103272
5b	Project-4		6.1781			72.0	7.25074291229248	7.3287763595581055	7.24509859085083	7.244002819061279
5b	Project-4		6.1601			73.0	6.8919501304626465	6.937858581542969	6.871497631072998	6.91269063949585
5b	Project-4		6.1			74.0	7.120319843292236	7.115670680999756	7.103204727172852	7.118144989013672
5b	Project-4		6.0734			75.0	7.0593671798706055	7.004782676696777	6.994195461273193	7.017181396484375
5b	Project-4		6.0438			76.0	7.321577548980713	7.270347595214844	7.254025936126709	7.221641540527344
5b	Project-4		6.0168			77.0	6.624569892883301	6.639232158660889	6.656265735626221	6.610100269317627
5b	Project-4		5.946			78.0	7.329959392547607	7.307405948638916	7.309916973114014	7.292114734649658
5b	Project-4		5.841			79.0	7.168326377868652	7.152507305145264	7.187313556671143	7.112175464630127
5b	Project-4		5.7914			80.0	6.465212345123291	6.560763359069824	6.60390567779541	6.60430383682251
5b	Project-4		5.4714			81.0	7.603214263916016	7.579056262969971	7.607476711273193	7.638904094696045
5b	Project-4		5.448			82.0	6.943093776702881	6.869221210479736	6.906942844390869	6.9013471603393555
5b	Project-4		5.4345			83.0	7.242614269256592	7.252171039581299	7.2035298347473145	7.232541561126709
5b	Project-4		4.9553			84.0	7.212746143341064	7.257506847381592	7.229151248931885	7.2472100257873535
5b	Project-4		4.934			85.0	6.773197650909424	6.727997303009033	6.7745680809021	6.776699542999268
5b	Project-4		4.9206			86.0	7.237942695617676	7.281872272491455	7.314915180206299	7.236047267913818
5b	Project-4		4.9088			87.0	6.801347255706787	6.885308742523193	6.853166103363037	6.96665620803833
5b	Project-4		4.821			88.0	7.120473861694336	7.13270902633667	7.075474739074707	7.115687847137451
5b	Project-4		4.757			89.0	7.174936771392822	7.19622278213501	7.201302528381348	7.173285007476807
5b	Project-4		4.7368			90.0	7.1064934730529785	7.124999046325684	7.072084426879883	7.169614315032959
5b	Project-4		4.5358			91.0	7.453676700592041	7.525731563568115	7.579057216644287	7.470828533172607
5b	Project-4		4.2726			92.0	6.522058010101318	6.515944957733154	6.538153171539307	6.476102828979492
5b	Project-4		4.1019			93.0	7.1915059089660645	7.2465434074401855	7.161801815032959	7.319642543792725
5b	Project-4		3.984			94.0	7.236307621002197	7.219152927398682	7.106883525848389	7.104251861572266
5b	Project-4		3.9379			95.0	7.076015472412109	7.100215911865234	7.0641865730285645	7.0180277824401855
5b	Project-4		3.8392			96.0	7.090663433074951	7.129815578460693	7.062021255493164	7.013151168823242
5b	Project-4		3.301			97.0	6.380711078643799	6.410901069641113	6.299553871154785	6.412485599517822
5b	Project-4		3.301			98.0	7.225299835205078	7.285916328430176	7.237650871276856	7.222794532775879
5b	Project-4		3.301			99.0	7.093947410583496	7.167558193206787	7.059805393218994	7.098891735076904
5c	Project-1		6.96			0.0	6.095675468444824	6.130605220794678	6.107235431671143	6.119223117828369
5c	Project-1		5.74			1.0	6.011905670166016	6.002162933349609	5.997225761413574	6.009027481079102
5c	Project-1		7.62			2.0	7.449378490447998	7.4400315284729	7.457786560058594	7.468220710754395
5c	Project-1		8.4			3.0	7.539127349853516	7.545889377593994	7.544495582580566	7.600471019744873
5c	Project-1		6.68			4.0	6.5167036056518555	6.489036560058594	6.540550231933594	6.5299482345581055
5c	Project-1		7.08			5.0	6.666769504547119	6.704161643981934	6.7230000495910645	6.676510334014893
5c	Project-1		6.58			6.0	6.460655689239502	6.442296504974365	6.455501556396484	6.421743392944336
5c	Project-1		6.16			7.0	6.50540018081665	6.478083610534668	6.477303981781006	6.49516487121582
5c	Project-1		5.79			8.0	6.532379627227783	6.501999378204346	6.485426425933838	6.486242294311523
5c	Project-1		7.36			9.0	6.973221302032471	6.922772407531738	6.958001136779785	6.970430374145508
5c	Project-1		5.88			10.0	6.08619499206543	6.031496047973633	6.105345249176025	6.057392597198486
5c	Project-1		5.79			11.0	6.877562999725342	6.785325527191162	6.829010963439941	6.919589042663574
5c	Project-1		5.86			12.0	6.840014457702637	6.802229881286621	6.831136703491211	6.855020046234131
5c	Project-1		6.17			13.0	6.363814353942871	6.339775562286377	6.315733432769775	6.360039710998535
5c	Project-1		6.14			14.0	6.923398494720459	6.914541721343994	6.92112398147583	7.003732204437256
5c	Project-1		6.9			15.0	6.522541522979736	6.590567588806152	6.547641754150391	6.558130741119385
5c	Project-1		6.43			16.0	7.184072494506836	7.203699588775635	7.181604862213135	7.211376667022705
5c	Project-1		5.68			17.0	6.444116592407227	6.543352127075195	6.530666351318359	6.561347484588623
5c	Project-1		6.55			18.0	6.614994049072266	6.60159969329834	6.629809856414795	6.621725559234619
5c	Project-1		7.4			19.0	6.275625705718994	6.300990581512451	6.288203716278076	6.270864009857178
5c	Project-1		7.31			20.0	7.035389423370361	7.054638385772705	7.0750203132629395	7.053286075592041
5c	Project-1		6.45			21.0	6.756461143493652	6.749528408050537	6.751233100891113	6.778336524963379
5c	Project-1		7.51			22.0	7.178216934204102	7.145356178283691	7.155035495758057	7.178459644317627
5c	Project-1		7.89			23.0	7.156007289886475	7.117133617401123	7.217269420623779	7.096110820770264
5c	Project-1		6.38			24.0	6.490021228790283	6.4758501052856445	6.432700157165527	6.484447956085205
5c	Project-1		6.27			25.0	6.126785755157471	6.122166156768799	6.095348834991455	6.137938499450684
5c	Project-1		6.47			26.0	6.418417453765869	6.461083889007568	6.488548755645752	6.423786163330078
5c	Project-1		5.96			27.0	6.180336952209473	6.180380821228027	6.180607318878174	6.0929341316223145
5c	Project-1		7.15			28.0	6.611114978790283	6.6190643310546875	6.62171745300293	6.654464244842529
5c	Project-1		6.02			29.0	6.193621635437012	6.182784557342529	6.1711225509643555	6.187000751495361
5c	Project-1		7.55			30.0	6.0536675453186035	6.079079627990723	6.07282829284668	6.100824356079102
5c	Project-1		8.15			31.0	7.9403791427612305	7.944652557373047	7.942628860473633	7.952080249786377
5c	Project-1		5.95			32.0	6.761873722076416	6.7858710289001465	6.776580333709717	6.752241134643555
5c	Project-1		6.43			33.0	6.6755781173706055	6.683467388153076	6.68796443939209	6.6871232986450195
5c	Project-1		8.07			34.0	7.628150939941406	7.632127285003662	7.626317501068115	7.649301052093506
5c	Project-1		7.95			35.0	7.363907814025879	7.354878902435303	7.367591381072998	7.364109516143799
5c	Project-1		6.06			36.0	6.092543601989746	6.061673641204834	6.039692401885986	6.059411525726318
5c	Project-1		5.66			37.0	6.1008100509643555	6.096362590789795	6.1249284744262695	6.12453556060791
5c	Project-1		7.79			38.0	7.891391754150391	7.868962287902832	7.901176929473877	7.868198394775391
5c	Project-1		7.39			39.0	7.80955982208252	7.795567989349365	7.772352695465088	7.791781425476074
5c	Project-1		8.0			40.0	8.091841697692871	8.094724655151367	8.083191871643066	8.078362464904785
5c	Project-1		7.8			41.0	7.139371871948242	7.174707412719727	7.122843265533447	7.130829811096191
5c	Project-1		7.74			42.0	8.088523864746094	8.110279083251953	8.079188346862793	8.103043556213379
5c	Project-1		7.53			43.0	7.724497318267822	7.682435989379883	7.701700210571289	7.689311027526856
5c	Project-1		7.12			44.0	7.378024578094482	7.374046802520752	7.375761032104492	7.350545883178711
5c	Project-1		8.17			45.0	8.062015533447266	8.059782981872559	8.048020362854004	8.061999320983887
5c	Project-1		7.43			46.0	7.393655776977539	7.398167610168457	7.396881580352783	7.393881797790527
5c	Project-1		6.92			47.0	8.113215446472168	8.110322952270508	8.129863739013672	8.118091583251953
5c	Project-1		7.41			48.0	7.5360894203186035	7.5547332763671875	7.503842353820801	7.501251220703125
5c	Project-1		7.81			49.0	7.986621856689453	7.979997634887695	7.983713150024414	7.98046875
5c	Project-1		7.58			50.0	7.608848571777344	7.601742267608643	7.608407497406006	7.599558353424072
5c	Project-1		7.63			51.0	8.407295227050781	8.45948600769043	8.441729545593262	8.461343765258789
5c	Project-1		7.83			52.0	7.843550205230713	7.825430870056152	7.83811092376709	7.854441165924072
5c	Project-1		8.26			53.0	7.843920707702637	7.701640605926514	7.698379516601563	7.763150215148926
5c	Project-1		7.74			54.0	6.8655924797058105	6.8313703536987305	6.899130344390869	6.883124828338623
5c	Project-1		7.54			55.0	7.8862504959106445	7.895514011383057	7.872158050537109	7.866971969604492
5c	Project-1		6.68			56.0	6.085463523864746	6.0650835037231445	6.038393974304199	6.110036849975586
5c	Project-1		7.2			57.0	7.1179704666137695	7.056771278381348	7.0590410232543945	7.078995704650879
5c	Project-1		8.33			58.0	8.030206680297852	8.064611434936523	8.033339500427246	8.068493843078613
5c	Project-1		5.88			59.0	6.247939586639404	6.245639801025391	6.320023536682129	6.321154594421387
5c	Project-1		6.56			60.0	5.995122909545898	5.961747646331787	5.995937824249268	6.036133289337158
5c	Project-1		8.74			61.0	9.14857578277588	9.093122482299805	9.048815727233888	9.124947547912598
5c	Project-1		8.93			62.0	9.282055854797363	9.255403518676758	9.221879005432127	9.220640182495115
5c	Project-1		7.55			63.0	6.857766628265381	6.8302764892578125	6.80806303024292	6.835482597351074
5c	Project-1		9.48			64.0	9.101480484008787	9.078371047973633	9.039514541625977	9.091986656188965
5c	Project-1		8.17			65.0	7.881322383880615	7.896374702453613	7.916985988616943	7.914032936096191
5c	Project-1		8.27			66.0	8.569123268127441	8.613112449645996	8.528615951538086	8.490252494812012
5c	Project-1		7.84			67.0	7.675519943237305	7.649811267852783	7.622482776641846	7.714572906494141
5c	Project-1		8.47			68.0	8.252775192260742	8.259468078613281	8.284759521484375	8.276391983032227
5c	Project-1		9.03			69.0	8.975858688354492	9.012845039367676	8.994440078735352	8.99190616607666
5c	Project-1		9.49			70.0	9.29713535308838	9.347284317016602	9.325272560119627	9.264339447021484
5c	Project-1		7.13			71.0	7.269425868988037	7.276288986206055	7.282423973083496	7.267726421356201
5c	Project-1		7.83			72.0	8.534539222717285	8.548266410827637	8.51992130279541	8.553254127502441
5c	Project-1		7.48			73.0	7.650086402893066	7.649877548217773	7.653291702270508	7.646423816680908
5c	Project-1		5.67			74.0	6.819167613983154	6.817005634307861	6.796842575073242	6.79431676864624
5c	Project-1		9.34			75.0	9.598735809326172	9.581467628479004	9.592070579528809	9.585223197937012
5c	Project-1		9.77			76.0	8.663080215454102	8.671414375305176	8.682674407958984	8.649726867675781
5c	Project-1		8.91			77.0	9.322427749633787	9.249091148376465	9.287710189819336	9.294440269470217
5c	Project-1		8.09			78.0	8.351728439331055	8.340474128723145	8.324790000915527	8.360738754272461
5c	Project-1		7.94			79.0	8.772604942321777	8.804482460021973	8.78125286102295	8.785491943359375
5c	Project-1		9.18			80.0	9.315245628356934	9.321192741394045	9.31895351409912	9.330489158630373
5c	Project-1		8.35			81.0	8.708444595336914	8.68942928314209	8.704719543457031	8.692147254943848
5c	Project-1		8.01			82.0	8.76215934753418	8.776299476623535	8.738356590270996	8.760769844055176
5c	Project-1		8.77			83.0	7.787322044372559	7.771640300750732	7.827354431152344	7.8129425048828125
5c	Project-1		8.82			84.0	8.910736083984375	8.902569770812988	8.90872859954834	8.906959533691406
5c	Project-1		8.97			85.0	8.718284606933594	8.71254825592041	8.717521667480469	8.68626594543457
5c	Project-1		8.95			86.0	8.61871337890625	8.618856430053711	8.62347412109375	8.645666122436523
5c	Project-1		8.91			87.0	8.578843116760254	8.561345100402832	8.599098205566406	8.613821983337402
5c	Project-1		8.7			88.0	8.795222282409668	8.806922912597656	8.803996086120605	8.800661087036133
5c	Project-1		7.18			89.0	9.090865135192873	9.047662734985352	9.12419319152832	9.036822319030762
5c	Project-1		9.32			90.0	9.111576080322266	9.080930709838867	9.120967864990234	9.124750137329102
5c	Project-1		8.14			91.0	6.895174980163574	7.118867874145508	6.9885663986206055	7.034552574157715
5c	Project-1		7.36			92.0	6.793815612792969	6.764770030975342	6.7952775955200195	6.821655750274658
5c	Project-1		6.45			93.0	6.555981636047363	6.5663228034973145	6.6033735275268555	6.540621757507324
5c	Project-1		8.7			94.0	8.948983192443848	8.97704029083252	8.97818374633789	8.977140426635742
5c	Project-1		8.28			95.0	8.564476013183594	8.579815864562988	8.567767143249512	8.57266616821289
5c	Project-1		9.25			96.0	9.224865913391112	9.218701362609863	9.213767051696776	9.23570156097412
5c	Project-1		9.06			97.0	9.168798446655272	9.132031440734863	9.151456832885742	9.153925895690918
5c	Project-1		8.82			98.0	9.08745288848877	9.091764450073242	9.10029125213623	9.079197883605955
5c	Project-1		7.74			99.0	8.423574447631836	8.404305458068848	8.409324645996094	8.403739929199219
5c	Project-2		8.3363			0.0	8.742498397827148	8.711784362792969	8.719537734985352	8.727944374084473
5c	Project-2		8.3361			1.0	7.705690383911133	7.8365478515625	7.735066413879395	7.735564231872559
5c	Project-2		8.3331			2.0	7.451072692871094	7.439182758331299	7.341933250427246	7.410943031311035
5c	Project-2		8.1493			3.0	7.577159881591797	7.49286413192749	7.560470104217529	7.545757293701172
5c	Project-2		8.0195			4.0	6.43641471862793	6.510315895080566	6.456963539123535	6.5503668785095215
5c	Project-2		7.9459			5.0	7.9186930656433105	7.920575618743896	7.894655227661133	7.860686302185059
5c	Project-2		7.8604			6.0	8.080448150634766	8.100259780883789	8.090880393981934	8.094649314880371
5c	Project-2		7.6821			7.0	8.08222770690918	8.102030754089355	8.131067276000977	8.109293937683105
5c	Project-2		7.6569			8.0	6.8977437019348145	6.899097442626953	6.90068244934082	6.891092777252197
5c	Project-2		7.6208			9.0	7.326383113861084	7.294873714447021	7.3524489402771	7.297662734985352
5c	Project-2		7.5303			10.0	7.0773749351501465	7.1049885749816895	7.078206539154053	7.153168201446533
5c	Project-2		7.4965			11.0	6.621790409088135	6.555456161499023	6.638466835021973	6.540897369384766
5c	Project-2		7.4812			12.0	7.505397796630859	7.567668437957764	7.574250221252441	7.6227946281433105
5c	Project-2		7.4566			13.0	6.678898811340332	6.673791408538818	6.685307025909424	6.658239841461182
5c	Project-2		7.3639			14.0	7.186365604400635	7.185915946960449	7.179256916046143	7.1912336349487305
5c	Project-2		7.3538			15.0	6.730116844177246	6.683993339538574	6.714117050170898	6.704543113708496
5c	Project-2		7.2764			16.0	7.780539512634277	7.746328830718994	7.776504516601563	7.785322666168213
5c	Project-2		7.2323			17.0	6.9291582107543945	6.961731433868408	6.952215194702148	6.935306549072266
5c	Project-2		7.1965			18.0	7.361355781555176	7.336958408355713	7.408126354217529	7.239441394805908
5c	Project-2		7.1549			19.0	6.676518440246582	6.72846794128418	6.673624038696289	6.708461284637451
5c	Project-2		7.1384			20.0	6.861355304718018	6.870291233062744	6.824593544006348	6.893165111541748
5c	Project-2		7.0741			21.0	7.049148082733154	7.0575714111328125	7.0424699783325195	7.040346622467041
5c	Project-2		7.0539			22.0	7.300620555877685	7.304148197174072	7.308343887329102	7.294387340545654
5c	Project-2		6.9196			23.0	6.484564304351807	6.558322429656982	6.482786655426025	6.571619510650635
5c	Project-2		6.8944			24.0	6.52533483505249	6.514583587646484	6.435489177703857	6.4019036293029785
5c	Project-2		6.808			25.0	5.723076820373535	5.6789655685424805	5.70768404006958	5.681946277618408
5c	Project-2		6.79			26.0	6.155374050140381	6.1984333992004395	6.3022332191467285	6.252557754516602
5c	Project-2		6.7673			27.0	6.047633647918701	6.040795803070068	6.042458534240723	6.032351016998291
5c	Project-2		6.766			28.0	6.662977695465088	6.663426876068115	6.666640281677246	6.71021842956543
5c	Project-2		6.7331			29.0	5.218937873840332	5.264291763305664	5.301601409912109	5.237962245941162
5c	Project-2		6.7258			30.0	6.750935077667236	6.776422500610352	6.783871650695801	6.816844940185547
5c	Project-2		6.686			31.0	5.408045768737793	5.390226364135742	5.375314235687256	5.350430965423584
5c	Project-2		6.6744			32.0	6.660830020904541	6.528904914855957	6.648525714874268	6.618606090545654
5c	Project-2		6.6474			33.0	6.209391117095947	6.062726020812988	5.991725921630859	6.136074542999268
5c	Project-2		6.6381			34.0	6.751500606536865	6.752823829650879	6.741431713104248	6.743120193481445
5c	Project-2		6.6337			35.0	5.954310894012451	5.9404706954956055	5.998645782470703	5.980914115905762
5c	Project-2		6.6003			36.0	6.691415786743164	6.698596954345703	6.687739849090576	6.667757034301758
5c	Project-2		6.415			37.0	5.44965934753418	5.485927581787109	5.463376522064209	5.50518798828125
5c	Project-2		6.3779			38.0	7.045944690704346	6.982616424560547	7.005496501922607	6.935129642486572
5c	Project-2		6.3653			39.0	6.80171012878418	6.8338942527771	6.789213180541992	6.841557025909424
5c	Project-2		6.3538			40.0	5.173412799835205	5.194552421569824	5.189298629760742	5.195126533508301
5c	Project-2		6.3463			41.0	6.302861213684082	6.3028717041015625	6.307468891143799	6.302990436553955
5c	Project-2		6.2846			42.0	6.289769649505615	6.23929500579834	6.263989448547363	6.2304792404174805
5c	Project-2		6.2792			43.0	6.788643836975098	6.759243011474609	6.806251049041748	6.795751094818115
5c	Project-2		6.2396			44.0	5.6592888832092285	5.679062843322754	5.647584915161133	5.651408672332764
5c	Project-2		6.115			45.0	6.380529880523682	6.402946472167969	6.39803409576416	6.460376262664795
5c	Project-2		6.1076			46.0	5.720995903015137	5.737527370452881	5.807085037231445	5.839842319488525
5c	Project-2		6.0812			47.0	5.883021831512451	5.876325607299805	5.9238152503967285	5.854827880859375
5c	Project-2		6.0595			48.0	5.537130355834961	5.545497894287109	5.5771589279174805	5.576603889465332
5c	Project-2		6.0223			49.0	6.379789352416992	6.473215103149414	6.426076412200928	6.416076183319092
5c	Project-2		5.884			50.0	7.086244106292725	7.085143566131592	7.0117316246032715	7.179714202880859
5c	Project-2		5.8647			51.0	5.464310646057129	5.355016231536865	5.337188720703125	5.350024223327637
5c	Project-2		5.8642			52.0	5.356004238128662	5.333269119262695	5.3264994621276855	5.33418083190918
5c	Project-2		5.8605			53.0	5.273435115814209	5.3214945793151855	5.306612014770508	5.264829635620117
5c	Project-2		5.7739			54.0	6.038520812988281	6.0133185386657715	6.01596212387085	6.019208908081055
5c	Project-2		5.7477			55.0	6.865856647491455	6.815197944641113	6.836786270141602	6.887320041656494
5c	Project-2		5.7279			56.0	5.505073547363281	5.50626277923584	5.504345893859863	5.523664474487305
5c	Project-2		5.7188			57.0	6.386200904846191	6.43229341506958	6.346622467041016	6.388481140136719
5c	Project-2		5.6586			58.0	6.5327067375183105	6.467248916625977	6.5222930908203125	6.5034284591674805
5c	Project-2		5.6366			59.0	5.498152256011963	5.455597877502441	5.496030330657959	5.498797416687012
5c	Project-2		5.5638			60.0	5.24250602722168	5.167112350463867	5.191544532775879	5.1900739669799805
5c	Project-2		5.5573			61.0	6.226718902587891	6.236258506774902	6.306471347808838	6.271698474884033
5c	Project-2		5.5528			62.0	7.244045257568359	7.19552755355835	7.205212593078613	7.22149658203125
5c	Project-2		5.5303			63.0	7.297126293182373	7.296090126037598	7.2576422691345215	7.306741237640381
5c	Project-2		5.5247			64.0	5.082558631896973	5.087775230407715	5.074407577514648	5.088786602020264
5c	Project-2		5.5161			65.0	5.546336650848389	5.5354485511779785	5.561221122741699	5.607618808746338
5c	Project-2		5.4651			66.0	5.441954135894775	5.470609188079834	5.424878120422363	5.4344706535339355
5c	Project-2		5.4633			67.0	6.065134525299072	6.1117167472839355	6.030521392822266	6.085186958312988
5c	Project-2		5.4549			68.0	6.9518280029296875	7.051205158233643	7.09249210357666	7.045336723327637
5c	Project-2		5.4148			69.0	5.284257888793945	5.285594940185547	5.27630090713501	5.259657859802246
5c	Project-2		5.4067			70.0	5.410386085510254	5.415711402893066	5.424380779266357	5.393256187438965
5c	Project-2		5.3965			71.0	7.17897891998291	7.201547622680664	7.191044330596924	7.219502925872803
5c	Project-2		5.3772			72.0	5.317169666290283	5.396786689758301	5.318934917449951	5.318791389465332
5c	Project-2		5.2487			73.0	5.1284685134887695	5.176382541656494	5.0787129402160645	5.112401485443115
5c	Project-2		5.2439			74.0	6.824413776397705	6.770577907562256	6.814551830291748	6.815680503845215
5c	Project-2		5.1936			75.0	5.359706401824951	5.376086711883545	5.325528621673584	5.327873229980469
5c	Project-2		5.1893			76.0	5.427107810974121	5.433266639709473	5.492269039154053	5.460460662841797
5c	Project-2		5.1884			77.0	5.897251605987549	5.846957683563232	5.90186071395874	5.858336925506592
5c	Project-2		5.1811			78.0	6.899787902832031	6.879185676574707	6.881709098815918	6.853891849517822
5c	Project-2		5.1811			79.0	5.5254902839660645	5.609373092651367	5.5520524978637695	5.518072605133057
5c	Project-2		5.1712			80.0	5.079709529876709	5.070492744445801	5.080025672912598	5.074045181274414
5c	Project-2		5.1658			81.0	6.186031341552734	6.177937030792236	6.177655220031738	6.161055564880371
5c	Project-2		5.1493			82.0	5.8361592292785645	5.833133697509766	5.803743362426758	5.825027942657471
5c	Project-2		5.1434			83.0	5.391064643859863	5.3951416015625	5.400287628173828	5.4070611000061035
5c	Project-2		5.1429			84.0	5.321073532104492	5.330056190490723	5.351506233215332	5.377559185028076
5c	Project-2		5.1328			85.0	6.936624526977539	6.980399131774902	6.920440196990967	6.923558235168457
5c	Project-2		5.1233			86.0	5.359792709350586	5.38209342956543	5.403689861297607	5.377180099487305
5c	Project-2		5.1233			87.0	5.606236457824707	5.572479724884033	5.556840419769287	5.6132941246032715
5c	Project-2		5.1178			88.0	5.023873329162598	5.015781879425049	5.010340213775635	5.006554126739502
5c	Project-2		5.1161			89.0	5.780795097351074	5.778946399688721	5.703655242919922	5.767236232757568
5c	Project-2		5.1142			90.0	6.466121673583984	6.352227210998535	6.386876583099365	6.318562984466553
5c	Project-2		5.1104			91.0	5.448556423187256	5.4339823722839355	5.4440999031066895	5.446198463439941
5c	Project-2		5.1026			92.0	5.979974269866943	6.092501640319824	5.950970649719238	5.936407089233398
5c	Project-2		5.0976			93.0	5.138376712799072	5.196638107299805	5.1493730545043945	5.110684871673584
5c	Project-2		5.0914			94.0	5.216981887817383	5.22263765335083	5.193655967712402	5.2110185623168945
5c	Project-2		5.0852			95.0	5.308416366577148	5.306788444519043	5.299262523651123	5.283923149108887
5c	Project-2		5.0624			96.0	5.424656867980957	5.4474568367004395	5.459816932678223	5.493399620056152
5c	Project-2		5.0337			97.0	5.285948276519775	5.254433631896973	5.243072986602783	5.211980819702148
5c	Project-2		5.0109			98.0	5.478917598724365	5.508800983428955	5.396880626678467	5.502566814422607
5c	Project-2		5.0051			99.0	5.090703964233398	5.072174072265625	5.092621803283691	5.070106029510498
5c	Project-3		9.8013			0.0	7.949101448059082	7.974602699279785	7.979453086853027	7.959340572357178
5c	Project-3		9.8013			1.0	7.4121479988098145	7.396017551422119	7.449105262756348	7.413576126098633
5c	Project-3		9.8013			2.0	7.456930637359619	7.462864398956299	7.412217617034912	7.46190357208252
5c	Project-3		9.8013			3.0	7.451716423034668	7.434694290161133	7.444101333618164	7.484315872192383
5c	Project-3		9.4547			4.0	8.531597137451172	8.550485610961914	8.50302791595459	8.511774063110352
5c	Project-3		9.4123			5.0	7.85114860534668	7.795109272003174	7.87026309967041	7.787832736968994
5c	Project-3		9.0991			6.0	8.806118965148926	8.883209228515625	8.800127983093262	8.777769088745117
5c	Project-3		9.007			7.0	8.318856239318848	8.339910507202148	8.386935234069824	8.364380836486816
5c	Project-3		9.0			8.0	8.516529083251953	8.52267074584961	8.539167404174805	8.504218101501465
5c	Project-3		8.9431			9.0	8.27109146118164	8.341296195983887	8.298116683959961	8.301335334777832
5c	Project-3		8.9245			10.0	8.216209411621094	8.240779876708984	8.190549850463867	8.251412391662598
5c	Project-3		8.9066			11.0	8.858859062194824	8.70866870880127	8.663223266601562	8.878345489501953
5c	Project-3		8.8601			12.0	8.654778480529785	8.573363304138184	8.535687446594238	8.57456111907959
5c	Project-3		8.857			13.0	8.494081497192383	8.474957466125488	8.466021537780762	8.511944770812988
5c	Project-3		8.8153			14.0	8.287869453430176	8.39599323272705	8.356904029846191	8.350746154785156
5c	Project-3		8.7959			15.0	8.20606803894043	8.165692329406738	8.176968574523926	8.180112838745117
5c	Project-3		8.7352			16.0	7.69285774230957	7.711803436279297	7.68629789352417	7.691479206085205
5c	Project-3		8.6021			17.0	8.77255630493164	8.775833129882812	8.710345268249512	8.835796356201172
5c	Project-3		8.5935			18.0	7.972507953643799	7.890458583831787	7.922939777374268	7.858828544616699
5c	Project-3		8.5421			19.0	8.359601974487305	8.458824157714844	8.399231910705566	8.393776893615723
5c	Project-3		8.4881			20.0	7.8010172843933105	7.779774188995361	7.768702507019043	7.755097389221191
5c	Project-3		8.1752			21.0	7.702763557434082	7.69698429107666	7.670853137969971	7.698073863983154
5c	Project-3		8.1273			22.0	8.543824195861816	8.54394817352295	8.513209342956543	8.564538955688477
5c	Project-3		8.1079			23.0	8.132298469543457	8.051885604858398	8.112811088562012	8.083475112915039
5c	Project-3		8.0155			24.0	8.051322937011719	7.942780017852783	8.006525039672852	8.066625595092773
5c	Project-3		7.9318			25.0	7.2463698387146	7.227179050445557	7.195357322692871	7.245701789855957
5c	Project-3		7.8894			26.0	7.758706092834473	7.773458957672119	7.781185626983643	7.78474235534668
5c	Project-3		7.8665			27.0	7.680616855621338	7.654048442840576	7.700419902801514	7.618350028991699
5c	Project-3		7.719			28.0	6.717135906219482	6.756654739379883	6.677079200744629	6.718963146209717
5c	Project-3		7.7077			29.0	7.325147151947021	7.36049222946167	7.307974338531494	7.345671653747559
5c	Project-3		7.7077			30.0	7.784290313720703	7.755287170410156	7.771422386169434	7.767920017242432
5c	Project-3		7.6162			31.0	8.091586112976074	8.102133750915527	8.10280704498291	8.121674537658691
5c	Project-3		7.5986			32.0	7.836158275604248	7.852463245391846	7.828985214233398	7.887498378753662
5c	Project-3		7.5986			33.0	7.956108093261719	7.95708417892456	7.918793678283691	7.972443103790283
5c	Project-3		7.5817			34.0	7.648645877838135	7.581636905670166	7.627624034881592	7.67452335357666
5c	Project-3		7.5376			35.0	7.59144401550293	7.606637001037598	7.57838773727417	7.557690143585205
5c	Project-3		7.4895			36.0	7.837846755981445	7.813713550567627	7.826922416687012	7.824594974517822
5c	Project-3		7.475			37.0	7.400913238525391	7.390021800994873	7.383843421936035	7.395637035369873
5c	Project-3		7.4522			38.0	8.506770133972168	8.487528800964355	8.462739944458008	8.47829532623291
5c	Project-3		7.3788			39.0	7.667106628417969	7.679245948791504	7.658391952514648	7.681290626525879
5c	Project-3		7.248			40.0	8.168575286865234	8.20120906829834	8.173696517944336	8.22194766998291
5c	Project-3		7.2154			41.0	7.670343399047852	7.70733118057251	7.664551734924316	7.688414573669434
5c	Project-3		7.1904			42.0	7.703616619110107	7.7166218757629395	7.714985370635986	7.703719139099121
5c	Project-3		7.1445			43.0	7.916958808898926	7.96852445602417	7.941552639007568	7.965157985687256
5c	Project-3		7.1427			44.0	6.382076740264893	6.359731674194336	6.372908592224121	6.3130202293396
5c	Project-3		7.0958			45.0	6.9825758934021	6.982120037078857	7.027281761169434	6.996340751647949
5c	Project-3		7.0386			46.0	7.237196922302246	7.317742347717285	7.284523010253906	7.289894104003906
5c	Project-3		7.0195			47.0	6.563443660736084	6.5481133460998535	6.5520219802856445	6.534729480743408
5c	Project-3		7.0031			48.0	7.702863216400147	7.776094913482666	7.739889144897461	7.7238264083862305
5c	Project-3		6.9469			49.0	7.969804763793945	7.94536542892456	7.940135478973389	7.900460720062256
5c	Project-3		6.9066			50.0	7.469826221466064	7.47225284576416	7.516303062438965	7.442436695098877
5c	Project-3		6.8729			51.0	8.058534622192383	8.145279884338379	8.092960357666016	8.084052085876465
5c	Project-3		6.8729			52.0	6.777554512023926	6.73375129699707	6.781236171722412	6.750298023223877
5c	Project-3		6.8297			53.0	6.873834609985352	6.900537490844727	6.895776271820068	6.894079208374023
5c	Project-3		6.7878			54.0	6.379896640777588	6.339241027832031	6.376286506652832	6.3820695877075195
5c	Project-3		6.762			55.0	8.190656661987305	8.177735328674316	8.232442855834961	8.17464828491211
5c	Project-3		6.7447			56.0	8.064066886901855	8.025076866149902	8.031515121459961	8.05734634399414
5c	Project-3		6.6556			57.0	6.8689703941345215	6.899982929229736	6.858005046844482	6.843777656555176
5c	Project-3		6.6517			58.0	7.331754684448242	7.2040300369262695	7.363585472106934	7.323369026184082
5c	Project-3		6.6126			59.0	7.852152824401856	7.84679651260376	7.869579315185547	7.866608142852783
5c	Project-3		6.6038			60.0	7.947627067565918	7.962890148162842	7.970340728759766	7.951873779296875
5c	Project-3		6.5884			61.0	5.99562406539917	5.978700160980225	5.920981407165527	5.952991962432861
5c	Project-3		6.5817			62.0	7.882235050201416	7.93754243850708	7.889251708984375	7.947646141052246
5c	Project-3		6.4962			63.0	7.686471462249756	7.682424545288086	7.656947135925293	7.681372165679932
5c	Project-3		6.4225			64.0	7.055397987365723	7.157329082489014	7.066565990447998	7.174227237701416
5c	Project-3		6.4214			65.0	6.845643043518066	6.761178016662598	6.768224716186523	6.794061660766602
5c	Project-3		6.3979			66.0	6.74338436126709	6.688804626464844	6.702907085418701	6.736789226531982
5c	Project-3		5.9747			67.0	6.76510763168335	6.790309906005859	6.811201572418213	6.807956218719482
5c	Project-3		5.9136			68.0	8.024872779846191	7.999198913574219	7.935739994049072	8.002172470092773
5c	Project-3		5.8508			69.0	6.746136665344238	6.73820686340332	6.758286476135254	6.761718273162842
5c	Project-3		5.7471			70.0	5.758249759674072	5.768651485443115	5.750197887420654	5.810625076293945
5c	Project-3		5.5686			71.0	6.33828592300415	6.389869689941406	6.451606273651123	6.379772663116455
5c	Project-3		5.5607			72.0	6.4321112632751465	6.300299644470215	6.394898891448975	6.3887505531311035
5c	Project-3		5.5406			73.0	7.666915416717529	7.671159267425537	7.659451961517334	7.716427803039551
5c	Project-3		5.5302			74.0	7.527931213378906	7.539556980133057	7.555955410003662	7.553626537322998
5c	Project-3		5.4559			75.0	7.764714241027832	7.759296894073486	7.808924674987793	7.809981822967529
5c	Project-3		5.2007			76.0	6.865293979644775	6.826817035675049	6.827527046203613	6.745421409606934
5c	Project-3		5.0575			77.0	7.392915725708008	7.422469139099121	7.4344892501831055	7.454373359680176
5c	Project-3		5.0311			78.0	7.171461582183838	7.107400417327881	7.102102756500244	7.121117115020752
5c	Project-3		5.0097			79.0	7.253501415252685	7.242188453674316	7.257769584655762	7.255436897277832
5c	Project-4		8.5343			0.0	8.168270111083984	8.218138694763184	8.207087516784668	8.205342292785645
5c	Project-4		8.3818			1.0	8.10374641418457	8.082954406738281	8.140722274780273	8.087876319885254
5c	Project-4		8.2062			2.0	7.282753944396973	7.282144069671631	7.28435754776001	7.284943103790283
5c	Project-4		8.1346			3.0	7.71242618560791	7.71039628982544	7.713472366333008	7.727668762207031
5c	Project-4		8.0758			4.0	7.049980163574219	7.038125514984131	7.029196739196777	7.068175792694092
5c	Project-4		8.0184			5.0	7.744963645935059	7.739735126495361	7.7338175773620605	7.743046760559082
5c	Project-4		8.0038			6.0	7.102620601654053	7.02479362487793	7.088037967681885	7.08624267578125
5c	Project-4		7.9865			7.0	7.964210510253906	7.918431282043457	7.976433277130127	7.9501261711120605
5c	Project-4		7.976			8.0	7.935792446136475	7.975897312164307	7.9672417640686035	7.938333511352539
5c	Project-4		7.9552			9.0	7.686809062957764	7.662081718444824	7.712592601776123	7.666831493377685
5c	Project-4		7.9198			10.0	8.05300235748291	8.048699378967285	8.07049560546875	8.06372356414795
5c	Project-4		7.9034			11.0	7.230082511901856	7.27492094039917	7.251928806304932	7.252301216125488
5c	Project-4		7.8992			12.0	7.547418594360352	7.5631232261657715	7.577530384063721	7.535272121429443
5c	Project-4		7.8755			13.0	6.5002264976501465	6.534822463989258	6.527988433837891	6.552496910095215
5c	Project-4		7.8695			14.0	6.7906293869018555	6.774248123168945	6.819942474365234	6.840048789978027
5c	Project-4		7.8512			15.0	6.110350608825684	6.0696821212768555	6.109914779663086	6.1843109130859375
5c	Project-4		7.8271			16.0	7.690149307250977	7.657897472381592	7.673492431640625	7.703099727630615
5c	Project-4		7.8062			17.0	7.485343933105469	7.509559631347656	7.492411136627197	7.50299596786499
5c	Project-4		7.8041			18.0	7.771600246429443	7.767309188842773	7.781857967376709	7.763283252716064
5c	Project-4		7.7955			19.0	6.272217750549316	6.502626895904541	6.243949890136719	6.085224151611328
5c	Project-4		7.7723			20.0	7.869848251342773	7.856402397155762	7.869442462921143	7.8530426025390625
5c	Project-4		7.7327			21.0	7.931535243988037	7.928414821624756	7.930676937103272	7.9425368309021
5c	Project-4		7.7327			22.0	6.933666706085205	6.97049617767334	6.875669479370117	6.9132771492004395
5c	Project-4		7.7239			23.0	7.763115882873535	7.784951210021973	7.817220687866211	7.772024631500244
5c	Project-4		7.704			24.0	6.94942045211792	6.9681477546691895	6.973516941070557	6.946266174316406
5c	Project-4		7.684			25.0	5.065616607666016	5.037110805511475	5.067121982574463	5.150186538696289
5c	Project-4		7.6754			26.0	7.820624828338623	7.8719000816345215	7.804478645324707	7.812360763549805
5c	Project-4		7.6744			27.0	7.667147636413574	7.646400451660156	7.619004249572754	7.619436264038086
5c	Project-4		7.6728			28.0	7.621094703674316	7.652169227600098	7.633740425109863	7.668911933898926
5c	Project-4		7.6622			29.0	6.703180313110352	6.748255729675293	6.707873344421387	6.69905948638916
5c	Project-4		7.5971			30.0	8.411477088928223	8.41775131225586	8.454773902893066	8.42576789855957
5c	Project-4		7.591			31.0	6.683472633361816	6.707367420196533	6.699197292327881	6.685275077819824
5c	Project-4		7.5677			32.0	6.300107955932617	6.311371803283691	6.304330825805664	6.313582420349121
5c	Project-4		7.5535			33.0	5.348233699798584	5.42438268661499	5.3815999031066895	5.28005838394165
5c	Project-4		7.5447			34.0	7.551344394683838	7.5767412185668945	7.572744369506836	7.546889305114746
5c	Project-4		7.5443			35.0	7.543578624725342	7.541665554046631	7.52415943145752	7.5253005027771
5c	Project-4		7.4938			36.0	6.763275146484375	6.779722213745117	6.719897747039795	6.7695465087890625
5c	Project-4		7.4379			37.0	6.516377925872803	6.446549415588379	6.4253082275390625	6.446585178375244
5c	Project-4		7.4197			38.0	6.78677225112915	6.775008678436279	6.8731889724731445	6.782852649688721
5c	Project-4		7.4127			39.0	7.877501010894775	7.893270969390869	7.866271018981934	7.889239311218262
5c	Project-4		7.3896			40.0	7.419006824493408	7.332361698150635	7.360601425170898	7.347771167755127
5c	Project-4		7.3745			41.0	7.683075904846191	7.703214168548584	7.705786228179932	7.720495700836182
5c	Project-4		7.3745			42.0	7.176204204559326	7.159572124481201	7.164659023284912	7.206838607788086
5c	Project-4		7.3701			43.0	7.506823062896728	7.535395622253418	7.504455089569092	7.503506660461426
5c	Project-4		7.2856			44.0	7.058284282684326	7.0790791511535645	7.1743364334106445	7.152933597564697
5c	Project-4		7.2364			45.0	6.5117106437683105	6.538680553436279	6.523031234741211	6.51023530960083
5c	Project-4		7.2235			46.0	7.041806221008301	7.033121109008789	7.063985824584961	7.027822017669678
5c	Project-4		7.1734			47.0	5.968173027038574	5.9628729820251465	5.919809818267822	5.8555827140808105
5c	Project-4		7.1376			48.0	6.908394813537598	6.956861972808838	6.968417644500732	6.926598072052002
5c	Project-4		7.0947			49.0	7.078418254852295	7.0607194900512695	7.039666175842285	7.090587615966797
5c	Project-4		7.0622			50.0	7.478628635406494	7.499146938323975	7.49997091293335	7.484586238861084
5c	Project-4		7.0497			51.0	7.151615142822266	7.208030700683594	7.13234806060791	7.159366130828857
5c	Project-4		7.0336			52.0	6.3565592765808105	6.389407634735107	6.34147834777832	6.346418857574463
5c	Project-4		7.0285			53.0	6.771968364715576	6.7366485595703125	6.747182369232178	6.661783695220947
5c	Project-4		7.0257			54.0	7.29898738861084	7.284379005432129	7.269658088684082	7.325137615203857
5c	Project-4		7.0218			55.0	7.066995143890381	7.050142288208008	7.0561017990112305	7.05573034286499
5c	Project-4		7.0065			56.0	6.883615016937256	6.89782190322876	6.905125141143799	6.8726959228515625
5c	Project-4		6.9857			57.0	6.56443977355957	6.5313825607299805	6.538159370422363	6.545587539672852
5c	Project-4		6.9846			58.0	5.94594144821167	5.846473693847656	5.902695655822754	5.952499866485596
5c	Project-4		6.9287			59.0	7.300616264343262	7.252410888671875	7.262492656707764	7.305843830108643
5c	Project-4		6.767			60.0	5.866409778594971	5.576467514038086	5.699577331542969	5.793305397033691
5c	Project-4		6.766			61.0	6.879177570343018	6.924917221069336	7.006587505340576	6.947297096252441
5c	Project-4		6.7468			62.0	4.3958659172058105	4.497107982635498	4.382304668426514	4.4634294509887695
5c	Project-4		6.6922			63.0	6.3692097663879395	6.334044456481934	6.421932697296143	6.383508682250977
5c	Project-4		6.6517			64.0	5.654287815093994	5.624558448791504	5.680902004241943	5.607548713684082
5c	Project-4		6.626			65.0	7.460604190826416	7.414450168609619	7.455836772918701	7.441773414611816
5c	Project-4		6.5812			66.0	5.845515727996826	5.909722328186035	5.851708889007568	5.828509330749512
5c	Project-4		6.5137			67.0	6.3805742263793945	6.436320781707764	6.406373023986816	6.440867900848389
5c	Project-4		6.3317			68.0	7.047679901123047	7.040102481842041	7.050057411193848	7.032364368438721
5c	Project-4		6.3075			69.0	5.8452067375183105	5.9440412521362305	5.793943881988525	5.864669322967529
5c	Project-4		6.2715			70.0	6.030311107635498	5.988087177276611	5.98299503326416	5.967174530029297
5c	Project-4		6.221			71.0	5.484000205993652	5.523865222930908	5.524626731872559	5.3852434158325195
5c	Project-4		6.1781			72.0	6.571043968200684	6.5553436279296875	6.595828056335449	6.594094753265381
5c	Project-4		6.1601			73.0	5.982844352722168	5.978936672210693	6.000181674957275	6.019426345825195
5c	Project-4		6.1			74.0	4.40507698059082	4.437559127807617	4.420007228851318	4.461464881896973
5c	Project-4		6.0734			75.0	4.674321174621582	4.671036243438721	4.671399116516113	4.659326553344727
5c	Project-4		6.0438			76.0	5.6654582023620605	5.589928150177002	5.600555896759033	5.619435787200928
5c	Project-4		6.0168			77.0	6.895763397216797	6.945425033569336	6.930758953094482	6.904579162597656
5c	Project-4		5.946			78.0	6.675111770629883	6.652313232421875	6.609073162078857	6.656960964202881
5c	Project-4		5.841			79.0	4.954813480377197	5.011737823486328	4.950429439544678	5.011707305908203
5c	Project-4		5.7914			80.0	5.772794246673584	5.793224811553955	5.638243675231934	5.765289783477783
5c	Project-4		5.4714			81.0	4.115647792816162	4.119659423828125	4.12748908996582	4.180339336395264
5c	Project-4		5.448			82.0	6.002455234527588	6.0059428215026855	6.054177761077881	5.960498809814453
5c	Project-4		5.4345			83.0	6.139767169952393	6.53880500793457	6.161800384521484	6.402952194213867
5c	Project-4		4.9553			84.0	5.935613632202148	5.877344608306885	5.923610210418701	5.95168924331665
5c	Project-4		4.934			85.0	6.7187676429748535	6.72620964050293	6.7144575119018555	6.714398384094238
5c	Project-4		4.9206			86.0	6.572366237640381	6.573890209197998	6.594257354736328	6.566854476928711
5c	Project-4		4.9088			87.0	6.602169513702393	6.639564037322998	6.659111499786377	6.609136581420898
5c	Project-4		4.821			88.0	6.845125198364258	6.845242023468018	6.829216480255127	6.89304780960083
5c	Project-4		4.757			89.0	5.489395618438721	5.463278293609619	5.474275588989258	5.517572402954102
5c	Project-4		4.7368			90.0	5.406385898590088	5.431543350219727	5.456633567810059	5.3839569091796875
5c	Project-4		4.5358			91.0	4.545956134796143	4.480374813079834	4.583891868591309	4.542523384094238
5c	Project-4		4.2726			92.0	6.723529815673828	6.725292205810547	6.6848063468933105	6.707271575927734
5c	Project-4		4.1019			93.0	4.908019542694092	4.858378887176514	4.95343542098999	4.948904037475586
5c	Project-4		3.984			94.0	4.296273708343506	4.343094348907471	4.296041011810303	4.298350811004639
5c	Project-4		3.9379			95.0	5.565517902374268	5.427616596221924	5.664928436279297	5.404116630554199
5c	Project-4		3.8392			96.0	5.773258209228516	5.655648231506348	5.653487205505371	5.571890830993652
5c	Project-4		3.301			97.0	3.733029365539551	3.7505578994750977	3.737487316131592	3.7543795108795166
5c	Project-4		3.301			98.0	4.640159606933594	4.708127021789551	4.7038445472717285	4.697267532348633
5c	Project-4		3.301			99.0	5.684678077697754	5.607044219970703	5.407954692840576	5.588106632232666
