# Supplementary material for: FLOWR.ROOT – A flow matching-based foundation model for joint multi-purpose structure-aware 3D ligand generation and affinity prediction
Source: Nat Commun. 2026 Jul 6;17:5883. doi: 10.1038/s41467-026-74130-9 (PMC13338463; doi:10.1038/s41467-026-74130-9)
Supplement: Supplementary file 4 — Source Data [file 41467_2026_74130_MOESM4_ESM.zip › final/Figure_4.csv]

subfigure	mol_idx	exp_pkd_seed2_n005	exp_pkd_seed42_n005	exp_pkd_seed512_n005	exp_pkd_seed2_n01	exp_pkd_seed42_n01	exp_pkd_seed512_n01	pred_pkd_seed2_n005	pred_pkd_seed42_n005	pred_pkd_seed512_n005	pred_pkd_seed2_n01	pred_pkd_seed42_n01	pred_pkd_seed512_n01	pred_median_seed2_n005	pred_median_seed42_n005	pred_median_seed512_n005	pred_median_seed2_n01	pred_median_seed42_n01	pred_median_seed512_n01	method	metric	value	ci_lower	ci_upper
4a	0.0	7.42337603146062	7.42337603146062	7.42337603146062	7.42337603146062	7.42337603146062	7.42337603146062	7.103470325469971	7.091771602630615	7.084996700286865	6.613626003265381	6.7197489738464355	6.743451118469238	7.103470325469971	7.091771602630615	7.084996700286865	6.6804585456848145	6.833595275878906	7.051756858825684
4a	1.0	7.193842714782063	7.193842714782063	7.193842714782063	7.193842714782063	7.193842714782063	7.193842714782063	7.050614833831787	7.173203945159912	7.075793743133545	7.224618911743164	7.295508861541748	7.336425304412842	7.108394622802734	7.178649425506592	7.157471656799316	6.977471828460693	7.062057971954346	6.95965576171875
4a	2.0	6.137865802520475	6.137865802520475	6.137865802520475	6.137865802520475	6.137865802520475	6.137865802520475	5.8777923583984375	5.892473220825195	5.881967067718506	6.289752006530762	6.206587791442871	6.369442939758301	5.8777923583984375	5.892473220825195	5.881967067718506	6.289752006530762	6.206587791442871	6.369442939758301
4a	3.0	7.799196146082021	7.799196146082021	7.799196146082021	7.799196146082021	7.799196146082021	7.799196146082021	6.570509910583496	6.592403411865234	6.490833282470703	6.797503471374512	6.579098224639893	7.072606563568115	7.080327987670898	7.1140217781066895	7.075118541717529	7.59744119644165	7.626053333282471	7.471996784210205
4a	4.0	6.277196089554991	6.277196089554991	6.277196089554991	6.277196089554991	6.277196089554991	6.277196089554991	6.493287086486816	6.497982501983643	6.4994330406188965	6.2378010749816895	6.250492095947266	6.314772129058838	6.990778923034668	6.963199615478516	6.9957733154296875	6.459822177886963	6.689542293548584	6.658243179321289
4a	5.0	7.913463633714822	7.913463633714822	7.913463633714822	7.913463633714822	7.913463633714822	7.913463633714822	7.734759330749512	7.713766574859619	7.690826892852783	7.72075080871582	7.450830936431885	7.468447208404541	7.734759330749512	7.713766574859619	7.690826892852783	8.047539710998535	7.718648433685303	7.69978666305542
4a	6.0	4.390143347824528	4.390143347824528	4.390143347824528	4.390143347824528	4.390143347824528	4.390143347824528	4.354401111602783	4.350640296936035	4.349277973175049	3.607506513595581	3.6410109996795654	3.586621046066284	4.440093994140625	4.4340057373046875	4.466853141784668	4.323306560516357	4.312010765075684	4.371264934539795
4a	7.0	7.142510503769347	7.142510503769347	7.142510503769347	7.142510503769347	7.142510503769347	7.142510503769347	7.070674419403076	7.048417091369629	7.078927516937256	6.759249210357666	6.799705505371094	6.7654709815979	7.197350025177002	7.189384937286377	7.192138671875	6.817201137542725	6.996630668640137	6.932737827301025
4a	8.0	5.199219658287953	5.199219658287953	5.199219658287953	5.199219658287953	5.199219658287953	5.199219658287953	6.157395362854004	6.14269495010376	6.142581462860107	6.492088317871094	6.2138237953186035	6.321984767913818	6.157395362854004	6.14269495010376	6.142581462860107	6.106490135192871	5.77453088760376	5.973769187927246
4a	9.0	5.74187446042238	5.74187446042238	5.74187446042238	5.74187446042238	5.74187446042238	5.74187446042238	6.004491806030273	5.958937644958496	5.905945301055908	5.91322660446167	6.0162482261657715	5.921905517578125	6.352178573608398	6.285928249359131	6.236903190612793	5.91322660446167	6.0162482261657715	5.921905517578125
4a	10.0	7.9712323847046385	7.9712323847046385	7.9712323847046385	7.9712323847046385	7.9712323847046385	7.9712323847046385	6.35506534576416	6.401471138000488	6.362578868865967	6.311581134796143	6.362710475921631	6.117237091064453	6.155398368835449	6.167053699493408	6.137280464172363	6.311581134796143	6.362710475921631	6.117237091064453
4a	11.0	8.30459842936722	8.30459842936722	8.30459842936722	8.30459842936722	8.30459842936722	8.30459842936722	7.783265113830566	7.505061626434326	7.497575759887695	6.29503870010376	6.377374649047852	6.330589771270752	7.362915992736816	7.272004127502441	7.297969818115234	6.29503870010376	6.377374649047852	6.330589771270752
4a	12.0	7.306040261709856	7.306040261709856	7.306040261709856	7.306040261709856	7.306040261709856	7.306040261709856	6.617312908172607	6.599472999572754	6.6072893142700195	6.814381122589111	6.594559192657471	6.548391819000244	6.617312908172607	6.599472999572754	6.6072893142700195	6.814381122589111	6.594559192657471	6.548391819000244
4a	13.0	8.880472505199874	8.880472505199874	8.880472505199874	8.880472505199874	8.880472505199874	8.880472505199874	7.446582317352295	7.423027515411377	7.413061618804932	7.913696765899658	7.726506233215332	7.968484401702881	8.960780143737793	9.007524490356444	8.979942321777344	8.971840858459473	8.908047676086426	9.106863021850586
4a	14.0	4.282573033060881	4.282573033060881	4.282573033060881	4.282573033060881	4.282573033060881	4.282573033060881	5.052900314331055	5.082921028137207	5.036540508270264	4.738142013549805	4.813134670257568	4.815996170043945	4.728607654571533	4.7928690910339355	4.760770320892334	4.556920528411865	4.813134670257568	4.674149036407471
4a	15.0	5.422524754460212	5.422524754460212	5.422524754460212	5.422524754460212	5.422524754460212	5.422524754460212	6.8006911277771	6.801415920257568	6.64630651473999	6.990092754364014	6.801867485046387	6.915334224700928	6.8006911277771	6.801415920257568	6.64630651473999	6.517649173736572	6.801867485046387	6.915334224700928
4a	16.0	6.7876289295194345	6.7876289295194345	6.7876289295194345	6.7876289295194345	6.7876289295194345	6.7876289295194345	7.021934986114502	7.00305700302124	7.081963539123535	6.849260330200195	6.9021124839782715	6.72816801071167	6.991786003112793	6.985197067260742	6.980594635009766	6.599133491516113	6.489236831665039	6.49165678024292
4a	17.0	7.597167229881974	7.597167229881974	7.597167229881974	7.597167229881974	7.597167229881974	7.597167229881974	8.859159469604492	8.865564346313477	8.903627395629883	8.810489654541016	8.643604278564453	8.799452781677246	7.423531532287598	7.405453681945801	7.463694572448731	7.771412372589111	7.732065200805664	7.937981128692627
4a	18.0	6.2185307055404575	6.2185307055404575	6.2185307055404575	6.2185307055404575	6.2185307055404575	6.2185307055404575	6.628684997558594	6.681032180786133	6.684811592102051	6.44190788269043	6.405990123748779	6.350887775421143	6.460294723510742	6.4588823318481445	6.450222969055176	6.326818943023682	6.405990123748779	6.317818641662598
4a	19.0	7.303840309809312	7.303840309809312	7.303840309809312	7.303840309809312	7.303840309809312	7.303840309809312	6.886327743530273	6.888617515563965	6.860335350036621	6.894853115081787	6.797540187835693	6.751086711883545	7.025794982910156	7.02186393737793	7.0174455642700195	7.001128673553467	6.953622817993164	6.99962043762207
4a	20.0	6.123199456516842	6.123199456516842	6.123199456516842	6.123199456516842	6.123199456516842	6.123199456516842	6.113803863525391	6.032407283782959	6.08405876159668	5.956362247467041	5.886415958404541	5.863877773284912	6.113803863525391	6.032407283782959	6.08405876159668	5.956362247467041	5.886415958404541	5.863877773284912
4a	21.0	6.400664723386576	6.400664723386576	6.400664723386576	6.400664723386576	6.400664723386576	6.400664723386576	6.826793670654297	6.830219745635986	6.881740570068359	6.580048561096191	7.191238880157471	6.9336113929748535	6.826793670654297	6.830219745635986	6.881740570068359	6.256103992462158	6.756888389587402	6.590703964233398
4a	22.0	6.240530224545907	6.240530224545907	6.240530224545907	6.240530224545907	6.240530224545907	6.240530224545907	6.311583042144775	6.339187145233154	6.311627388000488	6.615975856781006	6.380331039428711	6.509561061859131	6.392725944519043	6.4312052726745605	6.376621246337891	6.582287788391113	6.380331039428711	6.509561061859131
4a	23.0	7.498022730897414	7.498022730897414	7.498022730897414	7.498022730897414	7.498022730897414	7.498022730897414	7.9328179359436035	7.914802074432373	7.920997142791748	7.040388584136963	7.3666911125183105	6.882839679718018	7.9328179359436035	7.914802074432373	7.920997142791748	7.040388584136963	7.3666911125183105	6.882839679718018
4a	24.0	6.130532629518658	6.130532629518658	6.130532629518658	6.130532629518658	6.130532629518658	6.130532629518658	5.722326755523682	5.737419128417969	5.729341983795166	6.072098255157471	6.2349677085876465	6.202876091003418	6.024214267730713	5.9695963859558105	5.996855735778809	6.268253803253174	6.535028457641602	6.365340232849121
4a	25.0	4.545569949598031	4.545569949598031	4.545569949598031	4.545569949598031	4.545569949598031	4.545569949598031	5.4484639167785645	5.501830101013184	5.464737892150879	6.395019054412842	6.46514892578125	6.339783191680908	5.4484639167785645	5.501830101013184	5.464737892150879	6.395019054412842	6.46514892578125	6.339783191680908
4a	26.0	5.95453647747506	5.95453647747506	5.95453647747506	5.95453647747506	5.95453647747506	5.95453647747506	7.8096022605896	7.826186656951904	7.816932201385498	7.63411283493042	7.508209705352783	7.443877696990967	7.802585601806641	7.793153762817383	7.814044952392578	7.169689178466797	7.22810173034668	7.049989700317383
4a	27.0	7.597167229881974	7.597167229881974	7.597167229881974	7.597167229881974	7.597167229881974	7.597167229881974	7.075195789337158	7.071593284606934	7.064688682556152	7.022318363189697	7.151771068572998	7.107011318206787	7.252749443054199	7.137753009796143	7.226404190063477	6.992710113525391	6.987588882446289	6.930562496185303
4a	28.0	4.986557641235272	4.986557641235272	4.986557641235272	4.986557641235272	4.986557641235272	4.986557641235272	5.057249546051025	5.152493476867676	5.08332633972168	4.750014781951904	4.884070873260498	4.522072792053223	4.8964080810546875	5.083911895751953	4.913345813751221	4.750014781951904	5.128728866577148	4.809358596801758
4a	29.0	7.048755886941121	7.048755886941121	7.048755886941121	7.048755886941121	7.048755886941121	7.048755886941121	7.2527079582214355	7.312791347503662	7.320945262908936	6.4249725341796875	6.693178653717041	6.5113420486450195	7.181467533111572	7.179330825805664	7.216797351837158	6.4249725341796875	6.693178653717041	6.5113420486450195
4a	30.0	6.8821315299938455	6.8821315299938455	6.8821315299938455	6.8821315299938455	6.8821315299938455	6.8821315299938455	7.283444404602051	7.330002307891846	7.317301273345947	7.356533527374268	7.475329875946045	7.3760809898376465	7.526634693145752	7.548537254333496	7.523386478424072	7.62645435333252	7.63860559463501	7.5679826736450195
4a	31.0	7.430291163472219	7.430291163472219	7.430291163472219	7.430291163472219	7.430291163472219	7.430291163472219	8.02520751953125	8.035720825195312	8.046311378479004	7.282310009002685	7.5524582862854	7.751647472381592	8.02520751953125	8.035720825195312	8.046311378479004	7.282310009002685	7.5524582862854	7.894436359405518
4a	32.0	8.049184013713948	8.049184013713948	8.049184013713948	8.049184013713948	8.049184013713948	8.049184013713948	9.111087799072266	9.146267890930176	9.245936393737791	8.818464279174805	8.388383865356445	8.822709083557129	8.56775951385498	8.581167221069336	8.497063636779785	8.436683654785156	8.327101707458496	8.41958236694336
4a	33.0	8.24981962704365	8.24981962704365	8.24981962704365	8.24981962704365	8.24981962704365	8.24981962704365	7.396946430206299	7.399988651275635	7.478486061096191	6.773238182067871	6.668350696563721	6.6841816902160645	7.904935836791992	7.918840408325195	7.962893486022949	7.916785717010498	7.866349220275879	7.614046096801758
4a	34.0	3.74632009095704	3.74632009095704	3.74632009095704	3.74632009095704	3.74632009095704	3.74632009095704	4.254894256591797	4.193806171417236	4.261621475219727	4.208092212677002	4.065519332885742	4.099534034729004	4.254894256591797	4.193806171417236	4.261621475219727	4.4457011222839355	4.436872959136963	4.492813587188721
4a	35.0	7.702248591251267	7.702248591251267	7.702248591251267	7.702248591251267	7.702248591251267	7.702248591251267	7.0232720375061035	6.989470958709717	7.007878303527832	6.99966287612915	6.869614601135254	6.827713489532471	7.37638521194458	7.307559013366699	7.346826553344727	7.5388503074646	7.608294486999512	7.662407398223877
4a	36.0	8.009218220854049	8.009218220854049	8.009218220854049	8.009218220854049	8.009218220854049	8.009218220854049	7.341309547424316	7.3810133934021	7.489534854888916	7.318487167358398	7.267412662506104	7.361870288848877	7.751904964447021	7.740279674530029	7.576101303100586	7.86256742477417	7.62096643447876	7.68459415435791
4a	37.0	6.656482463554948	6.656482463554948	6.656482463554948	6.656482463554948	6.656482463554948	6.656482463554948	6.915732383728027	6.909880638122559	6.920987129211426	7.153590679168701	7.251430988311768	6.946117877960205	6.915732383728027	6.909880638122559	6.920987129211426	7.153590679168701	7.1084442138671875	6.946117877960205
4a	38.0	5.1038884092643375	5.1038884092643375	5.1038884092643375	5.1038884092643375	5.1038884092643375	5.1038884092643375	5.084844589233398	5.114433765411377	5.102759838104248	4.443986892700195	4.581777572631836	4.677445888519287	4.7956695556640625	4.77416467666626	4.776790618896484	4.443986892700195	4.581777572631836	4.677445888519287
4a	39.0	6.057200899500493	6.057200899500493	6.057200899500493	6.057200899500493	6.057200899500493	6.057200899500493	7.291871547698975	7.140740394592285	6.737367153167725	6.749675273895264	6.6785359382629395	6.364258289337158	7.291871547698975	7.140740394592285	6.737367153167725	6.883932590484619	6.7559919357299805	6.661060333251953
4a	40.0	4.825227835195308	4.825227835195308	4.825227835195308	4.825227835195308	4.825227835195308	4.825227835195308	5.104598522186279	5.106400489807129	5.136427879333496	4.46442174911499	4.485806941986084	4.528046607971191	5.318854808807373	5.244361400604248	5.2674713134765625	5.171199321746826	5.040434837341309	4.982231616973877
4a	41.0	3.839370723177091	3.839370723177091	3.839370723177091	3.839370723177091	3.839370723177091	3.839370723177091	5.326327800750732	5.3140058517456055	5.278801918029785	4.885891437530518	4.838719844818115	4.963202953338623	5.176267623901367	5.1717681884765625	5.154238224029541	5.110743045806885	5.062459945678711	5.1500749588012695
4a	42.0	7.171843195776612	7.171843195776612	7.171843195776612	7.171843195776612	7.171843195776612	7.171843195776612	8.487178802490234	8.415651321411133	8.391653060913086	8.868742942810059	8.70303726196289	8.75804328918457	7.365667343139648	7.263191223144531	7.260933876037598	7.670174598693848	7.424121856689453	7.941777229309082
4a	43.0	7.401078183813398	7.401078183813398	7.401078183813398	7.401078183813398	7.401078183813398	7.401078183813398	7.6877946853637695	7.657538890838623	7.669958591461182	7.879484176635742	7.721214771270752	7.89568567276001	7.853446960449219	7.924269676208496	7.881712913513184	7.925464630126953	7.8693647384643555	8.018160820007324
4a	44.0	3.603594544822685	3.603594544822685	3.603594544822685	3.603594544822685	3.603594544822685	3.603594544822685	4.093531131744385	4.078617572784424	4.103172302246094	4.224691390991211	4.2696685791015625	4.267541408538818	4.136652946472168	4.131786346435547	4.14192008972168	4.422332286834717	4.3725714683532715	4.426980018615723
4a	45.0	8.07382347500005	8.07382347500005	8.07382347500005	8.07382347500005	8.07382347500005	8.07382347500005	6.701991081237793	6.646988868713379	6.666019439697266	7.798333644866943	7.795139789581299	7.784914970397949	7.582062244415283	7.657871246337891	7.606775760650635	7.798333644866943	7.795139789581299	7.784914970397949
4a	46.0	6.1161156113970865	6.1161156113970865	6.1161156113970865	6.1161156113970865	6.1161156113970865	6.1161156113970865	6.4233293533325195	6.47807502746582	6.452580451965332	6.139326572418213	6.155297756195068	6.17870569229126	6.4233293533325195	6.47807502746582	6.452580451965332	6.409193992614746	6.355680465698242	6.548452377319336
4a	47.0	7.889415227112584	7.889415227112584	7.889415227112584	7.889415227112584	7.889415227112584	7.889415227112584	6.876958847045898	6.867193698883057	6.893883228302002	6.755852222442627	6.839935779571533	6.7786993980407715	7.0447845458984375	6.93795919418335	6.957529067993164	7.041974067687988	7.241687297821045	7.245395660400391
4a	48.0	6.504553785303311	6.504553785303311	6.504553785303311	6.504553785303311	6.504553785303311	6.504553785303311	7.274528026580811	7.345118999481201	7.267419338226318	7.706045627593994	7.630533218383789	7.681973934173584	7.274528026580811	7.345118999481201	7.267419338226318	7.706045627593994	7.630533218383789	7.681973934173584
4a	49.0	4.018578804995485	4.018578804995485	4.018578804995485	4.018578804995485	4.018578804995485	4.018578804995485	4.049327850341797	4.025724411010742	4.02777099609375	3.7812020778656006	3.7428219318389897	3.741233110427856	4.049327850341797	4.025724411010742	4.02777099609375	3.7812020778656006	3.7428219318389897	3.741233110427856
4a	50.0	7.274507617802045	7.274507617802045	7.274507617802045	7.274507617802045	7.274507617802045	7.274507617802045	7.445422649383545	7.472236156463623	7.456789493560791	7.188426971435547	7.133711338043213	7.1234540939331055	7.418193340301514	7.409140586853027	7.446811199188232	7.401900291442871	7.322373390197754	7.263989448547363
4a	51.0	7.043996657662943	7.043996657662943	7.043996657662943	7.043996657662943	7.043996657662943	7.043996657662943	5.474331378936768	5.4566497802734375	5.467982769012451	5.40116024017334	5.58487606048584	5.191138744354248	6.105284690856934	6.138307571411133	6.142902851104736	6.125112056732178	6.186272144317627	6.165677547454834
4a	52.0	8.274165761409682	8.274165761409682	8.274165761409682	8.274165761409682	8.274165761409682	8.274165761409682	5.160475730895996	5.1582183837890625	5.1564202308654785	6.5635247230529785	6.530908107757568	6.658689022064209	7.247391223907471	7.271551132202148	7.194406509399414	7.854430198669434	7.871609210968018	7.854162216186523
4a	53.0	6.024839607043477	6.024839607043477	6.024839607043477	6.024839607043477	6.024839607043477	6.024839607043477	6.445335388183594	6.477231502532959	6.468125343322754	6.3326802253723145	6.781106472015381	6.6421942710876465	6.445335388183594	6.477231502532959	6.468125343322754	6.32257080078125	6.426941871643066	6.3293328285217285
4a	54.0	5.7124317708200865	5.7124317708200865	5.7124317708200865	5.7124317708200865	5.7124317708200865	5.7124317708200865	6.533432483673096	6.482324600219727	6.532479286193848	6.832519054412842	6.948896408081055	6.6989946365356445	7.243648052215576	7.201539039611816	7.210836410522461	7.119386196136475	7.152668476104736	7.0100626945495605
4a	55.0	6.995847043733014	6.995847043733014	6.995847043733014	6.995847043733014	6.995847043733014	6.995847043733014	6.335014343261719	6.344858169555664	6.322075843811035	6.026021957397461	6.126290321350098	6.235910415649414	6.335014343261719	6.344858169555664	6.322075843811035	6.7527666091918945	6.718926906585693	6.699505805969238
4a	56.0	7.275130937507199	7.275130937507199	7.275130937507199	7.275130937507199	7.275130937507199	7.275130937507199	7.658194065093994	7.622236728668213	7.633522987365723	8.351591110229492	7.996496677398682	8.087248802185059	7.802141189575195	7.7768402099609375	7.756359100341797	8.351591110229492	7.996496677398682	8.087248802185059
4a	57.0	8.286485492052734	8.286485492052734	8.286485492052734	8.286485492052734	8.286485492052734	8.286485492052734	7.811618804931641	7.8704047203063965	7.821927547454834	8.436519622802734	8.456315994262695	8.314322471618652	8.139253616333008	8.099810600280762	8.117945671081543	8.397682189941406	8.351006507873535	8.253132820129395
4a	58.0	7.010513389736649	7.010513389736649	7.010513389736649	7.010513389736649	7.010513389736649	7.010513389736649	6.931031703948975	6.937977313995361	6.885787487030029	6.848814487457275	6.967559814453125	6.916294097900391	6.931031703948975	6.937977313995361	6.885787487030029	6.850956439971924	6.967559814453125	6.916294097900391
4a	59.0	4.150575919028183	4.150575919028183	4.150575919028183	4.150575919028183	4.150575919028183	4.150575919028183	5.118943214416504	5.115645885467529	5.121537208557129	4.645297527313232	4.415924549102783	4.538893222808838	5.118943214416504	5.115645885467529	5.1095051765441895	4.060061931610107	4.088791370391846	4.508376121520996
4a	60.0	6.768518680676701	6.768518680676701	6.768518680676701	6.768518680676701	6.768518680676701	6.768518680676701	6.5723466873168945	6.5752058029174805	6.571099758148193	6.405698299407959	6.537834644317627	6.440550327301025	6.739012718200684	6.79056978225708	6.775903701782227	6.568002700805664	6.661305904388428	6.573147773742676
4a	61.0	7.23270853169169	7.23270853169169	7.23270853169169	7.23270853169169	7.23270853169169	7.23270853169169	6.829864501953125	6.821601867675781	6.802943706512451	6.434879779815674	6.808472156524658	6.7020721435546875	6.829864501953125	6.821601867675781	6.802943706512451	6.434879779815674	6.808472156524658	6.7020721435546875
4a	62.0	8.247619675143104	8.247619675143104	8.247619675143104	8.247619675143104	8.247619675143104	8.247619675143104	7.5811448097229	7.558985710144043	7.558391094207764	8.168551445007324	8.149459838867188	8.352663040161133	7.562423706054688	7.516704559326172	7.558391094207764	7.593748569488525	7.619465351104736	7.818262577056885
4a	63.0	8.577099138114724	8.577099138114724	8.577099138114724	8.577099138114724	8.577099138114724	8.577099138114724	7.491241931915283	7.442870140075684	7.498249530792236	7.5494704246521	7.541504383087158	7.405007839202881	7.491241931915283	7.510860443115234	7.588507652282715	7.487919330596924	7.577630519866943	7.4468092918396
4a	64.0	6.167198494527741	6.167198494527741	6.167198494527741	6.167198494527741	6.167198494527741	6.167198494527741	6.080256938934326	6.069910049438477	6.082409858703613	6.460642337799072	6.546265125274658	6.544327735900879	6.2489824295043945	6.266537666320801	6.252455711364746	6.720785140991211	6.713384628295898	6.8046770095825195
4a	65.0	7.196205412859861	7.196205412859861	7.196205412859861	7.196205412859861	7.196205412859861	7.196205412859861	7.847980976104736	7.843247890472412	7.838194370269775	7.493096351623535	7.615929126739502	7.544161319732666	7.847980976104736	7.843247890472412	7.838194370269775	7.493096351623535	7.770492076873779	7.544161319732666
4a	66.0	7.491056216545688	7.491056216545688	7.491056216545688	7.491056216545688	7.491056216545688	7.491056216545688	7.717560291290283	7.701083660125732	7.6947855949401855	7.928596019744873	7.716437816619873	7.717710018157959	7.717560291290283	7.723464012145996	7.735199928283691	7.928596019744873	7.754539966583252	7.7372355461120605
4a	67.0	7.670498959900141	7.670498959900141	7.670498959900141	7.670498959900141	7.670498959900141	7.670498959900141	7.943471431732178	7.926736354827881	7.951953411102295	8.047028541564941	8.110620498657227	8.167064666748047	7.56398868560791	7.551199913024902	7.559554100036621	6.053986072540283	6.1702680587768555	6.347072124481201
4a	68.0	7.0028722234687555	7.0028722234687555	7.0028722234687555	7.0028722234687555	7.0028722234687555	7.0028722234687555	7.144087314605713	7.209111213684082	7.181061267852783	7.487379550933838	7.747107982635498	7.810959339141846	7.144087314605713	7.209111213684082	7.181061267852783	7.0958709716796875	7.587541103363037	7.481393814086914
4a	69.0	6.04253455349686	6.04253455349686	6.04253455349686	6.04253455349686	6.04253455349686	6.04253455349686	6.254661560058594	6.2442426681518555	6.2661027908325195	6.040801525115967	6.221984386444092	6.092723369598389	5.576981544494629	5.616826057434082	5.582699775695801	6.040801525115967	6.217881202697754	6.092723369598389
4a	70.0	8.050870643504366	8.050870643504366	8.050870643504366	8.050870643504366	8.050870643504366	8.050870643504366	7.956501483917236	7.922306537628174	7.965810298919678	8.156733512878418	8.488532066345215	8.466948509216309	8.088218688964844	8.123601913452148	8.144478797912598	8.226373672485352	8.488532066345215	8.730359077453613
4a	71.0	6.2783987299272885	6.2783987299272885	6.2783987299272885	6.2783987299272885	6.2783987299272885	6.2783987299272885	6.981379985809326	6.979903221130371	6.958288669586182	6.660228252410889	6.371739864349365	6.565284252166748	6.981379985809326	6.979903221130371	6.958288669586182	6.632320404052734	6.371739864349365	6.565284252166748
4a	72.0	8.100369561266628	8.100369561266628	8.100369561266628	8.100369561266628	8.100369561266628	8.100369561266628	7.727707386016846	7.880000591278076	7.778976440429688	6.677894592285156	6.550351142883301	6.47532320022583	7.360370635986328	7.415727615356445	7.409561157226563	6.730631351470947	6.558595180511475	6.540048599243164
4a	73.0	6.9576412123935505	6.9576412123935505	6.9576412123935505	6.9576412123935505	6.9576412123935505	6.9576412123935505	6.599606037139893	6.624066352844238	6.5650410652160645	6.208189487457275	6.271431922912598	6.567087650299072	6.599606037139893	6.624066352844238	6.5650410652160645	6.208189487457275	6.271431922912598	6.567087650299072
4a	74.0	9.00381647509043	9.00381647509043	9.00381647509043	9.00381647509043	9.00381647509043	9.00381647509043	6.9949822425842285	7.001258373260498	6.999257564544678	7.644872188568115	7.600122928619385	7.645228862762451	8.348562240600586	8.261739730834961	8.383485794067383	8.50883674621582	8.561617851257324	8.40864372253418
4a	75.0	7.51180909614083	7.51180909614083	7.51180909614083	7.51180909614083	7.51180909614083	7.51180909614083	6.919412612915039	6.908628940582275	6.93565559387207	7.560466289520264	7.590052127838135	7.492608070373535	7.213670253753662	7.23682975769043	7.175561428070068	7.560466289520264	7.590052127838135	7.492608070373535
4a	76.0	7.526108783494371	7.526108783494371	7.526108783494371	7.526108783494371	7.526108783494371	7.526108783494371	7.49943208694458	7.492372512817383	7.459863662719727	7.723796367645264	7.6229567527771	7.487438201904297	7.664950847625732	7.655949592590332	7.678551197052002	7.813777446746826	7.813079357147217	7.817079067230225
4a	77.0	8.274165761409682	8.274165761409682	8.274165761409682	8.274165761409682	8.274165761409682	8.274165761409682	7.519946575164795	7.481190204620361	7.546413898468018	6.826944828033447	6.90863561630249	6.729714870452881	7.656335830688477	7.548069000244141	7.546413898468018	6.824484825134277	6.829909801483154	6.652263164520264
4a	78.0	6.8418504106948665	6.8418504106948665	6.8418504106948665	6.8418504106948665	6.8418504106948665	6.8418504106948665	6.943090915679932	6.906140327453613	6.908669471740723	5.600522518157959	5.5861711502075195	5.50852108001709	6.988985061645508	6.992227077484131	6.908669471740723	6.013660907745361	6.048437595367432	5.934800624847412
4a	79.0	5.131490472443176	5.131490472443176	5.131490472443176	5.131490472443176	5.131490472443176	5.131490472443176	7.217519283294678	7.203379154205322	7.1639084815979	7.174409866333008	7.176384449005127	7.334693431854248	7.217519283294678	7.203379154205322	7.1639084815979	7.032222747802734	7.076195240020752	7.105451583862305
4a	80.0	4.8259611524954895	4.8259611524954895	4.8259611524954895	4.8259611524954895	4.8259611524954895	4.8259611524954895	5.1208343505859375	5.214360237121582	5.1960368156433105	5.176181316375732	4.974853038787842	4.96107816696167	5.364689350128174	5.495614528656006	5.486327171325684	5.4398369789123535	5.319144248962402	5.333449840545654
4a	81.0	8.304565121481364	8.304565121481364	8.304565121481364	8.304565121481364	8.304565121481364	8.304565121481364	6.970310688018799	6.970456600189209	6.970822334289551	6.7312541007995605	6.803747653961182	6.9221014976501465	7.114358901977539	7.076749801635742	7.220490455627441	7.437572002410889	7.219922065734863	7.295907497406006
4a	82.0	9.304989890275037	9.304989890275037	9.304989890275037	9.304989890275037	9.304989890275037	9.304989890275037	7.74376916885376	7.743628025054932	7.730245113372803	8.01760196685791	7.961438655853272	8.094776153564453	8.64958381652832	8.652440071105957	8.660408020019531	8.295724868774414	8.274474143981934	8.276701927185059
4a	83.0	5.3058586600803705	5.3058586600803705	5.3058586600803705	5.3058586600803705	5.3058586600803705	5.3058586600803705	4.7844672203063965	4.819136619567871	4.796093940734863	4.959073543548584	5.129483699798584	5.093252658843994	5.3488054275512695	5.365216255187988	5.345605850219727	5.720449924468994	5.711732387542725	5.7528276443481445
4a	84.0	4.502568223115378	4.502568223115378	4.502568223115378	4.502568223115378	4.502568223115378	4.502568223115378	4.929705619812012	5.008267402648926	4.923064708709717	4.239988803863525	4.130632400512695	4.232963562011719	4.471811294555664	4.52399206161499	4.462869644165039	4.232209205627441	4.130632400512695	4.224643230438232
4a	85.0	7.597167229881974	7.597167229881974	7.597167229881974	7.597167229881974	7.597167229881974	7.597167229881974	7.115542411804199	7.104226112365723	7.1121344566345215	7.446040153503418	7.259334087371826	7.310689926147461	7.202013969421387	7.277122497558594	7.337075233459473	7.218827724456787	7.0150065422058105	7.151978969573975
4a	86.0	8.645810969141744	8.645810969141744	8.645810969141744	8.645810969141744	8.645810969141744	8.645810969141744	7.899659633636475	7.898228168487549	7.873314380645752	7.938547611236572	7.92220401763916	7.729353427886963	8.273370742797852	8.227958679199219	8.298368453979492	7.970701694488525	8.12038803100586	8.02476978302002
4a	87.0	8.374483568074531	8.374483568074531	8.374483568074531	8.374483568074531	8.374483568074531	8.374483568074531	6.4276323318481445	6.454753398895264	6.558154106140137	7.872028827667236	7.784107685089111	7.885575294494629	7.875367641448975	7.886213779449463	7.795803070068359	7.872028827667236	7.784107685089111	7.885575294494629
4a	88.0	6.672842772521999	6.672842772521999	6.672842772521999	6.672842772521999	6.672842772521999	6.672842772521999	7.8651299476623535	8.24005126953125	8.103556632995605	7.519018650054932	7.620804786682129	7.571478366851807	8.293567657470703	8.466066360473633	8.519810676574707	8.51220989227295	8.554361343383789	8.472429275512695
4a	89.0	7.748010598529341	7.748010598529341	7.748010598529341	7.748010598529341	7.748010598529341	7.748010598529341	7.552747249603272	7.592067718505859	7.636978626251221	6.722241401672363	6.571882724761963	6.620356559753418	7.30673885345459	7.36079216003418	7.372960567474365	6.722241401672363	6.571882724761963	6.620356559753418
4a	90.0	8.533613422213952	8.533613422213952	8.533613422213952	8.533613422213952	8.533613422213952	8.533613422213952	8.140365600585938	8.186325073242188	8.118597030639648	7.7292561531066895	8.086499214172363	8.033087730407715	8.43556022644043	8.383855819702148	8.415916442871094	8.470410346984863	8.628726959228516	8.572758674621582
4a	91.0	6.3798605115804214	6.3798605115804214	6.3798605115804214	6.3798605115804214	6.3798605115804214	6.3798605115804214	6.719923973083496	6.723191261291504	6.770065784454346	6.7245001792907715	6.7791032791137695	6.819939613342285	6.719923973083496	6.711788177490234	6.733889102935791	6.773943901062012	6.7791032791137695	6.826944351196289
4a	92.0	8.206773901522986	8.206773901522986	8.206773901522986	8.206773901522986	8.206773901522986	8.206773901522986	7.671280384063721	7.685036659240723	7.69965934753418	7.215211868286133	7.293713092803955	7.3217997550964355	7.652096748352051	7.630961418151856	7.60817289352417	7.0971856117248535	7.293713092803955	7.3217997550964355
4a	93.0	5.157097912565519	5.157097912565519	5.157097912565519	5.157097912565519	5.157097912565519	5.157097912565519	6.118377685546875	6.126073837280273	6.162079811096191	5.5450005531311035	5.741713047027588	5.68142557144165	6.118377685546875	6.126073837280273	6.162079811096191	6.436291217803955	6.503273010253906	6.2267656326293945
4a	94.0	4.922913032752507	4.922913032752507	4.922913032752507	4.922913032752507	4.922913032752507	4.922913032752507	6.623346328735352	6.641419410705566	6.667335510253906	7.262768268585205	7.039364814758301	7.302185535430908	6.1733245849609375	6.143731117248535	6.313340187072754	6.338377952575684	6.251529216766357	6.2379150390625
4a	95.0	7.935191610703941	7.935191610703941	7.935191610703941	7.935191610703941	7.935191610703941	7.935191610703941	8.613903045654297	8.604793548583984	8.596479415893555	7.715207099914551	7.7862372398376465	7.908998012542725	8.613903045654297	8.570213317871094	8.596479415893555	8.48085880279541	8.56277084350586	8.597526550292969
4a	96.0	7.9712323847046385	7.9712323847046385	7.9712323847046385	7.9712323847046385	7.9712323847046385	7.9712323847046385	7.865781307220459	7.909175395965576	7.811084270477295	8.228117942810059	8.082855224609375	7.957752704620361	8.434121131896973	8.379361152648926	8.277139663696289	8.49335765838623	8.480587005615234	7.957752704620361
4a	97.0	6.311603337279514	6.311603337279514	6.311603337279514	6.311603337279514	6.311603337279514	6.311603337279514	7.158631801605225	7.179380893707275	7.141622066497803	7.199259281158447	7.260953903198242	7.076964378356934	7.158631801605225	7.179380893707275	7.141622066497803	7.199259281158447	7.260953903198242	7.076964378356934
4a	98.0	7.2955391579712545	7.2955391579712545	7.2955391579712545	7.2955391579712545	7.2955391579712545	7.2955391579712545	6.33750581741333	6.339270114898682	6.3218674659729	5.844350337982178	6.313912868499756	5.902918815612793	6.636412620544434	6.631654739379883	6.603578567504883	5.844350337982178	6.313912868499756	5.902918815612793
4a	99.0	6.797851372683967	6.797851372683967	6.797851372683967	6.797851372683967	6.797851372683967	6.797851372683967	8.47695541381836	8.476512908935547	8.471681594848633	8.843574523925781	9.030982971191406	8.840816497802734	6.98807430267334	6.978511810302734	6.98109769821167	7.639272212982178	7.869496822357178	7.474453926086426
4a	100.0	7.412077943316124	7.412077943316124	7.412077943316124	7.412077943316124	7.412077943316124	7.412077943316124	7.424688339233398	7.428539752960205	7.4180498123168945	7.023212909698486	6.941535949707031	6.975234508514404	7.692635536193848	7.708478450775147	7.687187671661377	7.023212909698486	6.941535949707031	6.975234508514404
4a	101.0	7.82720886694896	7.82720886694896	7.82720886694896	7.82720886694896	7.82720886694896	7.82720886694896	9.159460067749023	9.102426528930664	9.03807258605957	8.572685241699219	7.952499866485596	8.278983116149902	8.508526802062988	8.603829383850098	8.420336723327637	8.158753395080566	7.947644233703613	8.113425254821777
4a	102.0	6.800051324584512	6.800051324584512	6.800051324584512	6.800051324584512	6.800051324584512	6.800051324584512	6.97666072845459	6.948799133300781	6.967958927154541	7.036892414093018	7.16300106048584	6.915149688720703	6.929817199707031	6.905215263366699	6.948489665985107	7.036892414093018	7.16300106048584	6.915149688720703
4a	103.0	7.18810084032164	7.18810084032164	7.18810084032164	7.18810084032164	7.18810084032164	7.18810084032164	5.946296691894531	5.895998954772949	5.949548721313477	6.481422424316406	6.387511730194092	6.328157901763916	7.180986404418945	7.222399711608887	7.198404312133789	7.107755184173584	7.01376485824585	7.111104488372803
4a	104.0	8.857642107347303	8.857642107347303	8.857642107347303	8.857642107347303	8.857642107347303	8.857642107347303	8.113332748413086	8.090368270874023	8.119089126586914	7.434579372406006	7.64115571975708	7.226499080657959	8.206603050231934	8.223410606384277	8.20639419555664	7.680267333984375	8.057779312133789	7.477309703826904
4a	105.0	7.875827803951005	7.875827803951005	7.875827803951005	7.875827803951005	7.875827803951005	7.875827803951005	7.323037624359131	7.318031787872315	7.312458515167236	6.807021617889404	6.67395544052124	6.751365661621094	7.323037624359131	7.318031787872315	7.312458515167236	7.270997047424316	7.1762871742248535	7.229724407196045
4a	106.0	8.15837455912568	8.15837455912568	8.15837455912568	8.15837455912568	8.15837455912568	8.15837455912568	8.083127975463867	8.080358505249023	8.037599563598633	7.318778038024902	7.4598517417907715	7.5102972984313965	7.968267440795898	7.946109294891357	7.907679080963135	7.318781852722168	7.522497653961182	7.752052783966064
4a	107.0	8.353804020209408	8.353804020209408	8.353804020209408	8.353804020209408	8.353804020209408	8.353804020209408	7.752177715301514	7.743103504180908	7.748900890350342	7.359951972961426	7.390151500701904	7.399444580078125	7.752177715301514	7.694045066833496	7.748900890350342	7.4393310546875	7.305542945861816	7.420106410980225
4a	108.0	4.6785643751589765	4.6785643751589765	4.6785643751589765	4.6785643751589765	4.6785643751589765	4.6785643751589765	4.924759864807129	4.914559364318848	4.924068450927734	4.637625694274902	4.467247009277344	4.75056791305542	4.805985450744629	4.798201084136963	4.8203325271606445	4.637625694274902	4.560012340545654	4.75056791305542
4a	109.0	7.770376776184881	7.770376776184881	7.770376776184881	7.770376776184881	7.770376776184881	7.770376776184881	7.8335280418396	7.881908416748047	7.9057393074035645	7.395516872406006	7.670638561248779	7.3758721351623535	7.8335280418396	7.881908416748047	7.9057393074035645	7.395516872406006	7.646912097930908	7.3758721351623535
4a	110.0	5.683209076407848	5.683209076407848	5.683209076407848	5.683209076407848	5.683209076407848	5.683209076407848	5.406577110290527	5.418572425842285	5.527487754821777	6.0833306312561035	5.888488292694092	5.8137431144714355	5.88541316986084	5.894495487213135	5.907622337341309	6.0833306312561035	5.888488292694092	5.8137431144714355
4a	111.0	6.34319464657134	6.34319464657134	6.34319464657134	6.34319464657134	6.34319464657134	6.34319464657134	6.619722366333008	6.56399393081665	6.628052234649658	6.693920612335205	6.485016345977783	6.556253910064697	6.619722366333008	6.56399393081665	6.628052234649658	6.693920612335205	6.485016345977783	6.556253910064697
4a	112.0	5.756540806426013	5.756540806426013	5.756540806426013	5.756540806426013	5.756540806426013	5.756540806426013	5.412349700927734	5.442282676696777	5.455129623413086	4.800166606903076	4.980217456817627	4.8569464683532715	5.789026737213135	5.801558494567871	5.754190444946289	5.417206287384033	5.461587429046631	5.362863063812256
4a	113.0	6.48424613569947	6.48424613569947	6.48424613569947	6.48424613569947	6.48424613569947	6.48424613569947	6.785225868225098	6.75747013092041	6.755799293518066	6.517998218536377	6.601624011993408	6.582631587982178	7.503342151641846	7.478274345397949	7.481935024261475	6.820449352264404	7.165158748626709	7.03687858581543
4a	114.0	7.681058729022755	7.681058729022755	7.681058729022755	7.681058729022755	7.681058729022755	7.681058729022755	6.625306606292725	6.61448860168457	6.676691055297852	6.0687947273254395	6.327493190765381	6.208645343780518	6.916707515716553	6.933670997619629	6.96711540222168	6.917356491088867	6.706575870513916	6.660547256469727
4a	115.0	6.354348402707102	6.354348402707102	6.354348402707102	6.354348402707102	6.354348402707102	6.354348402707102	6.594820976257324	6.560633182525635	6.619778156280518	6.1444854736328125	5.969173908233643	6.017684459686279	6.450654029846191	6.453563213348389	6.4273457527160645	6.017144203186035	5.930872917175293	5.967978477478027
4a	116.0	7.721831170912855	7.721831170912855	7.721831170912855	7.721831170912855	7.721831170912855	7.721831170912855	7.0411458015441895	7.041574954986572	7.044095993041992	6.895962238311768	7.052337169647217	6.991003513336182	7.0411458015441895	7.041574954986572	7.044095993041992	6.895962238311768	7.052337169647217	6.991003513336182
4a	117.0	6.3798605115804214	6.3798605115804214	6.3798605115804214	6.3798605115804214	6.3798605115804214	6.3798605115804214	6.595624923706055	6.642007827758789	6.616532802581787	6.460344314575195	6.4843058586120605	6.56074857711792	6.595624923706055	6.642007827758789	6.616532802581787	6.45017147064209	6.472358226776123	6.499067306518555
4a	118.0	8.423835822376757	8.423835822376757	8.423835822376757	8.423835822376757	8.423835822376757	8.423835822376757	7.849750995635986	7.963175296783447	8.155851364135742	8.335186958312988	8.250534057617188	8.462003707885742	7.849750995635986	7.963175296783447	8.155851364135742	8.155205726623535	8.106792449951172	8.222084045410156
4a	119.0	6.680520604654902	6.680520604654902	6.680520604654902	6.680520604654902	6.680520604654902	6.680520604654902	6.085753440856934	6.063283443450928	6.082755088806152	6.955484867095947	7.002796649932861	7.030844688415527	6.085753440856934	6.063283443450928	6.082755088806152	6.955484867095947	7.002796649932861	7.030844688415527
4a	120.0	7.509169153860175	7.509169153860175	7.509169153860175	7.509169153860175	7.509169153860175	7.509169153860175	7.010697841644287	6.994578838348389	6.9987616539001465	7.085901260375977	7.1605544090271	6.923356533050537	7.051424026489258	6.994578838348389	6.9987616539001465	7.085901260375977	7.1400275230407715	6.923356533050537
4a	121.0	7.349916041408986	7.349916041408986	7.349916041408986	7.349916041408986	7.349916041408986	7.349916041408986	6.8809404373168945	6.857325077056885	6.868565559387207	7.099977493286133	7.0853447914123535	7.072752475738525	6.8809404373168945	6.857325077056885	6.868565559387207	7.849159240722656	7.644886493682861	7.758148193359375
4a	122.0	7.903840524817944	7.903840524817944	7.903840524817944	7.903840524817944	7.903840524817944	7.903840524817944	6.829042911529541	6.951438903808594	6.7743072509765625	7.5877366065979	7.412495136260986	7.375795841217041	7.780447959899902	7.770491123199463	7.7346038818359375	7.827992916107178	7.942955493927002	7.784587860107422
4a	123.0	4.135909573024549	4.135909573024549	4.135909573024549	4.135909573024549	4.135909573024549	4.135909573024549	4.090421676635742	4.102672100067139	4.211367607116699	4.317033767700195	4.328362941741943	4.216928005218506	4.225921154022217	4.685994625091553	4.285971641540527	4.317033767700195	4.328362941741943	4.216928005218506
4a	124.0	5.22855235029522	5.22855235029522	5.22855235029522	5.22855235029522	5.22855235029522	5.22855235029522	3.966073274612427	3.970017671585083	4.012816905975342	5.055876731872559	5.11046028137207	5.0526556968688965	4.083387851715088	4.011818885803223	4.064797878265381	5.732169151306152	5.708437442779541	5.708615779876709
4a	125.0	5.507212924364249	5.507212924364249	5.507212924364249	5.507212924364249	5.507212924364249	5.507212924364249	6.403609752655029	6.468559265136719	6.365871429443359	6.63270902633667	6.789167881011963	6.765449047088623	6.317670822143555	6.4179277420043945	6.242837905883789	6.6951141357421875	6.765748500823975	6.727320194244385
4a	126.0	8.279225650780935	8.279225650780935	8.279225650780935	8.279225650780935	8.279225650780935	8.279225650780935	7.774954319000244	7.828331470489502	7.852634906768799	7.6170477867126465	7.448596477508545	7.617375373840332	7.774954319000244	7.828331470489502	7.852634906768799	7.704768180847168	7.642085075378418	7.617375373840332
4a	127.0	5.558545135376966	5.558545135376966	5.558545135376966	5.558545135376966	5.558545135376966	5.558545135376966	5.056211948394775	5.106999397277832	5.085780143737793	4.51271915435791	4.514248847961426	4.490672588348389	4.677328109741211	4.70112419128418	4.674435615539551	4.833402156829834	4.660923004150391	4.9623003005981445
4a	128.0	4.018578804995485	4.018578804995485	4.018578804995485	4.018578804995485	4.018578804995485	4.018578804995485	3.758257389068603	3.762359142303467	3.772313117980957	4.2448554039001465	4.2833123207092285	4.373532772064209	3.9909915924072266	4.00762414932251	4.003166198730469	4.125094413757324	4.19578218460083	4.373532772064209
4a	129.0	7.870694582849733	7.870694582849733	7.870694582849733	7.870694582849733	7.870694582849733	7.870694582849733	7.134398460388184	7.151435375213623	7.165221691131592	7.1904826164245605	7.042787075042725	7.204805850982666	7.134398460388184	7.151435375213623	7.165221691131592	7.1904826164245605	7.042787075042725	7.204805850982666
4a	130.0	8.455148471094514	8.455148471094514	8.455148471094514	8.455148471094514	8.455148471094514	8.455148471094514	7.108678817749023	7.126461982727051	7.091304302215576	7.105911731719971	7.316172122955322	7.250058174133301	8.284453392028809	8.360172271728516	8.263354301452637	7.105911731719971	7.335063457489014	7.250058174133301
4a	131.0	7.733779299369696	7.733779299369696	7.733779299369696	7.733779299369696	7.733779299369696	7.733779299369696	8.095159530639648	8.135047912597656	8.100555419921875	7.545337200164795	7.874030590057373	7.751850605010986	8.025062561035156	8.065557479858398	8.034212112426758	7.601679801940918	8.27402114868164	7.910381317138672
4a	132.0	8.623444791486204	8.623444791486204	8.623444791486204	8.623444791486204	8.623444791486204	8.623444791486204	8.548196792602539	8.510496139526367	8.40194320678711	8.304274559020996	8.084089279174805	8.445978164672852	8.547367095947266	8.510496139526367	8.40194320678711	8.094135284423828	8.084089279174805	8.26437759399414
4a	133.0	5.379043726638499	5.379043726638499	5.379043726638499	5.379043726638499	5.379043726638499	5.379043726638499	6.069317817687988	6.103216171264648	6.158135414123535	6.781161785125732	6.69597864151001	6.6082000732421875	6.14529275894165	6.119601249694824	6.158135414123535	7.0824127197265625	6.946728706359863	6.984304904937744
4a	134.0	9.144466733265272	9.144466733265272	9.144466733265272	9.144466733265272	9.144466733265272	9.144466733265272	6.565359115600586	6.540211200714111	6.542381286621094	7.705436229705811	7.9642815589904785	7.829570293426514	7.781867027282715	7.935373306274414	7.954878807067871	7.78787088394165	7.9642815589904785	7.829570293426514
4a	135.0	6.093866764509576	6.093866764509576	6.093866764509576	6.093866764509576	6.093866764509576	6.093866764509576	6.2313008308410645	6.248481750488281	6.190393447875977	5.990737438201904	5.680675029754639	5.902795791625977	6.2313008308410645	6.248481750488281	6.190393447875977	5.828138828277588	5.570476531982422	5.74118709564209
4a	136.0	5.433367872235957	5.433367872235957	5.433367872235957	5.433367872235957	5.433367872235957	5.433367872235957	6.186372756958008	6.229410648345947	6.22390604019165	6.572730541229248	6.5030741691589355	6.525844573974609	6.412444114685059	6.4207563400268555	6.408786296844482	6.837510108947754	6.725690841674805	6.525844573974609
4a	137.0	7.245174925794779	7.245174925794779	7.245174925794779	7.245174925794779	7.245174925794779	7.245174925794779	6.103592872619629	6.083343505859375	6.078071594238281	6.631974697113037	6.26179313659668	6.33771276473999	7.53742790222168	7.553086280822754	7.489184379577637	7.6091084480285645	7.338210582733154	7.1809916496276855
4a	138.0	7.577367662777069	7.577367662777069	7.577367662777069	7.577367662777069	7.577367662777069	7.577367662777069	6.65623664855957	6.6406965255737305	6.62630033493042	6.815224647521973	6.724659442901611	6.639433860778809	6.692010402679443	6.709986209869385	6.682849884033203	6.815224647521973	6.724659442901611	6.645845413208008
4a	139.0	8.45133522113357	8.45133522113357	8.45133522113357	8.45133522113357	8.45133522113357	8.45133522113357	7.672674179077148	7.697025775909424	7.680589199066162	7.0833563804626465	7.046848773956299	7.029341220855713	7.672674179077148	7.697025775909424	7.680589199066162	7.517263889312744	7.390848636627197	7.288990497589111
4a	140.0	5.817406142341091	5.817406142341091	5.817406142341091	5.817406142341091	5.817406142341091	5.817406142341091	6.497076034545898	6.478788375854492	6.536889553070068	6.070138454437256	6.264976978302002	6.281404972076416	6.446449279785156	6.411556243896484	6.476023197174072	6.070138454437256	6.141583442687988	6.281404972076416
4a	141.0	5.756540806426013	5.756540806426013	5.756540806426013	5.756540806426013	5.756540806426013	5.756540806426013	5.386015892028809	5.392153739929199	5.431952476501465	5.073572635650635	5.177902698516846	5.068201065063477	5.105485916137695	5.121832370758057	5.180962085723877	5.068655490875244	5.138401985168457	5.068201065063477
4a	142.0	5.320136347914906	5.320136347914906	5.320136347914906	5.320136347914906	5.320136347914906	5.320136347914906	6.420097827911377	6.41607666015625	6.415759086608887	5.659695148468018	5.75901985168457	5.605434894561768	6.62680721282959	6.6088972091674805	6.6115570068359375	5.994202613830566	6.109870910644531	5.905430793762207
4a	143.0	5.353216291326102	5.353216291326102	5.353216291326102	5.353216291326102	5.353216291326102	5.353216291326102	5.662956237792969	5.648141860961914	5.640139579772949	5.1742377281188965	4.932952404022217	5.036253929138184	5.694723129272461	5.71121072769165	5.696340560913086	5.751511096954346	5.696866512298584	5.821512699127197
4a	144.0	5.294550907311569	5.294550907311569	5.294550907311569	5.294550907311569	5.294550907311569	5.294550907311569	6.3556809425354	6.366885662078857	6.345242977142334	6.705643653869629	6.884956359863281	7.013502597808838	6.3556809425354	6.366885662078857	6.345242977142334	6.579090118408203	6.649386405944824	6.864184379577637
4a	145.0	4.746748217729866	4.746748217729866	4.746748217729866	4.746748217729866	4.746748217729866	4.746748217729866	4.809877395629883	4.84047269821167	4.826784133911133	4.967968940734863	5.047567844390869	4.902641773223877	5.0898942947387695	5.17745304107666	5.155026435852051	5.647283554077148	5.762237548828125	5.457699775695801
4a	146.0	6.109200429256374	6.109200429256374	6.109200429256374	6.109200429256374	6.109200429256374	6.109200429256374	5.138883113861084	5.1684675216674805	5.130038261413574	5.487659454345703	5.449769020080566	5.476301670074463	4.884533882141113	4.902745246887207	4.886244773864746	5.520833492279053	5.493828296661377	5.476301670074463
4a	147.0	5.756540806426013	5.756540806426013	5.756540806426013	5.756540806426013	5.756540806426013	5.756540806426013	5.0097808837890625	4.985757350921631	5.040009498596191	5.5243659019470215	5.182403087615967	5.4703288078308105	5.454505920410156	5.515324592590332	5.513286590576172	5.6108012199401855	5.485523223876953	5.595152378082275
4a	148.0	5.680195142304101	5.680195142304101	5.680195142304101	5.680195142304101	5.680195142304101	5.680195142304101	6.257242202758789	6.207236289978027	6.242264270782471	6.46314001083374	6.476203918457031	6.223780155181885	6.257242202758789	6.207236289978027	6.242264270782471	6.799689292907715	6.6496262550354	6.562621116638184
4a	149.0	6.027868207493227	6.027868207493227	6.027868207493227	6.027868207493227	6.027868207493227	6.027868207493227	5.843587875366211	5.841940879821777	5.824283599853516	6.100891590118408	6.183069229125977	5.896775722503662	5.843587875366211	5.964852333068848	5.824283599853516	6.100891590118408	6.183069229125977	6.229698657989502
4a	150.0	4.489933166033248	4.489933166033248	4.489933166033248	4.489933166033248	4.489933166033248	4.489933166033248	5.914972305297852	6.012565612792969	5.9586591720581055	6.02583122253418	6.010728359222412	5.858716011047363	5.914972305297852	6.012565612792969	5.9586591720581055	6.148507595062256	6.201051712036133	6.086122989654541
4a	151.0	6.988513870731198	6.988513870731198	6.988513870731198	6.988513870731198	6.988513870731198	6.988513870731198	5.997261047363281	5.916831016540527	5.890172004699707	6.893139362335205	6.959043025970459	7.008584499359131	6.287136077880859	6.255246639251709	6.252150535583496	6.867116928100586	6.959043025970459	7.008584499359131
4a	152.0	7.412077943316124	7.412077943316124	7.412077943316124	7.412077943316124	7.412077943316124	7.412077943316124	8.197944641113281	8.085731506347656	8.2218017578125	7.221737861633301	7.151511192321777	7.099948883056641	8.197944641113281	8.085731506347656	8.2218017578125	7.5093817710876465	7.253984451293945	7.272588729858398
4a	153.0	6.344294622521613	6.344294622521613	6.344294622521613	6.344294622521613	6.344294622521613	6.344294622521613	5.811624526977539	5.736410140991211	5.672878265380859	6.231157302856445	6.067509174346924	6.327589988708496	7.033834457397461	6.97114372253418	6.902899742126465	6.909680366516113	6.697887897491455	6.863551616668701
4a	154.0	8.30459842936722	8.30459842936722	8.30459842936722	8.30459842936722	8.30459842936722	8.30459842936722	9.232244491577148	9.32647705078125	9.14670753479004	8.201845169067383	8.134869575500488	8.400727272033691	8.6173095703125	8.624664306640625	8.647464752197266	8.201845169067383	8.134869575500488	8.190444946289062
4a	155.0	7.175039010608333	7.175039010608333	7.175039010608333	7.175039010608333	7.175039010608333	7.175039010608333	7.759433746337891	7.727427959442139	7.744700431823731	7.77921199798584	7.914981842041016	7.764721870422363	7.759433746337891	7.727427959442139	7.744700431823731	7.77921199798584	7.914981842041016	7.764721870422363
4a	156.0	7.28260344079605	7.28260344079605	7.28260344079605	7.28260344079605	7.28260344079605	7.28260344079605	6.690363883972168	6.671913146972656	6.641426086425781	6.731156349182129	6.816449165344238	6.608519554138184	7.387457847595215	7.426783561706543	7.377786636352539	8.10051155090332	8.067614555358887	7.963812828063965
4a	157.0	7.9711590529746195	7.9711590529746195	7.9711590529746195	7.9711590529746195	7.9711590529746195	7.9711590529746195	6.910314083099365	6.913087368011475	6.914502143859863	8.003878593444824	7.991754055023193	8.072084426879883	7.6147074699401855	7.61046838760376	7.625795364379883	7.782510280609131	7.755115985870361	7.773919105529785
4a	158.0	7.479436995489132	7.479436995489132	7.479436995489132	7.479436995489132	7.479436995489132	7.479436995489132	7.625078678131104	7.588634014129639	7.671221256256104	7.334188461303711	7.241577625274658	7.141414165496826	7.625078678131104	7.588634014129639	7.671221256256104	7.735329627990723	7.639280796051025	7.696349620819092
4a	159.0	6.929863153062669	6.929863153062669	6.929863153062669	6.929863153062669	6.929863153062669	6.929863153062669	6.915850639343262	6.89008092880249	6.871799468994141	7.126376628875732	7.2981038093566895	7.1671528816223145	7.191245079040527	7.146737575531006	7.131348133087158	7.439816951751709	7.504672050476074	7.360894680023193
4a	160.0	5.422507443020266	5.422507443020266	5.422507443020266	5.422507443020266	5.422507443020266	5.422507443020266	4.834357261657715	4.767773628234863	4.97930908203125	5.59994649887085	5.519906520843506	5.565882682800293	5.360330104827881	5.343602657318115	5.33043909072876	6.23087739944458	6.108211994171143	6.155100345611572
4a	161.0	7.683124278954622	7.683124278954622	7.683124278954622	7.683124278954622	7.683124278954622	7.683124278954622	7.9238128662109375	7.954206943511963	7.945974349975586	7.504126071929932	7.204781532287598	7.2346625328063965	7.9238128662109375	7.917140483856201	7.9134931564331055	7.790387153625488	8.252273559570312	8.101908683776855
4a	162.0	7.845468467723484	7.845468467723484	7.845468467723484	7.845468467723484	7.845468467723484	7.845468467723484	7.306286334991455	7.340927124023437	7.351296901702881	6.790419101715088	6.916215896606445	7.170419692993164	7.306286334991455	7.340927124023437	7.351296901702881	6.790419101715088	6.7527174949646	6.832878589630127
4a	163.0	7.626669583198506	7.626669583198506	7.626669583198506	7.626669583198506	7.626669583198506	7.626669583198506	7.791883945465088	7.793241024017334	7.778893947601318	7.552270412445068	7.588193416595459	7.642970085144043	7.791883945465088	7.793241024017334	7.778893947601318	7.552270412445068	7.588193416595459	7.642970085144043
4a	164.0	3.849915825953703	3.849915825953703	3.849915825953703	3.849915825953703	3.849915825953703	3.849915825953703	4.225905418395996	4.215088844299316	4.271252632141113	3.585676431655884	3.6833808422088623	3.4819400310516357	3.9668569564819336	3.971755981445313	3.981734275817871	4.35886287689209	4.325741767883301	4.314546585083008
4a	165.0	6.335861473569524	6.335861473569524	6.335861473569524	6.335861473569524	6.335861473569524	6.335861473569524	6.373452186584473	6.331096649169922	6.357837677001953	6.847733974456787	6.759175777435303	6.786404609680176	6.373452186584473	6.331096649169922	6.357837677001953	6.595865249633789	6.387970924377441	6.435894966125488
4a	166.0	5.818352121658325	5.818352121658325	5.818352121658325	5.818352121658325	5.818352121658325	5.818352121658325	6.382447719573975	6.303091049194336	6.341655254364014	5.841352939605713	5.91343355178833	5.901363849639893	6.6341400146484375	6.711010456085205	6.654481887817383	5.911993503570557	6.49576997756958	6.404051303863525
4a	167.0	7.924153414032975	7.924153414032975	7.924153414032975	7.924153414032975	7.924153414032975	7.924153414032975	7.33504581451416	7.166051387786865	7.1560187339782715	7.107652187347412	7.28862190246582	7.350131988525391	7.704344272613525	7.581707000732422	7.636882305145264	7.504959106445312	7.533506870269775	7.636002063751221
4a	168.0	7.511835591838385	7.511835591838385	7.511835591838385	7.511835591838385	7.511835591838385	7.511835591838385	7.204065799713135	7.164770603179932	7.180836200714111	6.376251220703125	6.734747409820557	6.586410999298096	7.117266654968262	7.091221809387207	7.180836200714111	7.47918176651001	7.492520332336426	7.389131546020508
4a	169.0	4.640248546224485	4.640248546224485	4.640248546224485	4.640248546224485	4.640248546224485	4.640248546224485	4.734862327575684	4.698854446411133	4.720817565917969	4.948564529418945	4.9330854415893555	4.875757217407227	4.734862327575684	4.698854446411133	4.720817565917969	5.4194135665893555	5.627774238586426	5.535948753356934
4a	170.0	7.11093207228841	7.11093207228841	7.11093207228841	7.11093207228841	7.11093207228841	7.11093207228841	7.188251972198486	7.220041275024414	7.184351444244385	6.403367519378662	6.484494686126709	6.427502632141113	7.188251972198486	7.220041275024414	7.184351444244385	6.752991199493408	6.7809576988220215	6.745965480804443
4a	171.0	7.443170596843826	7.443170596843826	7.443170596843826	7.443170596843826	7.443170596843826	7.443170596843826	7.048402309417725	7.01936674118042	6.995419979095459	7.323453903198242	7.255280017852783	7.3174052238464355	7.048402309417725	7.01936674118042	6.995419979095459	7.142882823944092	7.248293399810791	7.248067855834961
4a	172.0	7.113177811762079	7.113177811762079	7.113177811762079	7.113177811762079	7.113177811762079	7.113177811762079	6.874573707580566	6.828898906707764	6.890891075134277	7.155160427093506	7.411516189575195	7.1050286293029785	6.874573707580566	6.828898906707764	6.890891075134277	7.155160427093506	7.411516189575195	7.1050286293029785
4a	173.0	7.193842714782063	7.193842714782063	7.193842714782063	7.193842714782063	7.193842714782063	7.193842714782063	6.385362148284912	6.372328281402588	6.352828502655029	6.177144527435303	6.084503650665283	6.101063251495361	6.755507469177246	6.679842948913574	6.784777641296387	6.9373459815979	6.776943206787109	6.80100154876709
4a	174.0	7.262730541961128	7.262730541961128	7.262730541961128	7.262730541961128	7.262730541961128	7.262730541961128	6.894094944000244	7.023434162139893	7.005651950836182	6.720713138580322	6.631244659423828	6.694734573364258	6.894094944000244	7.023434162139893	7.005651950836182	6.737802028656006	6.688198566436768	6.714926719665527
4a	175.0	6.995847043733014	6.995847043733014	6.995847043733014	6.995847043733014	6.995847043733014	6.995847043733014	6.2961835861206055	6.334734916687012	6.273415565490723	6.016653537750244	6.021692752838135	5.9488301277160645	6.2961835861206055	6.334734916687012	6.273415565490723	6.197981357574463	6.178370952606201	6.094810962677002
4a	176.0	8.051823955994601	8.051823955994601	8.051823955994601	8.051823955994601	8.051823955994601	8.051823955994601	7.4948296546936035	7.468044757843018	7.485954761505127	7.080170154571533	7.333404541015625	7.193933963775635	7.4948296546936035	7.468044757843018	7.485954761505127	7.095242977142334	7.333404541015625	7.256113529205322
4a	177.0	11.251580663607248	11.251580663607248	11.251580663607248	11.251580663607248	11.251580663607248	11.251580663607248	9.849977493286133	9.746826171875	9.891340255737305	9.083765983581545	9.567913055419922	9.401945114135742	9.849977493286133	9.746826171875	9.891340255737305	9.083765983581545	9.567913055419922	9.401945114135742
4a	178.0	8.447301975982569	8.447301975982569	8.447301975982569	8.447301975982569	8.447301975982569	8.447301975982569	7.3471598625183105	7.3617844581604	7.36224365234375	7.511678218841553	7.4355902671813965	7.467508792877197	7.699606895446777	7.687463760375977	7.695274829864502	7.6073784828186035	7.451061725616455	7.520394802093506
4a	179.0	5.637692071585572	5.637692071585572	5.637692071585572	5.637692071585572	5.637692071585572	5.637692071585572	6.714595317840576	6.702352523803711	6.756390571594238	6.368214130401611	6.115654468536377	6.068909168243408	6.513994216918945	6.5124053955078125	6.531525611877441	6.332007884979248	5.934387683868408	5.945213794708252
4a	180.0	5.1552206202770545	5.1552206202770545	5.1552206202770545	5.1552206202770545	5.1552206202770545	5.1552206202770545	4.181740760803223	4.124042510986328	4.154884338378906	5.289182186126709	5.299965858459473	5.41727352142334	4.898001194000244	4.919234752655029	4.870481491088867	5.487497806549072	5.553656101226807	5.628737449645996
4a	181.0	8.748475391167176	8.748475391167176	8.748475391167176	8.748475391167176	8.748475391167176	8.748475391167176	7.478016376495361	7.415733337402344	7.434753894805908	7.83764123916626	7.692927837371826	7.698648452758789	7.960453987121582	7.930569171905518	7.939518928527832	7.83764123916626	7.732285976409912	7.762260437011719
4a	182.0	7.230508579791145	7.230508579791145	7.230508579791145	7.230508579791145	7.230508579791145	7.230508579791145	7.772104740142822	7.760177135467529	7.765068531036377	7.941737174987793	7.861249446868896	7.759800910949707	7.765434265136719	7.727521896362305	7.749445915222168	7.327279090881348	7.2932515144348145	7.318706512451172
4a	183.0	8.063923691447599	8.063923691447599	8.063923691447599	8.063923691447599	8.063923691447599	8.063923691447599	7.244632244110107	7.250829219818115	7.247793674468994	7.592583656311035	7.5884833335876465	7.655966281890869	7.421202182769775	7.443415641784668	7.460411548614502	7.749622821807861	7.762716293334961	7.942749500274658
4a	184.0	8.45133522113357	8.45133522113357	8.45133522113357	8.45133522113357	8.45133522113357	8.45133522113357	7.495232105255127	7.572377681732178	7.616974353790283	7.274746417999268	7.155860900878906	7.093552112579346	7.766195297241211	7.8411760330200195	7.846243858337402	7.251978874206543	7.155860900878906	7.093552112579346
4a	185.0	7.43583742384201	7.43583742384201	7.43583742384201	7.43583742384201	7.43583742384201	7.43583742384201	6.9070024490356445	6.884781360626221	6.897556304931641	6.91146993637085	7.033374309539795	6.963001728057861	7.24138069152832	7.208133697509766	7.224741458892822	6.91146993637085	7.033374309539795	6.963001728057861
4a	186.0	6.013201861489593	6.013201861489593	6.013201861489593	6.013201861489593	6.013201861489593	6.013201861489593	5.649311542510986	5.613401412963867	5.557171821594238	4.728364944458008	4.942087650299072	4.952287197113037	5.36715030670166	5.269423961639404	5.329579830169678	4.622133731842041	4.5990447998046875	4.648094177246094
4a	187.0	7.127976154879745	7.127976154879745	7.127976154879745	7.127976154879745	7.127976154879745	7.127976154879745	7.920395374298096	7.913627624511719	7.8963093757629395	6.830200672149658	7.158507347106934	7.206242084503174	7.920395374298096	7.913627624511719	7.8963093757629395	6.830200672149658	7.158507347106934	7.206242084503174
4a	188.0	8.45133522113357	8.45133522113357	8.45133522113357	8.45133522113357	8.45133522113357	8.45133522113357	7.263267993927002	7.236661434173584	7.223762989044189	7.122778415679932	6.926347255706787	7.141815662384033	8.174992561340332	8.217344284057617	8.178780555725098	8.42060375213623	8.346364974975586	8.487011909484863
4a	189.0	2.8892701627157313	2.8892701627157313	2.8892701627157313	2.8892701627157313	2.8892701627157313	2.8892701627157313	4.059934616088867	4.038114547729492	4.029423713684082	4.0772175788879395	4.003135681152344	4.107746124267578	3.7388739585876465	3.7313849925994873	3.69536805152893	4.0772175788879395	4.003135681152344	4.107746124267578
4a	190.0	6.701823472225178	6.701823472225178	6.701823472225178	6.701823472225178	6.701823472225178	6.701823472225178	7.090282917022705	7.061440467834473	7.061947345733643	6.686766147613525	7.316222667694092	6.88704252243042	6.778802871704102	6.767337799072266	6.782907485961914	6.686766147613525	7.316222667694092	6.88704252243042
4a	191.0	6.712053248562714	6.712053248562714	6.712053248562714	6.712053248562714	6.712053248562714	6.712053248562714	6.532256126403809	6.5049519538879395	6.483830451965332	6.718279838562012	6.924800872802734	6.747440814971924	6.532256126403809	6.5049519538879395	6.483830451965332	6.44520378112793	6.6521453857421875	6.574239253997803
4a	192.0	8.459548374895604	8.459548374895604	8.459548374895604	8.459548374895604	8.459548374895604	8.459548374895604	7.281731128692627	7.290186405181885	7.259863376617432	7.229657649993896	7.216954708099365	7.26033878326416	8.048473358154297	8.012433052062988	8.077922821044922	8.238235473632812	8.132046699523926	8.11251163482666
4a	193.0	7.748010598529341	7.748010598529341	7.748010598529341	7.748010598529341	7.748010598529341	7.748010598529341	6.490800857543945	6.449893951416016	6.462472915649414	7.191042423248291	6.957279682159424	7.13139009475708	7.195773601531982	7.242775440216064	7.219587802886963	7.276206016540527	7.345632076263428	7.201612949371338
4a	194.0	9.217798463283438	9.217798463283438	9.217798463283438	9.217798463283438	9.217798463283438	9.217798463283438	7.960446357727051	7.900167942047119	7.906581401824951	9.05148983001709	8.7289400100708	8.670886039733887	7.960446357727051	7.900167942047119	7.906581401824951	9.05148983001709	8.7289400100708	8.670886039733887
4a	195.0	6.802896595709218	6.802896595709218	6.802896595709218	6.802896595709218	6.802896595709218	6.802896595709218	6.63905668258667	6.521446228027344	6.7675886154174805	7.333090305328369	7.543023586273193	7.320059299468994	7.855420112609863	7.775543689727783	7.891472816467285	7.856173992156982	7.814489841461182	7.752915382385254
4a	196.0	6.5631898366258365	6.5631898366258365	6.5631898366258365	6.5631898366258365	6.5631898366258365	6.5631898366258365	6.35329008102417	6.367293357849121	6.411523818969727	6.433671951293945	6.520158290863037	6.593184471130371	6.35329008102417	6.371988296508789	6.411523818969727	6.5426130294799805	6.5658440589904785	6.692824363708496
4a	197.0	6.403993983929401	6.403993983929401	6.403993983929401	6.403993983929401	6.403993983929401	6.403993983929401	6.317480087280273	6.227999687194824	6.2689337730407715	6.449540615081787	6.401676654815674	6.388925075531006	5.980234622955322	6.053661346435547	6.120491981506348	6.449540615081787	6.53418493270874	6.388925075531006
4a	198.0	7.078711898653543	7.078711898653543	7.078711898653543	7.078711898653543	7.078711898653543	7.078711898653543	6.621176719665527	6.506045818328857	6.564464092254639	7.080361366271973	6.770047664642334	7.190079689025879	6.83014440536499	6.822980880737305	6.863884925842285	7.726538181304932	7.7722554206848145	7.881032466888428
4a	199.0	8.827673659586797	8.827673659586797	8.827673659586797	8.827673659586797	8.827673659586797	8.827673659586797	7.891361713409424	7.918355464935303	7.894322872161865	8.381646156311035	8.417573928833008	8.356866836547852	8.480118751525879	8.507065773010254	8.402464866638184	8.475630760192871	8.417573928833008	8.376690864562988
4a	200.0	7.799196146082021	7.799196146082021	7.799196146082021	7.799196146082021	7.799196146082021	7.799196146082021	7.305656909942627	7.315211772918701	7.339953422546387	7.207057476043701	6.944020748138428	7.257152080535889	7.305656909942627	7.315211772918701	7.339953422546387	7.207057476043701	6.944020748138428	7.198690414428711
4a	201.0	7.144710455669892	7.144710455669892	7.144710455669892	7.144710455669892	7.144710455669892	7.144710455669892	6.4052958488464355	6.452033996582031	6.463720321655273	6.440504550933838	6.456141471862793	6.436713695526123	6.509357452392578	6.583298206329346	6.577609539031982	6.453390121459961	6.506585597991943	6.436713695526123
4a	202.0	7.196863982058812	7.196863982058812	7.196863982058812	7.196863982058812	7.196863982058812	7.196863982058812	7.0456013679504395	7.007334232330322	7.162617206573486	7.097921848297119	6.729176998138428	6.971080303192139	7.595633029937744	7.5852437019348145	7.658307075500488	7.74677324295044	7.401405334472656	7.718501567840576
4a	203.0	5.470847719448241	5.470847719448241	5.470847719448241	5.470847719448241	5.470847719448241	5.470847719448241	4.805951118469238	4.75002384185791	4.73775053024292	5.027428150177002	5.08612585067749	5.122688293457031	4.805951118469238	4.75002384185791	4.73775053024292	5.489345550537109	5.648525238037109	5.883956432342529
4a	204.0	4.746748217729866	4.746748217729866	4.746748217729866	4.746748217729866	4.746748217729866	4.746748217729866	4.82651424407959	4.8003411293029785	4.751337051391602	4.7984771728515625	4.633426189422607	4.748222351074219	5.224564552307129	5.113404750823975	5.044250011444092	5.640725135803223	5.4994096755981445	5.448319911956787
4a	205.0	8.990470100227125	8.990470100227125	8.990470100227125	8.990470100227125	8.990470100227125	8.990470100227125	8.060638427734375	8.092779159545898	8.09434700012207	8.126935958862305	8.266840934753418	8.30878734588623	8.82654094696045	8.732696533203125	8.771536827087402	8.254617691040039	8.289321899414062	8.320459365844727
4a	206.0	6.475191760604038	6.475191760604038	6.475191760604038	6.475191760604038	6.475191760604038	6.475191760604038	5.61826753616333	5.582571983337402	5.605567455291748	5.350683689117432	5.36697244644165	5.304883003234863	5.916401386260986	5.9070940017700195	5.90120792388916	5.947812557220459	5.989808082580566	5.963942527770996
4a	207.0	8.353804020209408	8.353804020209408	8.353804020209408	8.353804020209408	8.353804020209408	8.353804020209408	7.798146724700928	7.703037261962891	7.756145477294922	8.01953411102295	8.175538063049316	8.071069717407227	7.786150455474853	7.703037261962891	7.671218872070312	7.962504386901856	8.07226276397705	7.987649440765381
4a	208.0	7.772859446208314	7.772859446208314	7.772859446208314	7.772859446208314	7.772859446208314	7.772859446208314	7.24806022644043	7.2365403175354	7.250946998596191	6.780316352844238	6.749487400054932	6.809349536895752	7.605063438415527	7.575558662414551	7.628909111022949	7.653404712677002	7.531082153320312	7.783963680267334
4a	209.0	6.836717189593595	6.836717189593595	6.836717189593595	6.836717189593595	6.836717189593595	6.836717189593595	6.473154544830322	6.4649786949157715	6.432912349700928	6.904053211212158	6.996306896209717	6.986303329467773	6.473154544830322	6.4649786949157715	6.432912349700928	6.904053211212158	6.996306896209717	6.986303329467773
4a	210.0	6.715059849493458	6.715059849493458	6.715059849493458	6.715059849493458	6.715059849493458	6.715059849493458	7.05940580368042	7.02948522567749	7.050521373748779	7.06874418258667	6.956663608551025	6.97405481338501	7.05940580368042	7.02948522567749	7.050521373748779	6.90980339050293	6.848223686218262	6.97405481338501
4a	211.0	6.264729695451901	6.264729695451901	6.264729695451901	6.264729695451901	6.264729695451901	6.264729695451901	6.558285236358643	6.55070686340332	6.474911689758301	7.152031421661377	6.766595363616943	6.84214973449707	6.095096588134766	6.115392684936523	6.074068069458008	7.104225158691406	7.127661228179932	6.92189359664917
4a	212.0	7.139716449155872	7.139716449155872	7.139716449155872	7.139716449155872	7.139716449155872	7.139716449155872	6.719964504241943	6.734389781951904	6.733090877532959	6.529320240020752	6.488286018371582	6.4374823570251465	7.016366481781006	7.120737075805664	7.003427505493164	7.236648559570312	7.290173530578613	7.200026988983154
4a	213.0	7.570694475345416	7.570694475345416	7.570694475345416	7.570694475345416	7.570694475345416	7.570694475345416	7.575809001922607	7.586026191711426	7.527855396270752	7.538002014160156	7.656590938568115	7.566792964935303	7.575809001922607	7.586026191711426	7.527855396270752	7.50667667388916	7.641691207885742	7.566792964935303
4a	214.0	7.032512908742097	7.032512908742097	7.032512908742097	7.032512908742097	7.032512908742097	7.032512908742097	6.862405300140381	6.811590194702148	6.852971076965332	6.705625534057617	6.667382717132568	6.617734432220459	6.862405300140381	6.811590194702148	6.852971076965332	6.508136749267578	6.5759124755859375	6.436986446380615
4a	215.0	7.42337603146062	7.42337603146062	7.42337603146062	7.42337603146062	7.42337603146062	7.42337603146062	6.899594783782959	6.901544094085693	6.928271293640137	6.585836410522461	6.514999866485596	6.588594913482666	6.899594783782959	6.901544094085693	6.928271293640137	7.1266679763793945	7.063904762268066	6.787189960479736
4a	216.0	4.795895143188042	4.795895143188042	4.795895143188042	4.795895143188042	4.795895143188042	4.795895143188042	4.823497295379639	4.82417106628418	4.816535949707031	4.512149333953857	4.750153064727783	4.762568950653076	4.806743621826172	4.794090747833252	4.803481101989746	4.661808967590332	4.750153064727783	4.762568950653076
4a	217.0	6.8126130499366235	6.8126130499366235	6.8126130499366235	6.8126130499366235	6.8126130499366235	6.8126130499366235	5.9268798828125	5.958837985992432	5.925656795501709	5.892940998077393	5.873528003692627	5.858743190765381	5.9268798828125	5.958837985992432	5.925656795501709	5.892940998077393	5.880043983459473	5.902761936187744
4a	218.0	7.600907148112901	7.600907148112901	7.600907148112901	7.600907148112901	7.600907148112901	7.600907148112901	7.445364475250244	7.448559284210205	7.468286037445068	7.508416175842285	7.503074169158936	7.277317523956299	7.445364475250244	7.448559284210205	7.468286037445068	7.760489463806152	7.696918487548828	7.654706478118896
4a	219.0	7.302404580701854	7.302404580701854	7.302404580701854	7.302404580701854	7.302404580701854	7.302404580701854	7.806526660919189	7.8119916915893555	7.772957801818848	7.746727466583252	7.760034084320068	7.775388240814209	7.806526660919189	7.8119916915893555	7.772957801818848	7.746727466583252	7.760034084320068	7.775388240814209
4a	220.0	5.6623241996986735	5.6623241996986735	5.6623241996986735	5.6623241996986735	5.6623241996986735	5.6623241996986735	6.608826637268066	6.6107001304626465	6.630039215087891	6.944738864898682	6.959542751312256	6.976237773895264	6.608826637268066	6.6107001304626465	6.630039215087891	6.944738864898682	6.959542751312256	6.990647792816162
4a	221.0	7.3500392997207555	7.3500392997207555	7.3500392997207555	7.3500392997207555	7.3500392997207555	7.3500392997207555	6.610047340393066	6.640261173248291	6.644512176513672	6.316786766052246	6.059632301330566	6.336121559143066	6.610047340393066	6.640261173248291	6.644512176513672	6.316786766052246	6.059632301330566	6.336121559143066
4a	222.0	4.640248546224485	4.640248546224485	4.640248546224485	4.640248546224485	4.640248546224485	4.640248546224485	5.140017032623291	5.252115726470947	5.234589576721191	4.848789691925049	4.891066074371338	4.901345729827881	4.952651500701904	4.962342262268066	5.009317398071289	5.140017986297607	5.132400035858154	5.337007999420166
4a	223.0	6.394526857584056	6.394526857584056	6.394526857584056	6.394526857584056	6.394526857584056	6.394526857584056	5.776254653930664	5.708349704742432	5.828282833099365	6.574900150299072	6.344409942626953	6.508968830108643	5.776254653930664	5.729928970336914	5.828282833099365	6.574900150299072	6.435108661651611	6.508968830108643
4a	224.0	6.23319705154409	6.23319705154409	6.23319705154409	6.23319705154409	6.23319705154409	6.23319705154409	5.394548416137695	5.455440521240234	5.439515590667725	6.514387607574463	6.562112808227539	6.4838337898254395	5.7011213302612305	5.760392665863037	5.714256763458252	6.498210906982422	6.336292266845703	6.4838337898254395
4a	225.0	8.401469644721216	8.401469644721216	8.401469644721216	8.401469644721216	8.401469644721216	8.401469644721216	6.6726508140563965	6.842680931091309	6.733052730560303	7.02408504486084	7.209656238555908	6.992906093597412	7.614974021911621	7.66728401184082	7.702402114868164	8.044824600219727	7.810383319854736	7.817049980163574
4a	226.0	7.071569388149773	7.071569388149773	7.071569388149773	7.071569388149773	7.071569388149773	7.071569388149773	7.366508960723877	7.353270053863525	7.350901126861572	7.596168518066406	7.567664623260498	7.587020874023437	7.366508960723877	7.353270053863525	7.350901126861572	7.596168518066406	7.567664623260498	7.587020874023437
4a	227.0	6.246785421116457	6.246785421116457	6.246785421116457	6.246785421116457	6.246785421116457	6.246785421116457	6.857242584228516	6.92174768447876	6.874937057495117	7.227322101593018	7.470926761627197	7.13326358795166	6.640128135681152	6.692828178405762	6.585046291351318	6.681960105895996	6.6049909591674805	6.472644329071045
4a	228.0	3.519923040871957	3.519923040871957	3.519923040871957	3.519923040871957	3.519923040871957	3.519923040871957	3.794178009033203	3.761702060699463	3.764951705932617	3.923518419265747	4.1824870109558105	4.294092655181885	3.794178009033203	3.761702060699463	3.764951705932617	3.99326753616333	4.170276641845703	4.2135820388793945
4a	229.0	8.279225650780935	8.279225650780935	8.279225650780935	8.279225650780935	8.279225650780935	8.279225650780935	7.219495296478272	7.356884479522705	7.332820415496826	6.523437023162842	6.406241416931152	6.3976216316223145	7.219495296478272	7.356884479522705	7.332820415496826	6.523437023162842	6.519043922424316	6.4621381759643555
4a	230.0	6.880716227604494	6.880716227604494	6.880716227604494	6.880716227604494	6.880716227604494	6.880716227604494	6.635134696960449	6.606622219085693	6.670114517211914	6.6319804191589355	6.647416591644287	6.628530979156494	6.635134696960449	6.606622219085693	6.670114517211914	6.6319804191589355	6.647416591644287	6.628530979156494
4a	231.0	5.546144739830893	5.546144739830893	5.546144739830893	5.546144739830893	5.546144739830893	5.546144739830893	7.735073566436768	7.685379505157471	7.7045979499816895	7.222261905670166	7.167178153991699	7.348153591156006	7.614845275878906	7.663967132568359	7.639644622802734	6.974976539611816	6.7096099853515625	6.992347717285156
4a	232.0	6.334310576183378	6.334310576183378	6.334310576183378	6.334310576183378	6.334310576183378	6.334310576183378	7.711791515350342	7.848098278045654	7.958530902862549	8.063720703125	8.059212684631348	8.001466751098633	7.711791515350342	7.743109703063965	7.72315502166748	8.063720703125	7.960865974426269	7.900295257568359
4a	233.0	5.8462401785842335	5.8462401785842335	5.8462401785842335	5.8462401785842335	5.8462401785842335	5.8462401785842335	6.399204254150391	6.397942543029785	6.350799560546875	6.035990238189697	6.021274089813232	6.174699306488037	5.897378444671631	5.880246162414551	5.855833053588867	6.013253211975098	5.845773696899414	6.059102535247803
4a	234.0	5.8059957251502645	5.8059957251502645	5.8059957251502645	5.8059957251502645	5.8059957251502645	5.8059957251502645	6.8464508056640625	6.858329772949219	6.843643665313721	6.858604907989502	7.089913845062256	7.065807819366455	6.8464508056640625	6.858329772949219	6.843643665313721	7.0265350341796875	7.12910795211792	7.079710960388184
4a	235.0	8.003406506693377	8.003406506693377	8.003406506693377	8.003406506693377	8.003406506693377	8.003406506693377	6.701727867126465	6.656819820404053	6.676638126373291	6.700250625610352	6.541990280151367	6.623931407928467	6.701727867126465	6.656819820404053	6.676638126373291	7.604474544525147	7.298956871032715	7.381382942199707
4a	236.0	8.799660938719857	8.799660938719857	8.799660938719857	8.799660938719857	8.799660938719857	8.799660938719857	7.364892959594727	7.345063209533691	7.328024864196777	7.8153862953186035	7.745141983032227	7.705244541168213	8.219779968261719	8.272992134094238	8.249143600463867	8.535731315612793	8.483447074890137	8.482725143432617
4a	237.0	8.206773901522986	8.206773901522986	8.206773901522986	8.206773901522986	8.206773901522986	8.206773901522986	8.121578216552734	8.027565002441406	8.093385696411133	7.47161340713501	7.253060817718506	7.212559223175049	7.541909694671631	7.532559394836426	7.547252178192139	7.03517484664917	7.169917583465576	7.07792329788208
4a	238.0	4.429236493097212	4.429236493097212	4.429236493097212	4.429236493097212	4.429236493097212	4.429236493097212	4.186601638793945	4.183603286743164	4.186781883239746	4.3715105056762695	4.23819637298584	4.304177761077881	4.494292736053467	4.478634357452393	4.529566287994385	4.3715105056762695	4.23819637298584	4.304177761077881
4a	239.0	5.002125967518129	5.002125967518129	5.002125967518129	5.002125967518129	5.002125967518129	5.002125967518129	6.021050453186035	6.070348739624023	5.8350701332092285	5.78249979019165	5.925353527069092	5.847135066986084	6.021050453186035	6.070348739624023	5.8350701332092285	5.78249979019165	5.825118064880371	5.744958400726318
4a	240.0	6.06909530610944	6.06909530610944	6.06909530610944	6.06909530610944	6.06909530610944	6.06909530610944	6.934694766998291	6.962900161743164	6.932994842529297	7.05794620513916	7.027644634246826	6.970164775848389	6.934694766998291	6.962900161743164	6.932994842529297	6.71062707901001	6.794747352600098	6.499912261962891
4a	241.0	7.412090687076396	7.412090687076396	7.412090687076396	7.412090687076396	7.412090687076396	7.412090687076396	6.792109489440918	6.801228046417236	6.830251216888428	6.7421770095825195	6.634523868560791	6.767135143280029	6.969117641448975	6.837693691253662	6.8715972900390625	7.10187292098999	7.285891532897949	7.114401817321777
4a	242.0	7.203726178399177	7.203726178399177	7.203726178399177	7.203726178399177	7.203726178399177	7.203726178399177	6.632840156555176	6.65729284286499	6.646782398223877	6.520040035247803	6.748899936676025	6.684035778045654	6.632840156555176	6.65729284286499	6.646782398223877	7.050773620605469	7.253321647644043	7.450289249420166
4a	243.0	7.1531216051029745	7.1531216051029745	7.1531216051029745	7.1531216051029745	7.1531216051029745	7.1531216051029745	6.757028579711914	6.7406721115112305	6.765965461730957	7.574965953826904	7.596012115478516	7.5432329177856445	6.516507148742676	6.641183376312256	6.573302745819092	6.997641563415527	6.899923801422119	6.702969551086426
4a	244.0	5.3426858548954925	5.3426858548954925	5.3426858548954925	5.3426858548954925	5.3426858548954925	5.3426858548954925	6.471966743469238	6.477214813232422	6.478053569793701	5.766208648681641	5.804973125457764	5.643985748291016	6.687589645385742	6.678710460662842	6.662703514099121	5.795307636260986	5.804973125457764	5.844520568847656
4a	245.0	8.45133522113357	8.45133522113357	8.45133522113357	8.45133522113357	8.45133522113357	8.45133522113357	7.420650959014893	7.45575475692749	7.472007274627685	7.2866435050964355	7.335786819458008	7.313365936279297	7.327449798583984	7.357819080352783	7.372748374938965	7.024442195892334	7.028741836547852	7.045958995819092
4a	246.0	6.910048919611761	6.910048919611761	6.910048919611761	6.910048919611761	6.910048919611761	6.910048919611761	6.690972328186035	6.752937316894531	6.741952419281006	6.593251705169678	6.538832664489746	6.560802936553955	6.690972328186035	6.752937316894531	6.741952419281006	6.593251705169678	6.538832664489746	6.560802936553955
4a	247.0	8.286485492052734	8.286485492052734	8.286485492052734	8.286485492052734	8.286485492052734	8.286485492052734	7.209470272064209	7.235865592956543	7.220208644866943	7.634476184844971	7.754117488861084	7.835461616516113	8.009391784667969	7.971291542053223	7.9550461769104	8.083582878112793	7.962521076202393	8.010372161865234
4a	248.0	5.734541287420564	5.734541287420564	5.734541287420564	5.734541287420564	5.734541287420564	5.734541287420564	7.230383396148682	7.243030548095703	7.244366645812988	7.029561996459961	7.074863433837891	7.0270466804504395	7.230383396148682	7.243030548095703	7.244366645812988	7.029561996459961	7.074863433837891	7.0270466804504395
4a	249.0	8.263166001906956	8.263166001906956	8.263166001906956	8.263166001906956	8.263166001906956	8.263166001906956	9.44297218322754	9.350351333618164	9.112192153930664	8.499135971069336	8.387545585632324	8.421392440795898	8.667078018188477	8.6884765625	8.653175354003906	8.018794059753418	8.08034896850586	8.211666107177734
4a	250.0	4.275239860059065	4.275239860059065	4.275239860059065	4.275239860059065	4.275239860059065	4.275239860059065	4.779880046844482	4.73674201965332	4.7327423095703125	4.717866897583008	4.782344341278076	4.919320583343506	4.3667144775390625	4.382253170013428	4.5538330078125	4.717866897583008	4.782344341278076	4.919320583343506
4a	251.0	8.37008366427344	8.37008366427344	8.37008366427344	8.37008366427344	8.37008366427344	8.37008366427344	6.896793842315674	6.906644821166992	6.901669979095459	7.020217418670654	7.079935550689697	7.113787651062012	8.274493217468262	8.282862663269043	8.275186538696289	8.2327299118042	8.147953033447266	8.309379577636719
4a	252.0	6.426059501491867	6.426059501491867	6.426059501491867	6.426059501491867	6.426059501491867	6.426059501491867	6.823335647583008	6.870439052581787	6.897893905639648	7.24962854385376	7.209911823272705	7.132839202880859	5.900633811950684	5.928625106811523	5.921377658843994	7.001951694488525	7.158236026763916	6.943256855010986
4a	253.0	7.846495111943737	7.846495111943737	7.846495111943737	7.846495111943737	7.846495111943737	7.846495111943737	7.416903972625732	7.425460815429688	7.430709362030029	7.765823841094971	7.811033725738525	7.870106220245361	7.416903972625732	7.425460815429688	7.430709362030029	7.29193639755249	7.061359405517578	7.126154899597168
4a	254.0	7.623053330578387	7.623053330578387	7.623053330578387	7.623053330578387	7.623053330578387	7.623053330578387	6.883451461791992	6.925555229187012	6.877811431884766	6.731606483459473	7.104312896728516	7.1071248054504395	6.883451461791992	6.925555229187012	6.877811431884766	6.731606483459473	7.104312896728516	7.001739501953125
4a	255.0	6.650645257845501	6.650645257845501	6.650645257845501	6.650645257845501	6.650645257845501	6.650645257845501	7.359426975250244	7.354249954223633	7.352255344390869	7.366296291351318	7.434783458709717	7.548865795135498	7.273049354553223	7.266772270202637	7.31094217300415	6.771635055541992	6.925651550292969	6.863013744354248
4a	256.0	4.685897548160793	4.685897548160793	4.685897548160793	4.685897548160793	4.685897548160793	4.685897548160793	4.516361236572266	4.5188188552856445	4.5254693031311035	4.402712821960449	4.269648551940918	4.34836483001709	4.882624626159668	4.86985969543457	4.881856441497803	4.402712821960449	4.269648551940918	4.34836483001709
4a	257.0	6.585189355631287	6.585189355631287	6.585189355631287	6.585189355631287	6.585189355631287	6.585189355631287	6.251557350158691	6.218646049499512	6.247193813323975	6.549248218536377	6.745481967926025	6.672439098358154	5.886807918548584	5.859351634979248	5.884347915649414	6.489825248718262	6.634722709655762	6.607427597045898
4a	258.0	4.851979250305935	4.851979250305935	4.851979250305935	4.851979250305935	4.851979250305935	4.851979250305935	6.48027229309082	6.490630626678467	6.477414608001709	5.690882205963135	5.523000240325928	5.664578914642334	6.48027229309082	6.490630626678467	6.477414608001709	5.710978031158447	5.579774379730225	5.664578914642334
4a	259.0	9.00381647509043	9.00381647509043	9.00381647509043	9.00381647509043	9.00381647509043	9.00381647509043	7.693609714508057	7.73387622833252	7.714910984039307	8.308671951293945	8.35566234588623	8.423678398132324	7.68083381652832	7.64202880859375	7.682586669921875	8.107105255126953	8.028799057006836	8.208625793457031
4a	260.0	5.637692071585572	5.637692071585572	5.637692071585572	5.637692071585572	5.637692071585572	5.637692071585572	4.867786407470703	4.802981376647949	4.831343650817871	5.398923397064209	5.456021308898926	5.495761394500732	4.867786407470703	4.802981376647949	4.831343650817871	5.380100727081299	5.456021308898926	5.4675798416137695
4a	261.0	8.613691671393788	8.613691671393788	8.613691671393788	8.613691671393788	8.613691671393788	8.613691671393788	6.9155802726745605	6.950081825256348	6.948793411254883	7.649661064147949	7.893008708953857	7.809726715087891	7.957881927490234	7.94322395324707	7.931024551391602	8.12877368927002	8.182283401489258	8.16551399230957
4a	262.0	7.2004132377916905	7.2004132377916905	7.2004132377916905	7.2004132377916905	7.2004132377916905	7.2004132377916905	7.466335773468018	7.503762722015381	7.526155948638916	7.637970924377441	7.579514026641846	7.688477516174316	7.466335773468018	7.503762722015381	7.526155948638916	7.637970924377441	7.579514026641846	7.688477516174316
4a	263.0	8.50648068210723	8.50648068210723	8.50648068210723	8.50648068210723	8.50648068210723	8.50648068210723	7.079452037811279	7.091475009918213	7.133505821228027	7.513574123382568	7.688660621643066	7.098467826843262	8.585086822509766	8.580526351928711	8.637918472290039	8.346504211425781	8.470317840576172	8.26622200012207
4a	264.0	8.681450189930572	8.681450189930572	8.681450189930572	8.681450189930572	8.681450189930572	8.681450189930572	9.001291275024414	9.222732543945312	9.375652313232422	8.597944259643555	8.433388710021973	8.352434158325195	8.604857444763184	8.726499557495117	8.793221473693848	8.127240180969238	8.07540512084961	8.077298164367676
4a	265.0	7.325839828814761	7.325839828814761	7.325839828814761	7.325839828814761	7.325839828814761	7.325839828814761	7.149452209472656	7.124968528747559	7.143803596496582	7.315094470977783	7.361392498016357	7.396208763122559	7.149452209472656	7.124968528747559	7.143803596496582	7.0454421043396	7.238587856292725	7.113429546356201
4a	266.0	7.540775129498004	7.540775129498004	7.540775129498004	7.540775129498004	7.540775129498004	7.540775129498004	7.456435680389404	7.643638610839844	7.703489780426025	7.2805094718933105	7.398930549621582	7.124371528625488	7.456435680389404	7.643638610839844	7.703489780426025	7.2805094718933105	7.398930549621582	7.124371528625488
4a	267.0	5.95453647747506	5.95453647747506	5.95453647747506	5.95453647747506	5.95453647747506	5.95453647747506	5.523754596710205	5.4686479568481445	5.64863395690918	6.2215142250061035	6.114738941192627	6.20178747177124	5.523754596710205	5.4686479568481445	5.64863395690918	6.2215142250061035	6.210263729095459	6.20178747177124
4a	268.0	7.857201544526391	7.857201544526391	7.857201544526391	7.857201544526391	7.857201544526391	7.857201544526391	7.178761959075928	7.151953220367432	7.232438087463379	6.885558605194092	6.949428081512451	7.130613803863525	7.178761959075928	7.151953220367432	7.232438087463379	6.83453369140625	6.747394561767578	7.015997886657715
4a	269.0	6.658521085649452	6.658521085649452	6.658521085649452	6.658521085649452	6.658521085649452	6.658521085649452	6.180490493774414	6.202834129333496	6.19700288772583	6.846436023712158	6.772222995758057	6.688357830047607	6.180490493774414	6.202834129333496	6.19700288772583	6.827191352844238	6.772222995758057	6.688357830047607
4a	270.0	7.770376776184881	7.770376776184881	7.770376776184881	7.770376776184881	7.770376776184881	7.770376776184881	6.928557395935059	6.966757297515869	6.9890007972717285	6.934506893157959	6.765407562255859	7.0730881690979	7.547434806823731	7.608631134033203	7.5378193855285645	7.654419422149658	7.414313316345215	7.82189416885376
4a	271.0	5.602544173387865	5.602544173387865	5.602544173387865	5.602544173387865	5.602544173387865	5.602544173387865	6.275261878967285	6.2503662109375	6.249114990234375	6.730336666107178	6.750718593597412	6.877997875213623	6.275261878967285	6.2503662109375	6.249114990234375	6.551068305969238	6.296935081481934	6.286983489990234
4a	272.0	7.267790431332381	7.267790431332381	7.267790431332381	7.267790431332381	7.267790431332381	7.267790431332381	7.490004062652588	7.44806432723999	7.518171310424805	7.752883434295654	7.66529369354248	7.627565860748291	7.490004062652588	7.44806432723999	7.518171310424805	7.752883434295654	7.645553112030029	7.627565860748291
4a	273.0	7.340506174818394	7.340506174818394	7.340506174818394	7.340506174818394	7.340506174818394	7.340506174818394	6.039464473724365	6.090760231018066	6.10147762298584	7.071543216705322	7.5413947105407715	7.168315410614014	6.6933135986328125	6.7095723152160645	6.698527812957764	7.367435932159424	7.5413947105407715	7.168315410614014
4a	274.0	5.1552206202770545	5.1552206202770545	5.1552206202770545	5.1552206202770545	5.1552206202770545	5.1552206202770545	4.8773674964904785	4.871417999267578	4.908585548400879	5.477535247802734	5.366196155548096	5.54613733291626	5.021046161651611	5.071736812591553	5.0753021240234375	5.477535247802734	5.366196155548096	5.54613733291626
4a	275.0	7.597167229881974	7.597167229881974	7.597167229881974	7.597167229881974	7.597167229881974	7.597167229881974	7.124985218048096	7.046672344207764	7.094457149505615	7.200058460235596	7.194819927215576	7.380969047546387	7.388135433197021	7.287378311157227	7.336017608642578	7.046168327331543	7.122548580169678	7.182315826416016
4a	276.0	7.51180909614083	7.51180909614083	7.51180909614083	7.51180909614083	7.51180909614083	7.51180909614083	6.434911251068115	6.473794460296631	6.452953338623047	6.209187984466553	6.280359745025635	6.249964237213135	6.958993911743164	6.930750846862793	6.929062843322754	6.231013774871826	6.280359745025635	6.339384078979492
4a	277.0	5.235826857913022	5.235826857913022	5.235826857913022	5.235826857913022	5.235826857913022	5.235826857913022	6.335540771484375	6.329551696777344	6.379032135009766	6.922328948974609	6.857803821563721	6.9404754638671875	6.007284164428711	6.03475284576416	6.069880485534668	6.992578029632568	6.894110202789307	7.056922912597656
4a	278.0	10.624301045031856	10.624301045031856	10.624301045031856	10.624301045031856	10.624301045031856	10.624301045031856	7.899626731872559	7.92319917678833	7.894845962524414	7.944370269775391	8.197062492370605	8.130001068115234	8.900569915771484	8.922870635986328	8.90691089630127	8.675443649291992	8.707355499267578	8.845762252807617
4a	279.0	5.624543692393315	5.624543692393315	5.624543692393315	5.624543692393315	5.624543692393315	5.624543692393315	5.4697723388671875	5.427393913269043	5.484509468078613	5.206611156463623	5.286284446716309	5.5620012283325195	5.4697723388671875	5.490015506744385	5.539520740509033	5.459552764892578	5.70650577545166	5.826269626617432
4a	280.0	6.201921068691343	6.201921068691343	6.201921068691343	6.201921068691343	6.201921068691343	6.201921068691343	6.811557769775391	6.826554298400879	6.8963398933410645	7.124588489532471	6.933138370513916	6.866077899932861	6.811557769775391	6.826554298400879	6.8963398933410645	7.124588489532471	6.933138370513916	6.866077899932861
4a	281.0	7.924226745762993	7.924226745762993	7.924226745762993	7.924226745762993	7.924226745762993	7.924226745762993	7.22848653793335	7.289246559143066	7.256770610809326	7.72533130645752	7.9552531242370605	7.701731681823731	7.455756187438965	7.479311466217041	7.470906734466553	7.72533130645752	7.9552531242370605	7.701731681823731
4a	282.0	9.66314205968376	9.66314205968376	9.66314205968376	9.66314205968376	9.66314205968376	9.66314205968376	7.218291759490967	7.232676982879639	7.256066799163818	8.0712251663208	8.248095512390137	8.2457914352417	8.351542472839355	8.192952156066895	8.244386672973633	8.0712251663208	8.248095512390137	8.2457914352417
4a	283.0	8.55047972011813	8.55047972011813	8.55047972011813	8.55047972011813	8.55047972011813	8.55047972011813	7.478579998016357	7.504601955413818	7.482811450958252	7.456068992614746	7.700628280639648	7.256510257720947	7.623866081237793	7.614930152893066	7.5952839851379395	7.572257995605469	7.700628280639648	7.288784503936768
4a	284.0	8.8898589666422	8.8898589666422	8.8898589666422	8.8898589666422	8.8898589666422	8.8898589666422	7.528083324432373	7.404671192169189	7.335060596466064	6.336070537567139	6.470180988311768	6.4054155349731445	6.906889915466309	6.763577461242676	6.940528869628906	6.336070537567139	6.470180988311768	6.4054155349731445
4a	285.0	3.959913420980952	3.959913420980952	3.959913420980952	3.959913420980952	3.959913420980952	3.959913420980952	4.321702003479004	4.363862037658691	4.325346946716309	4.788102626800537	4.550549507141113	4.599900722503662	4.321702003479004	4.363862037658691	4.325346946716309	4.788102626800537	4.550549507141113	4.599900722503662
4a	286.0	8.023444576477571	8.023444576477571	8.023444576477571	8.023444576477571	8.023444576477571	8.023444576477571	6.560718536376953	6.5626726150512695	6.53172492980957	7.013891696929932	7.281741619110107	7.112905025482178	7.954851150512695	7.950258731842041	7.903117179870605	7.301636219024658	7.405874729156494	7.29214334487915
4a	287.0	8.577099138114724	8.577099138114724	8.577099138114724	8.577099138114724	8.577099138114724	8.577099138114724	7.5578460693359375	7.513325691223144	7.528780460357666	7.806724548339844	7.820277690887451	7.485846042633057	7.976041793823242	7.969595909118652	7.965410232543945	7.897280693054199	7.912811756134033	7.641268730163574
4a	288.0	5.514546097366066	5.514546097366066	5.514546097366066	5.514546097366066	5.514546097366066	5.514546097366066	5.458252906799316	5.484914302825928	5.525145530700684	6.298007011413574	6.589775085449219	6.491798400878906	5.458252906799316	5.484914302825928	5.525145530700684	6.298007011413574	6.589775085449219	6.44773006439209
4a	289.0	6.448865669527517	6.448865669527517	6.448865669527517	6.448865669527517	6.448865669527517	6.448865669527517	6.955535888671875	6.952973365783691	6.947813034057617	7.341374397277832	7.263062953948975	7.529158115386963	6.955535888671875	6.952973365783691	6.947813034057617	7.3022308349609375	7.128750324249268	7.418134212493896
4a	290.0	3.908581209968236	3.908581209968236	3.908581209968236	3.908581209968236	3.908581209968236	3.908581209968236	3.74178147315979	3.723130941390991	3.7404894828796382	4.012698173522949	4.0980305671691895	4.113300323486328	4.074279308319092	4.052491664886475	4.0721435546875	3.9113688468933105	3.830986022949219	3.937497854232788
4a	291.0	6.690053729557263	6.690053729557263	6.690053729557263	6.690053729557263	6.690053729557263	6.690053729557263	6.413970470428467	6.374452114105225	6.430424690246582	6.658646106719971	6.785274982452393	6.719644069671631	6.413970470428467	6.374452114105225	6.430424690246582	6.658646106719971	6.785274982452393	6.719644069671631
4a	292.0	6.174531667529558	6.174531667529558	6.174531667529558	6.174531667529558	6.174531667529558	6.174531667529558	5.76898193359375	5.759669780731201	5.7700419425964355	5.352384090423584	5.370949745178223	5.299188137054443	5.103732109069824	5.111234188079834	5.105841636657715	5.352384090423584	5.370949745178223	5.3550896644592285
4a	293.0	7.210679679994233	7.210679679994233	7.210679679994233	7.210679679994233	7.210679679994233	7.210679679994233	7.875294208526611	7.956379413604736	7.93629789352417	7.184000492095947	6.993743896484375	6.810752868652344	7.875294208526611	7.956379413604736	7.93629789352417	7.184000492095947	7.140495300292969	6.810752868652344
4a	294.0	5.045223025249805	5.045223025249805	5.045223025249805	5.045223025249805	5.045223025249805	5.045223025249805	5.112922668457031	5.051150321960449	5.0554656982421875	4.776309490203857	4.767449855804443	4.881420612335205	5.256128787994385	5.231386184692383	5.220597267150879	5.338539123535156	5.403343677520752	5.198859691619873
4a	295.0	5.0378898522479885	5.0378898522479885	5.0378898522479885	5.0378898522479885	5.0378898522479885	5.0378898522479885	4.592490196228027	4.647800445556641	4.600937843322754	4.447789669036865	4.34797477722168	4.423592567443848	5.556408882141113	5.546431064605713	5.552425861358643	5.129390239715576	5.133914470672607	5.138731479644775
4a	296.0	7.098511465758446	7.098511465758446	7.098511465758446	7.098511465758446	7.098511465758446	7.098511465758446	6.787333965301514	6.7875871658325195	6.791911602020264	6.920206546783447	6.996932506561279	6.973498821258545	7.116055488586426	7.14164400100708	7.156102657318115	6.921028137207031	6.996932506561279	6.988264560699463
4a	297.0	9.583430469154012	9.583430469154012	9.583430469154012	9.583430469154012	9.583430469154012	9.583430469154012	8.201393127441406	8.299009323120117	8.241300582885742	8.862198829650879	8.972641944885254	8.905035018920898	9.641356468200684	9.63101577758789	9.655385971069336	9.488357543945312	9.76909637451172	9.21900463104248
4a	298.0	9.271550621386751	9.271550621386751	9.271550621386751	9.271550621386751	9.271550621386751	9.271550621386751	7.427938938140869	7.376112461090088	7.35446834564209	7.546639442443848	7.4565815925598145	7.35731315612793	8.7760009765625	8.80575180053711	8.795270919799805	8.820425033569336	8.649757385253906	8.690216064453125
4a	299.0	6.206724297007534	6.206724297007534	6.206724297007534	6.206724297007534	6.206724297007534	6.206724297007534	7.795017242431641	7.787210941314697	7.815261363983154	7.684467792510986	7.666741847991943	7.689037799835205	7.507736206054688	7.494343757629395	7.498147964477539	6.811687469482422	6.627079486846924	6.683679580688477
4a	300.0	6.636521566644003	6.636521566644003	6.636521566644003	6.636521566644003	6.636521566644003	6.636521566644003	6.867909908294678	7.047004222869873	6.913923740386963	6.186190128326416	5.977384090423584	6.099013805389404	6.851571559906006	6.988000869750977	6.798374652862549	6.291344165802002	6.307647705078125	6.5292582511901855
4a	301.0	7.748025674188498	7.748025674188498	7.748025674188498	7.748025674188498	7.748025674188498	7.748025674188498	7.0472283363342285	7.012725353240967	7.066015720367432	7.0057692527771	6.9489054679870605	7.007663726806641	7.289715766906738	7.255016326904297	7.274201393127441	7.410428047180176	7.293917179107666	7.389682769775391
4a	302.0	6.862925949902087	6.862925949902087	6.862925949902087	6.862925949902087	6.862925949902087	6.862925949902087	7.458876609802246	7.342068195343018	7.431182861328125	7.654630184173584	7.318304538726807	7.442515850067139	7.985517501831055	7.983482360839844	7.98795223236084	7.898622512817383	7.941725730895996	7.951332569122315
4a	303.0	5.837205709445995	5.837205709445995	5.837205709445995	5.837205709445995	5.837205709445995	5.837205709445995	6.011925220489502	6.0036492347717285	5.965258598327637	5.792680263519287	5.811295509338379	5.853372097015381	6.011925220489502	6.0036492347717285	5.965258598327637	6.109853267669678	6.058017253875732	6.069461822509766
4a	304.0	8.05403844869458	8.05403844869458	8.05403844869458	8.05403844869458	8.05403844869458	8.05403844869458	8.250039100646973	8.248586654663086	8.266532897949219	7.848855972290039	7.842408657073975	8.036102294921875	8.250039100646973	8.248586654663086	8.266532897949219	8.526710510253906	8.5761137008667	8.565610885620117
4a	305.0	8.857666337164225	8.857666337164225	8.857666337164225	8.857666337164225	8.857666337164225	8.857666337164225	7.516270637512207	7.508676528930664	7.500076770782471	7.850707054138184	7.707103252410889	7.899034023284912	7.848350524902344	7.87153434753418	7.867671966552734	8.047054290771484	8.009053230285645	8.036478996276855
4a	306.0	6.3795158524493365	6.3795158524493365	6.3795158524493365	6.3795158524493365	6.3795158524493365	6.3795158524493365	5.070347309112549	4.981645584106445	4.980471134185791	5.017840385437012	4.966037273406982	5.3010029792785645	5.641581058502197	5.622433662414551	5.594267845153809	5.811144828796387	5.706939220428467	5.692169666290283
4a	307.0	7.941826360967354	7.941826360967354	7.941826360967354	7.941826360967354	7.941826360967354	7.941826360967354	8.310670852661133	8.297451972961426	8.309757232666016	8.537394523620605	8.797414779663086	8.763127326965332	7.817942619323731	7.798336982727051	7.82009220123291	8.312409400939941	8.132891654968262	8.262622833251953
4a	308.0	7.331024382127046	7.331024382127046	7.331024382127046	7.331024382127046	7.331024382127046	7.331024382127046	6.912251949310303	6.896562099456787	6.929074287414551	6.731272220611572	6.7547221183776855	7.105808734893799	6.912251949310303	6.896562099456787	6.929074287414551	6.731272220611572	6.7547221183776855	6.867162227630615
4a	309.0	5.558545135376966	5.558545135376966	5.558545135376966	5.558545135376966	5.558545135376966	5.558545135376966	6.093696594238281	6.077857971191406	6.091662406921387	6.560213088989258	6.3120527267456055	6.502850532531738	6.093696594238281	6.077857971191406	6.091662406921387	6.560213088989258	6.451524257659912	6.596390724182129
4a	310.0	7.670498959900141	7.670498959900141	7.670498959900141	7.670498959900141	7.670498959900141	7.670498959900141	7.165215492248535	7.184666156768799	7.190252780914307	7.429975986480713	7.491267681121826	7.591536998748779	7.439268112182617	7.406279563903809	7.43397855758667	7.145875453948975	7.208737373352051	7.303385257720947
4a	311.0	9.584457113374269	9.584457113374269	9.584457113374269	9.584457113374269	9.584457113374269	9.584457113374269	8.489631652832031	8.486122131347656	8.51512336730957	9.1197509765625	9.346311569213867	9.31816577911377	9.13188934326172	9.11263656616211	9.10350227355957	9.1197509765625	9.346311569213867	9.268250465393066
4a	312.0	5.751055593020655	5.751055593020655	5.751055593020655	5.751055593020655	5.751055593020655	5.751055593020655	6.399397850036621	6.380992412567139	6.431578636169434	5.9911885261535645	6.174603462219238	6.0836262702941895	6.391761779785156	6.326362609863281	6.34443473815918	6.022976875305176	6.174603462219238	6.088029861450195
4a	313.0	5.4412143673479	5.4412143673479	5.4412143673479	5.4412143673479	5.4412143673479	5.4412143673479	5.967718124389648	5.965914249420166	5.927842140197754	6.363657474517822	6.131272792816162	6.107666015625	5.967718124389648	5.96966552734375	5.956058502197266	6.8611369132995605	6.620713710784912	6.309281349182129
4a	314.0	6.739185988669434	6.739185988669434	6.739185988669434	6.739185988669434	6.739185988669434	6.739185988669434	7.373353481292725	7.394637584686279	7.37215518951416	7.25679349899292	7.106405735015869	6.987176418304443	7.373353481292725	7.394637584686279	7.37215518951416	7.25679349899292	7.082719802856445	6.987176418304443
4a	315.0	6.959181178723932	6.959181178723932	6.959181178723932	6.959181178723932	6.959181178723932	6.959181178723932	8.85123062133789	8.89676284790039	8.873065948486328	8.115301132202148	7.900012969970703	8.4309720993042	7.497563362121582	7.568389892578125	7.530359268188477	6.4444780349731445	6.196946620941162	6.799557209014893
4a	316.0	5.057667419833888	5.057667419833888	5.057667419833888	5.057667419833888	5.057667419833888	5.057667419833888	4.191901206970215	4.162683963775635	4.145837306976318	4.857423782348633	4.722026824951172	4.606678485870361	4.601126194000244	4.589669227600098	4.65195369720459	5.1902923583984375	5.012874603271484	5.049780368804932
4a	317.0	5.4852134053588	5.4852134053588	5.4852134053588	5.4852134053588	5.4852134053588	5.4852134053588	5.463021278381348	5.355737209320068	5.446743488311768	5.576735019683838	5.37749719619751	5.493710994720459	6.339289665222168	6.344095230102539	6.339260101318359	5.786018371582031	5.723694324493408	5.969920635223389
4a	318.0	7.08393732151497	7.08393732151497	7.08393732151497	7.08393732151497	7.08393732151497	7.08393732151497	6.453088760375977	6.458984375	6.529067039489746	5.992903709411621	5.8997483253479	5.977055549621582	6.630495071411133	6.598531246185303	6.634358882904053	6.986362457275391	7.192397594451904	7.0582499504089355
4a	319.0	8.689810007152644	8.689810007152644	8.689810007152644	8.689810007152644	8.689810007152644	8.689810007152644	8.825191497802734	8.818857192993164	8.778217315673828	8.611000061035156	8.525920867919922	8.726791381835938	8.825191497802734	8.818857192993164	8.778217315673828	8.388561248779297	8.495361328125	8.52007007598877
4a	320.0	7.680032084802502	7.680032084802502	7.680032084802502	7.680032084802502	7.680032084802502	7.680032084802502	6.395800590515137	6.440575122833252	6.476377487182617	6.494041919708252	6.583251476287842	6.628004550933838	6.395800590515137	6.440575122833252	6.476377487182617	6.494041919708252	6.583251476287842	6.628004550933838
4a	321.0	7.924226745762993	7.924226745762993	7.924226745762993	7.924226745762993	7.924226745762993	7.924226745762993	7.374784469604492	7.369721412658691	7.378374099731445	7.614439487457275	7.404654026031494	7.618305683135986	7.59738826751709	7.568685531616211	7.621683597564697	7.822349071502685	7.6938090324401855	7.809136867523193
4a	322.0	3.395259099841075	3.395259099841075	3.395259099841075	3.395259099841075	3.395259099841075	3.395259099841075	3.4628024101257324	3.4617137908935547	3.3994991779327393	4.014469623565674	4.032956600189209	4.0852742195129395	3.9379398822784424	3.9453256130218506	3.9453258514404297	4.014469623565674	4.032956600189209	4.0852742195129395
4a	323.0	7.428504250840193	7.428504250840193	7.428504250840193	7.428504250840193	7.428504250840193	7.428504250840193	6.303661823272705	6.3591227531433105	6.353620529174805	7.039559364318848	7.179166793823242	6.951326370239258	7.202450752258301	7.188812732696533	7.163092613220215	7.039559364318848	7.179166793823242	6.951326370239258
4a	324.0	8.331437842553868	8.331437842553868	8.331437842553868	8.331437842553868	8.331437842553868	8.331437842553868	6.656427383422852	6.697592735290527	6.672224044799805	6.837011337280273	7.067561626434326	7.121259689331055	7.38325309753418	7.344494819641113	7.359875679016113	7.8686017990112305	8.025080680847168	8.068460464477539
4a	325.0	7.12221961407332	7.12221961407332	7.12221961407332	7.12221961407332	7.12221961407332	7.12221961407332	7.2662763595581055	7.272372722625732	7.295439720153809	7.214877605438232	7.459276676177979	7.382524013519287	7.2662763595581055	7.272372722625732	7.295439720153809	7.133520126342773	7.399150848388672	7.231029510498047
4a	326.0	5.807873017438729	5.807873017438729	5.807873017438729	5.807873017438729	5.807873017438729	5.807873017438729	6.84587287902832	6.836393356323242	6.821969509124756	6.970000267028809	6.63964319229126	6.778745174407959	6.84587287902832	6.836393356323242	6.821969509124756	6.970000267028809	6.63964319229126	6.778745174407959
4a	327.0	7.773163381925571	7.773163381925571	7.773163381925571	7.773163381925571	7.773163381925571	7.773163381925571	7.889389514923096	7.899778842926025	7.87585973739624	7.828193187713623	7.802496433258057	7.817155361175537	7.568670272827148	7.548542976379395	7.539525985717773	7.828193187713623	7.802496433258057	7.817155361175537
4a	328.0	7.176125768809674	7.176125768809674	7.176125768809674	7.176125768809674	7.176125768809674	7.176125768809674	8.018806457519531	7.968124866485596	7.975278377532959	7.304385185241699	7.445460796356201	7.518714427947998	7.711028099060059	7.704371452331543	7.698948860168457	7.304385185241699	7.386900901794434	7.518714427947998
4a	329.0	3.7005464250797018	3.7005464250797018	3.7005464250797018	3.7005464250797018	3.7005464250797018	3.7005464250797018	4.213815689086914	4.259747505187988	4.176232814788818	4.134955406188965	4.310466289520264	4.3990583419799805	4.213815689086914	4.204196453094482	4.176232814788818	4.425237655639648	4.434195041656494	4.398097515106201
4a	330.0	4.194574957039082	4.194574957039082	4.194574957039082	4.194574957039082	4.194574957039082	4.194574957039082	3.992091178894043	4.006480693817139	3.993632316589355	4.087206840515137	4.100381851196289	3.9040138721466064	3.992091178894043	4.006480693817139	3.993632316589355	4.087206840515137	4.100381851196289	3.9040138721466064
4a	331.0	7.961992586722348	7.961992586722348	7.961992586722348	7.961992586722348	7.961992586722348	7.961992586722348	6.977259635925293	7.017529487609863	6.9755024909973145	7.232536315917969	6.693959712982178	7.1893486976623535	6.977259635925293	7.017529487609863	6.9755024909973145	7.232536315917969	6.72412633895874	7.1893486976623535
4a	332.0	7.961992586722348	7.961992586722348	7.961992586722348	7.961992586722348	7.961992586722348	7.961992586722348	9.009927749633787	9.021888732910156	8.99772834777832	8.571379661560059	8.038581848144531	8.429476737976074	8.428956985473633	8.436019897460938	8.428007125854492	8.13089656829834	8.038581848144531	8.069123268127441
4a	333.0	7.724534646248605	7.724534646248605	7.724534646248605	7.724534646248605	7.724534646248605	7.724534646248605	7.206429004669189	7.167787551879883	7.149575710296631	6.873413562774658	6.967763900756836	6.773108005523682	7.206429004669189	7.167787551879883	7.149575710296631	6.873413562774658	6.967763900756836	6.773108005523682
4a	334.0	8.050870643504366	8.050870643504366	8.050870643504366	8.050870643504366	8.050870643504366	8.050870643504366	7.689478874206543	7.698973178863525	7.688896179199219	7.944240570068359	7.976878643035889	7.964245319366455	7.899540901184082	7.887177467346191	7.89587926864624	8.221076965332031	8.126532554626465	8.132003784179688
4a	335.0	6.406017939677903	6.406017939677903	6.406017939677903	6.406017939677903	6.406017939677903	6.406017939677903	7.056987762451172	7.060286998748779	7.094682693481445	7.070361614227295	7.00610876083374	7.099343299865723	6.628576278686523	6.619365692138672	6.60542106628418	6.947553634643555	7.00610876083374	6.984371185302734
4a	336.0	7.575090027536734	7.575090027536734	7.575090027536734	7.575090027536734	7.575090027536734	7.575090027536734	7.972989559173584	7.944563865661621	7.938612461090088	7.3292059898376465	7.098206996917725	7.162036418914795	7.876060485839844	7.861027717590332	7.860269546508789	7.125819683074951	7.180847644805908	6.913329601287842
4a	337.0	7.170545224155291	7.170545224155291	7.170545224155291	7.170545224155291	7.170545224155291	7.170545224155291	6.866061210632324	6.884532928466797	6.880198955535889	7.313236713409424	7.255868911743164	7.262248516082764	6.866061210632324	6.884532928466797	6.880198955535889	7.195544719696045	7.052426338195801	7.120664596557617
4a	338.0	7.237841752792962	7.237841752792962	7.237841752792962	7.237841752792962	7.237841752792962	7.237841752792962	6.193350791931152	6.233482837677002	6.229034423828125	7.862832069396973	7.870565891265869	7.94546365737915	7.088619232177734	7.117336750030518	7.128390312194824	7.862832069396973	7.870565891265869	7.94546365737915
4a	339.0	6.1525321485241085	6.1525321485241085	6.1525321485241085	6.1525321485241085	6.1525321485241085	6.1525321485241085	5.667577743530273	5.7149810791015625	5.769669532775879	6.246227264404297	5.878992080688477	5.6429829597473145	5.667577743530273	5.7149810791015625	5.769669532775879	6.246227264404297	5.967850208282471	5.989912033081055
4a	340.0	5.76387397942783	5.76387397942783	5.76387397942783	5.76387397942783	5.76387397942783	5.76387397942783	5.458134651184082	5.459629058837891	5.478796482086182	5.8083720207214355	5.583590030670166	5.6932501792907715	5.844992637634277	5.891178131103516	5.854966163635254	5.890504360198975	5.717152118682861	5.736323833465576
4a	341.0	6.739185988669434	6.739185988669434	6.739185988669434	6.739185988669434	6.739185988669434	6.739185988669434	7.145462512969971	7.151723384857178	7.152487277984619	7.449625492095947	7.451856136322021	7.354189395904541	7.145462512969971	7.151723384857178	7.152487277984619	7.449625492095947	7.451856136322021	7.354189395904541
4a	342.0	6.548523490622204	6.548523490622204	6.548523490622204	6.548523490622204	6.548523490622204	6.548523490622204	6.51098108291626	6.509552478790283	6.5210723876953125	6.568976879119873	6.4834818840026855	6.516700744628906	6.51098108291626	6.509552478790283	6.5210723876953125	6.568976879119873	6.4834818840026855	6.516700744628906
4a	343.0	8.353804020209408	8.353804020209408	8.353804020209408	8.353804020209408	8.353804020209408	8.353804020209408	7.709865093231201	7.759974002838135	7.75502347946167	6.825104713439941	7.137721538543701	6.910549640655518	7.762442588806152	7.8284077644348145	7.831943035125732	7.77468204498291	7.6100382804870605	7.802615642547607
4a	344.0	7.986366245104112	7.986366245104112	7.986366245104112	7.986366245104112	7.986366245104112	7.986366245104112	8.090677261352539	8.056435585021973	8.06814193725586	7.515896320343018	7.283210754394531	7.582775592803955	8.090677261352539	8.056435585021973	8.06814193725586	8.261717796325684	8.225253105163574	8.662960052490234
4a	345.0	8.264485973047282	8.264485973047282	8.264485973047282	8.264485973047282	8.264485973047282	8.264485973047282	8.156196594238281	8.200738906860352	8.112493515014648	8.095014572143555	8.075152397155762	8.257476806640625	8.156196594238281	8.200738906860352	8.112493515014648	8.095014572143555	8.075152397155762	8.257476806640625
4a	346.0	5.3165504263170185	5.3165504263170185	5.3165504263170185	5.3165504263170185	5.3165504263170185	5.3165504263170185	3.7694029808044434	3.7706241607666016	3.790526151657105	5.146113395690918	4.4878082275390625	4.766369342803955	5.469752311706543	5.613236427307129	5.47310209274292	5.774987697601318	5.630486011505127	5.759069442749023
4a	347.0	4.399815803013925	4.399815803013925	4.399815803013925	4.399815803013925	4.399815803013925	4.399815803013925	5.055634498596191	5.044069766998291	5.006801605224609	4.850586414337158	4.70377779006958	4.814337730407715	6.1584272384643555	6.031346321105957	5.953737258911133	5.8517656326293945	5.629538536071777	5.939333438873291
4a	348.0	8.050870643504366	8.050870643504366	8.050870643504366	8.050870643504366	8.050870643504366	8.050870643504366	6.8134307861328125	6.840892314910889	6.808321952819824	6.559908390045166	6.544363498687744	6.573675632476807	6.377363204956055	6.503360748291016	6.57187557220459	6.559908390045166	6.544363498687744	6.5546135902404785
4a	349.0	6.745191857357923	6.745191857357923	6.745191857357923	6.745191857357923	6.745191857357923	6.745191857357923	6.6652655601501465	6.698519706726074	6.6284894943237305	6.601673603057861	6.5135369300842285	6.406807899475098	6.6652655601501465	6.698519706726074	6.6284894943237305	6.521739959716797	6.291717052459717	6.384997367858887
4a	350.0	9.225791621855418	9.225791621855418	9.225791621855418	9.225791621855418	9.225791621855418	9.225791621855418	7.44780969619751	7.444648265838623	7.452497482299805	7.611575603485107	7.851906299591064	7.885278224945068	8.354144096374512	8.435142517089844	8.494346618652344	8.390851020812988	8.354028701782227	8.324387550354004
4a	351.0	6.126404053118636	6.126404053118636	6.126404053118636	6.126404053118636	6.126404053118636	6.126404053118636	6.737977027893066	6.828585624694824	6.761316776275635	7.503748416900635	7.513719081878662	7.224070072174072	7.072739124298096	7.088308334350586	7.032001972198486	7.572137832641602	7.524498462677002	7.672089576721191
4a	352.0	6.049867726498676	6.049867726498676	6.049867726498676	6.049867726498676	6.049867726498676	6.049867726498676	6.277533531188965	6.198761940002441	6.312485694885254	6.316758632659912	6.074742317199707	6.213659286499023	6.736715316772461	6.7121171951293945	6.783908843994141	6.666861057281494	6.337806224822998	6.582154273986816
4a	353.0	8.022491263987336	8.022491263987336	8.022491263987336	8.022491263987336	8.022491263987336	8.022491263987336	7.753045558929443	7.738543033599853	7.739986896514893	7.463992595672607	7.555232524871826	7.393203258514404	7.753045558929443	7.738543033599853	7.739986896514893	7.463992595672607	7.555232524871826	7.393203258514404
4a	354.0	5.591295086003079	5.591295086003079	5.591295086003079	5.591295086003079	5.591295086003079	5.591295086003079	6.025346279144287	5.980069160461426	6.219914436340332	5.879113674163818	5.974483013153076	6.08557653427124	6.025346279144287	5.969357490539551	6.087592124938965	6.242460250854492	6.863399505615234	6.858092308044434
4a	355.0	5.925203785467795	5.925203785467795	5.925203785467795	5.925203785467795	5.925203785467795	5.925203785467795	6.122495174407959	6.098464488983154	6.136122703552246	6.41284704208374	6.348937511444092	6.3556413650512695	6.122495174407959	6.098464488983154	6.136122703552246	6.450267791748047	6.3761372566223145	6.3556413650512695
4a	356.0	8.49364762935405	8.49364762935405	8.49364762935405	8.49364762935405	8.49364762935405	8.49364762935405	7.530947685241699	7.529444217681885	7.520613670349121	7.692398548126221	7.711434841156006	7.768200397491455	8.083076477050781	8.071173667907715	8.07044792175293	8.143363952636719	8.1747465133667	8.23087215423584
4a	357.0	7.51180909614083	7.51180909614083	7.51180909614083	7.51180909614083	7.51180909614083	7.51180909614083	7.218607425689697	7.35117769241333	7.415240287780762	6.674011707305908	6.904922008514404	6.87985372543335	7.382713317871094	7.358760356903076	7.434218406677246	7.141353130340576	7.100203990936279	7.0316314697265625
4a	358.0	5.76387397942783	5.76387397942783	5.76387397942783	5.76387397942783	5.76387397942783	5.76387397942783	5.84953498840332	5.863846778869629	5.890397071838379	5.8895583152771	5.858083248138428	6.01085090637207	6.2270050048828125	6.213620185852051	6.211311340332031	5.957066059112549	5.858083248138428	6.01085090637207
4a	359.0	8.122644279028117	8.122644279028117	8.122644279028117	8.122644279028117	8.122644279028117	8.122644279028117	8.301900863647461	8.27094841003418	8.249336242675781	7.889922618865967	7.726004600524902	7.812448978424072	8.063358306884766	7.979538440704346	7.994063377380371	8.134744644165039	8.006155967712402	8.094582557678223
4a	360.0	5.433367872235957	5.433367872235957	5.433367872235957	5.433367872235957	5.433367872235957	5.433367872235957	6.035332202911377	5.992934226989746	5.986545562744141	5.026813983917236	5.337134838104248	5.058528423309326	6.035332202911377	5.992934226989746	5.986545562744141	5.33086633682251	5.74566650390625	5.536128044128418
4a	361.0	6.2038643595368255	6.2038643595368255	6.2038643595368255	6.2038643595368255	6.2038643595368255	6.2038643595368255	6.1984543800354	6.025463581085205	6.120069980621338	6.274887561798096	6.276839733123779	6.069880962371826	6.678485870361328	6.523794174194336	6.589921951293945	6.635107040405273	6.595071315765381	6.164858341217041
4a	362.0	7.401078183813398	7.401078183813398	7.401078183813398	7.401078183813398	7.401078183813398	7.401078183813398	6.3597235679626465	6.359208106994629	6.385730743408203	6.533201217651367	6.539584636688232	6.485080242156982	6.801647663116455	6.77335786819458	6.786555767059326	6.679633140563965	6.554086685180664	6.485080242156982
4a	363.0	6.504524452611304	6.504524452611304	6.504524452611304	6.504524452611304	6.504524452611304	6.504524452611304	6.849529266357422	6.880978584289551	6.8526611328125	6.477071762084961	6.373176097869873	6.2590718269348145	6.689917087554932	6.811585903167725	6.690744876861572	6.477071762084961	6.373176097869873	6.202882289886475
4a	364.0	7.3500392997207555	7.3500392997207555	7.3500392997207555	7.3500392997207555	7.3500392997207555	7.3500392997207555	6.5381059646606445	6.562384128570557	6.533482551574707	6.076840877532959	6.437154293060303	6.289517402648926	6.5381059646606445	6.562384128570557	6.533482551574707	6.076840877532959	6.437154293060303	6.289517402648926
4a	365.0	9.100467695254371	9.100467695254371	9.100467695254371	9.100467695254371	9.100467695254371	9.100467695254371	7.332382678985596	7.318998336791992	7.380675792694092	6.521919250488281	6.699491500854492	6.773574352264404	8.204710006713867	7.953264236450195	7.990141868591309	7.770682334899902	7.726449489593506	7.671909332275391
4a	366.0	6.3156439156035145	6.3156439156035145	6.3156439156035145	6.3156439156035145	6.3156439156035145	6.3156439156035145	7.118501663208008	7.101374626159668	7.076572895050049	8.154871940612793	8.068859100341797	8.159917831420898	7.083944320678711	7.094341278076172	7.076572895050049	8.154871940612793	8.002469062805176	8.159917831420898
4a	367.0	7.002981043029643	7.002981043029643	7.002981043029643	7.002981043029643	7.002981043029643	7.002981043029643	7.321994304656982	7.2934489250183105	7.324842929840088	6.727447986602783	6.905716419219971	6.828911304473877	7.758339881896973	7.698583602905273	7.730251789093018	7.482039928436279	7.684150218963623	7.242739677429199
4a	368.0	7.831828765940104	7.831828765940104	7.831828765940104	7.831828765940104	7.831828765940104	7.831828765940104	7.248874187469482	7.238895893096924	7.237255573272705	6.912930011749268	7.0624847412109375	6.932374477386475	7.555470943450928	7.562787055969238	7.55222749710083	6.989120006561279	7.1837382316589355	7.189791679382324
4a	369.0	6.56982635819248	6.56982635819248	6.56982635819248	6.56982635819248	6.56982635819248	6.56982635819248	6.837083339691162	6.862448692321777	6.859273910522461	7.340526103973389	7.078840732574463	6.887673854827881	6.837083339691162	6.862448692321777	6.859273910522461	7.214179992675781	7.078840732574463	6.887673854827881
4a	370.0	9.360531935188517	9.360531935188517	9.360531935188517	9.360531935188517	9.360531935188517	9.360531935188517	8.351968765258789	8.285562515258789	8.259259223937988	7.758621692657471	7.675960063934326	7.619257926940918	8.77595329284668	8.747703552246094	8.690789222717285	8.617045402526855	8.498486518859863	8.367720603942871
4a	371.0	5.6612095574023975	5.6612095574023975	5.6612095574023975	5.6612095574023975	5.6612095574023975	5.6612095574023975	6.057811260223389	6.009981632232666	5.990694046020508	6.645751953125	6.681081295013428	6.616209983825684	6.057811260223389	6.009981632232666	5.990694046020508	6.523705959320068	6.681081295013428	6.616209983825684
4a	372.0	6.497616603643594	6.497616603643594	6.497616603643594	6.497616603643594	6.497616603643594	6.497616603643594	6.032221794128418	6.018159866333008	6.026751518249512	5.407721042633057	4.872740268707275	5.029958248138428	6.77275276184082	6.788139343261719	6.8179931640625	6.19131326675415	5.997969150543213	6.057519435882568
4a	373.0	6.772433982544581	6.772433982544581	6.772433982544581	6.772433982544581	6.772433982544581	6.772433982544581	7.155933856964111	7.182074069976807	7.164338111877441	7.006625652313232	6.905562877655029	7.047501564025879	7.504522323608398	7.503341674804688	7.505446434020996	7.821343421936035	7.604071617126465	7.711419582366943
4a	374.0	6.115866283515025	6.115866283515025	6.115866283515025	6.115866283515025	6.115866283515025	6.115866283515025	7.872966289520264	7.879241943359375	7.887895107269287	7.583920955657959	7.639238357543945	7.441352844238281	7.804007530212402	7.789212226867676	7.774946212768555	7.000039100646973	6.916794776916504	6.984729290008545
4a	375.0	8.588682775334208	8.588682775334208	8.588682775334208	8.588682775334208	8.588682775334208	8.588682775334208	8.277616500854492	8.25290298461914	8.287851333618164	7.689114570617676	7.794142246246338	7.660473346710205	8.277616500854492	8.257357597351074	8.287851333618164	8.515279769897461	8.770586967468262	8.50101089477539
4a	376.0	5.578286037097856	5.578286037097856	5.578286037097856	5.578286037097856	5.578286037097856	5.578286037097856	7.544270992279053	7.553799152374268	7.536117076873779	7.22336483001709	7.124266147613525	7.249450206756592	7.544270992279053	7.553799152374268	7.536117076873779	7.269120693206787	7.138510704040527	7.249450206756592
4a	377.0	9.00381647509043	9.00381647509043	9.00381647509043	9.00381647509043	9.00381647509043	9.00381647509043	7.667921543121338	7.68503999710083	7.677747249603272	8.144721031188965	8.177090644836426	8.421631813049316	7.667921543121338	7.68503999710083	7.677747249603272	7.932981014251709	7.940590381622315	8.119551658630371
4a	378.0	7.692498478905589	7.692498478905589	7.692498478905589	7.692498478905589	7.692498478905589	7.692498478905589	7.182868957519531	7.226352214813232	7.182637691497803	7.052855968475342	7.106192111968994	7.224293231964111	7.211791038513184	7.226352214813232	7.230363845825195	7.121396064758301	7.106192111968994	7.224293231964111
4a	379.0	5.758740758326558	5.758740758326558	5.758740758326558	5.758740758326558	5.758740758326558	5.758740758326558	6.742405414581299	6.700757026672363	6.703347206115723	6.769471645355225	6.788959503173828	6.81156587600708	6.235084533691406	6.206243515014648	6.215526580810547	6.523590564727783	6.595670223236084	6.53162145614624
4a	380.0	9.158766420618814	9.158766420618814	9.158766420618814	9.158766420618814	9.158766420618814	9.158766420618814	7.367079734802246	7.386729717254639	7.399788379669189	8.101174354553223	8.052166938781738	7.97821569442749	7.611538410186768	7.618899345397949	7.574617385864258	8.101174354553223	8.052166938781738	7.97821569442749
4a	381.0	6.504458454054288	6.504458454054288	6.504458454054288	6.504458454054288	6.504458454054288	6.504458454054288	6.757991790771484	6.724763870239258	6.703719139099121	6.637050628662109	6.9698944091796875	6.473513126373291	6.757991790771484	6.724763870239258	6.703719139099121	6.637050628662109	6.9698944091796875	6.473513126373291
4a	382.0	7.556028129341784	7.556028129341784	7.556028129341784	7.556028129341784	7.556028129341784	7.556028129341784	7.235762119293213	7.207136631011963	7.202144145965576	6.816792964935303	6.955686092376709	7.046025276184082	7.698906898498535	7.714319229125977	7.657684803009033	6.816792964935303	6.910404682159424	6.793381214141846
4a	383.0	7.098511465758446	7.098511465758446	7.098511465758446	7.098511465758446	7.098511465758446	7.098511465758446	7.532074928283691	7.487227916717529	7.4572062492370605	7.366775035858154	7.40296745300293	7.459997653961182	7.532074928283691	7.487227916717529	7.4572062492370605	7.366775035858154	7.40296745300293	7.459997653961182
4a	384.0	8.068936613868843	8.068936613868843	8.068936613868843	8.068936613868843	8.068936613868843	8.068936613868843	7.901870250701904	7.891793727874756	7.937641620635986	7.503612995147705	7.169371128082275	7.385453701019287	8.033296585083008	8.049562454223633	8.095871925354004	8.145844459533691	8.074422836303711	8.159782409667969
4a	385.0	6.79051819968215	6.79051819968215	6.79051819968215	6.79051819968215	6.79051819968215	6.79051819968215	6.477902412414551	6.448582649230957	6.485012531280518	6.449987888336182	6.483580112457275	6.599597454071045	6.586546897888184	6.533106327056885	6.569246768951416	6.730069160461426	6.749629497528076	6.80214262008667
4a	386.0	6.668054210551814	6.668054210551814	6.668054210551814	6.668054210551814	6.668054210551814	6.668054210551814	6.839374542236328	6.720562934875488	6.848679542541504	7.0370049476623535	7.0961222648620605	7.068593502044678	6.425372123718262	6.3953447341918945	6.432488918304443	7.0370049476623535	7.0961222648620605	7.068593502044678
4a	387.0	4.238573995049982	4.238573995049982	4.238573995049982	4.238573995049982	4.238573995049982	4.238573995049982	3.648184537887573	3.5835843086242676	3.5824732780456543	4.660131454467773	4.794448375701904	4.649113178253174	4.9649481773376465	4.968172550201416	5.003687858581543	5.322145938873291	5.272615432739258	5.3441596031188965
4a	388.0	5.182662057247749	5.182662057247749	5.182662057247749	5.182662057247749	5.182662057247749	5.182662057247749	7.166310787200928	7.174084663391113	7.185940265655518	6.607947826385498	6.476160526275635	6.688900947570801	7.356917858123779	7.400205135345459	7.446908473968506	6.607947826385498	6.717398643493652	6.6974358558654785
4a	389.0	6.2991956085604395	6.2991956085604395	6.2991956085604395	6.2991956085604395	6.2991956085604395	6.2991956085604395	6.414633750915527	6.4000372886657715	6.2227935791015625	6.659664630889893	6.588174343109131	6.507436752319336	5.776906967163086	5.778867721557617	5.66788387298584	6.715003967285156	6.588174343109131	6.507436752319336
4a	390.0	7.142510503769347	7.142510503769347	7.142510503769347	7.142510503769347	7.142510503769347	7.142510503769347	5.724027633666992	5.727922439575195	5.735014915466309	5.9384918212890625	5.852806568145752	5.867600917816162	6.048906326293945	5.966498374938965	6.018404960632324	6.02938175201416	5.933690071105957	5.9508209228515625
4a	391.0	6.594524484862599	6.594524484862599	6.594524484862599	6.594524484862599	6.594524484862599	6.594524484862599	6.583864212036133	6.643540859222412	6.739238262176514	6.489424228668213	6.559865951538086	6.473344326019287	6.420398712158203	6.624170303344727	6.556337356567383	6.489424228668213	6.534775733947754	6.359161376953125
4a	392.0	6.949879710743958	6.949879710743958	6.949879710743958	6.949879710743958	6.949879710743958	6.949879710743958	7.8126540184021	7.899525165557861	7.878113269805908	7.688313961029053	7.873695850372315	7.798995018005371	7.761792182922363	7.5722455978393555	7.697171211242676	7.688313961029053	7.873695850372315	7.798995018005371
4a	393.0	5.472329020394608	5.472329020394608	5.472329020394608	5.472329020394608	5.472329020394608	5.472329020394608	7.233444690704346	7.1277899742126465	7.094351768493652	7.313944339752197	7.723901748657227	7.71631908416748	7.698386192321777	7.707054615020752	7.717215538024902	8.12271785736084	8.3318510055542	8.33726978302002
4a	394.0	8.990470100227125	8.990470100227125	8.990470100227125	8.990470100227125	8.990470100227125	8.990470100227125	8.257492065429688	8.281013488769531	8.283369064331055	8.328840255737305	8.391253471374512	8.557077407836914	8.798320770263672	8.80797290802002	8.856786727905273	8.29200267791748	8.309090614318848	8.408003807067871
4a	395.0	7.785830214151191	7.785830214151191	7.785830214151191	7.785830214151191	7.785830214151191	7.785830214151191	8.382286071777344	8.392423629760742	8.437980651855469	7.680771350860596	7.829491138458252	7.877149105072021	8.2290678024292	8.205827713012695	8.290752410888672	8.472628593444824	8.547348976135254	8.630404472351074
4a	396.0	9.583430469154012	9.583430469154012	9.583430469154012	9.583430469154012	9.583430469154012	9.583430469154012	7.784434795379639	7.81102991104126	7.816605091094971	9.004436492919922	9.10200309753418	8.992203712463379	9.543048858642578	9.49742031097412	9.572149276733398	9.662389755249023	9.911288261413574	9.41722297668457
4a	397.0	5.573211481380598	5.573211481380598	5.573211481380598	5.573211481380598	5.573211481380598	5.573211481380598	4.412319183349609	4.37746524810791	4.432884693145752	5.209852695465088	5.230454921722412	4.962534427642822	5.3615522384643555	5.338665962219238	5.401017665863037	5.547305583953857	5.5215044021606445	5.295155048370361
4a	398.0	7.824495592938288	7.824495592938288	7.824495592938288	7.824495592938288	7.824495592938288	7.824495592938288	7.027169704437256	7.112114906311035	7.056335926055908	6.349611759185791	6.434189319610596	6.258571147918701	7.010002613067627	7.030046463012695	7.056335926055908	6.683723449707031	6.760251522064209	6.707805633544922
4a	399.0	6.208850917178059	6.208850917178059	6.208850917178059	6.208850917178059	6.208850917178059	6.208850917178059	6.668210029602051	6.497145652770996	6.709277153015137	6.73414945602417	6.655895709991455	6.535841941833496	6.668210029602051	6.497145652770996	6.709277153015137	6.73414945602417	6.655895709991455	6.535841941833496
4a	400.0	5.470847719448241	5.470847719448241	5.470847719448241	5.470847719448241	5.470847719448241	5.470847719448241	6.558846950531006	6.588393688201904	6.573811054229736	6.942816257476807	6.7485246658325195	6.560737133026123	6.558846950531006	6.588393688201904	6.573811054229736	6.844118595123291	6.753523349761963	6.568833351135254
4a	401.0	5.278051268057482	5.278051268057482	5.278051268057482	5.278051268057482	5.278051268057482	5.278051268057482	6.54793119430542	6.539031028747559	6.537299633026123	5.90403413772583	5.936975002288818	6.059552192687988	6.54793119430542	6.539031028747559	6.537299633026123	5.90403413772583	5.969851016998291	6.059552192687988
4a	402.0	5.99853551548596	5.99853551548596	5.99853551548596	5.99853551548596	5.99853551548596	5.99853551548596	5.922613143920898	5.894484519958496	5.937298774719238	6.900630950927734	7.124248027801514	6.898802280426025	5.922613143920898	5.87379264831543	5.9320068359375	6.900630950927734	7.116292476654053	6.898802280426025
4a	403.0	8.367150395072715	8.367150395072715	8.367150395072715	8.367150395072715	8.367150395072715	8.367150395072715	7.756838798522949	7.755577564239502	7.722804069519043	8.661825180053711	8.436844825744629	8.472097396850586	7.756838798522949	7.755577564239502	7.722804069519043	8.661825180053711	8.436844825744629	8.472097396850586
4a	404.0	6.157526039338346	6.157526039338346	6.157526039338346	6.157526039338346	6.157526039338346	6.157526039338346	7.489023685455322	7.458596706390381	7.502225399017334	7.445149898529053	7.437698841094971	7.454262256622315	7.860387325286865	7.885674953460693	7.827743053436279	7.459371089935303	7.483710765838623	7.455989360809326
4a	405.0	6.541190317620387	6.541190317620387	6.541190317620387	6.541190317620387	6.541190317620387	6.541190317620387	6.181087493896484	6.168715476989746	6.165505886077881	6.263964653015137	6.314479351043701	6.326618194580078	6.278024673461914	6.207365036010742	6.233942985534668	6.4718523025512695	6.417847156524658	6.345877170562744
4a	406.0	3.3219273698229097	3.3219273698229097	3.3219273698229097	3.3219273698229097	3.3219273698229097	3.3219273698229097	3.8697118759155273	3.890755653381348	3.886746883392334	3.941533327102661	4.005033493041992	4.030514240264893	3.8697118759155273	3.890755653381348	3.886746883392334	4.144549369812012	4.005033493041992	4.030514240264893
4a	407.0	7.359645756353134	7.359645756353134	7.359645756353134	7.359645756353134	7.359645756353134	7.359645756353134	7.424160003662109	7.391740322113037	7.282137393951416	6.679340839385986	6.513352394104004	6.650081634521484	7.424160003662109	7.453093528747559	7.292402267456055	7.368640422821045	7.48956298828125	7.41957950592041
4a	408.0	7.623053330578387	7.623053330578387	7.623053330578387	7.623053330578387	7.623053330578387	7.623053330578387	6.573446750640869	6.663187026977539	6.7732415199279785	6.965816974639893	6.84254789352417	6.8692450523376465	7.186539649963379	7.302680015563965	7.267453193664551	7.094384670257568	7.0150532722473145	7.093600273132324
4a	409.0	8.572259243933525	8.572259243933525	8.572259243933525	8.572259243933525	8.572259243933525	8.572259243933525	7.7758564949035645	7.788412570953369	7.732324123382568	7.92209005355835	8.037426948547363	7.875522136688232	7.7758564949035645	7.788412570953369	7.732324123382568	7.92209005355835	8.037426948547363	7.875522136688232
4a	410.0	7.208509060785696	7.208509060785696	7.208509060785696	7.208509060785696	7.208509060785696	7.208509060785696	5.531807899475098	5.531975269317627	5.534865379333496	5.796828269958496	5.845950603485107	5.809372425079346	5.638615608215332	5.631278991699219	5.620004653930664	5.899080753326416	5.953201770782471	5.936465263366699
4a	411.0	7.821485664240132	7.821485664240132	7.821485664240132	7.821485664240132	7.821485664240132	7.821485664240132	8.473966598510742	8.462896347045898	8.448030471801758	8.008959770202637	8.005385398864746	8.129251480102539	8.113879203796387	8.132820129394531	8.113866806030273	8.340059280395508	8.246920585632324	8.53044319152832
4a	412.0	8.41251615074013	8.41251615074013	8.41251615074013	8.41251615074013	8.41251615074013	8.41251615074013	8.09255599975586	8.063287734985352	8.115856170654297	7.331458568572998	7.33030891418457	7.791097164154053	8.09255599975586	8.063287734985352	8.115856170654297	7.847658634185791	7.918082714080811	8.00495719909668
4a	413.0	5.030556679246172	5.030556679246172	5.030556679246172	5.030556679246172	5.030556679246172	5.030556679246172	7.058160305023193	7.054523468017578	7.0501885414123535	6.776564121246338	7.014276504516602	7.229659080505371	7.456268310546875	7.444366931915283	7.440427780151367	6.761481285095215	6.839505195617676	6.937978744506836
4a	414.0	7.369692203365624	7.369692203365624	7.369692203365624	7.369692203365624	7.369692203365624	7.369692203365624	7.306587219238281	7.270388126373291	7.291782855987549	7.416092395782471	7.379840850830078	7.332277297973633	7.306587219238281	7.270388126373291	7.291782855987549	7.480369091033936	7.379840850830078	7.431494235992432
4a	415.0	6.4847248855064	6.4847248855064	6.4847248855064	6.4847248855064	6.4847248855064	6.4847248855064	6.347169876098633	6.354846954345703	6.36860466003418	6.527388095855713	6.6032586097717285	6.655219554901123	6.251580238342285	6.259322166442871	6.265634536743164	6.527388095855713	6.6032586097717285	6.626827716827393
4a	416.0	4.67123120215716	4.67123120215716	4.67123120215716	4.67123120215716	4.67123120215716	4.67123120215716	4.495159149169922	4.45695686340332	4.447385311126709	4.047435760498047	4.1720099449157715	4.124924659729004	4.90873384475708	4.885707378387451	4.895621299743652	4.047435760498047	4.1720099449157715	4.124924659729004
4a	417.0	8.111369320769352	8.111369320769352	8.111369320769352	8.111369320769352	8.111369320769352	8.111369320769352	9.246865272521973	8.962520599365234	9.13043975830078	8.559183120727539	8.470431327819824	8.58236312866211	8.646111488342285	8.551640510559082	8.596417427062988	8.250062942504883	8.320663452148438	8.40261459350586
4a	418.0	6.340239377851607	6.340239377851607	6.340239377851607	6.340239377851607	6.340239377851607	6.340239377851607	6.578017234802246	6.5988450050354	6.58267068862915	6.201843738555908	6.533619403839111	6.665782928466797	6.578017234802246	6.5988450050354	6.58267068862915	6.702280044555664	7.012717247009277	7.151864051818848
4a	419.0	6.966514351725748	6.966514351725748	6.966514351725748	6.966514351725748	6.966514351725748	6.966514351725748	6.410125255584717	6.437072277069092	6.427084445953369	5.874338626861572	5.897426128387451	5.698812484741211	6.410125255584717	6.437072277069092	6.427084445953369	6.151236057281494	6.157206058502197	6.048681735992432
4a	420.0	4.981886410033115	4.981886410033115	4.981886410033115	4.981886410033115	4.981886410033115	4.981886410033115	5.709211349487305	5.74284553527832	5.734646797180176	4.225430965423584	4.339630126953125	4.471135139465332	5.20400333404541	5.344964981079102	5.287321090698242	4.654110908508301	4.665040016174316	4.745939254760742
4a	421.0	3.351260061830176	3.351260061830176	3.351260061830176	3.351260061830176	3.351260061830176	3.351260061830176	3.58292818069458	3.628660202026367	3.627063751220703	3.5596916675567627	3.599668264389038	3.5652620792388916	3.8874030113220215	3.953028678894043	3.9806084632873535	3.666115283966065	3.729414463043213	3.613290309906006
4a	422.0	7.912493668960086	7.912493668960086	7.912493668960086	7.912493668960086	7.912493668960086	7.912493668960086	8.467353820800781	8.447835922241211	8.453170776367188	8.742864608764648	8.723145484924316	8.701285362243652	8.286284446716309	8.20504093170166	8.153379440307617	8.493237495422363	8.41489028930664	8.28012466430664
4a	423.0	5.492546578360616	5.492546578360616	5.492546578360616	5.492546578360616	5.492546578360616	5.492546578360616	6.570375919342041	6.566761016845703	6.542674541473389	6.850864887237549	7.002262115478516	7.066353797912598	6.570375919342041	6.566761016845703	6.542674541473389	6.850864887237549	7.002262115478516	7.066353797912598
4a	424.0	7.41383790483656	7.41383790483656	7.41383790483656	7.41383790483656	7.41383790483656	7.41383790483656	7.282853603363037	7.278554439544678	7.307583332061768	7.461309909820557	7.24541425704956	7.224149703979492	7.378049850463867	7.483670234680176	7.421464920043945	7.461309909820557	7.24541425704956	7.224149703979492
4a	425.0	4.510561381687358	4.510561381687358	4.510561381687358	4.510561381687358	4.510561381687358	4.510561381687358	4.412590503692627	4.49754524230957	4.4390482902526855	4.5268778800964355	4.661849021911621	4.443415641784668	4.559408664703369	4.625655651092529	4.602934837341309	5.20021390914917	5.0475239753723145	5.1023759841918945
4a	426.0	7.42337603146062	7.42337603146062	7.42337603146062	7.42337603146062	7.42337603146062	7.42337603146062	7.067889213562012	7.040124416351318	7.108097553253174	6.941016674041748	7.003289699554443	6.877867221832275	7.067889213562012	7.040124416351318	7.108097553253174	7.5761566162109375	7.556005954742432	7.490543365478516
4a	427.0	6.38719368458224	6.38719368458224	6.38719368458224	6.38719368458224	6.38719368458224	6.38719368458224	7.5148024559021	7.589064598083496	7.542720794677734	7.722477436065674	7.469608306884766	7.990024089813232	7.5148024559021	7.516441345214844	7.523189544677734	7.722477436065674	7.469608306884766	7.990024089813232
4a	428.0	8.827673659586797	8.827673659586797	8.827673659586797	8.827673659586797	8.827673659586797	8.827673659586797	7.888609409332275	7.914354801177979	7.958725452423096	6.725714206695557	6.615311145782471	6.8312153816223145	7.733755111694336	7.679580688476563	7.773228645324707	6.581495761871338	6.615311145782471	6.8312153816223145
4a	429.0	4.358405375072667	4.358405375072667	4.358405375072667	4.358405375072667	4.358405375072667	4.358405375072667	4.285147190093994	4.250985145568848	4.28033447265625	4.433988094329834	4.554118633270264	4.464475631713867	4.638507843017578	4.672680377960205	4.636271953582764	4.865991592407227	5.053424835205078	4.950281620025635
4a	430.0	6.5631898366258365	6.5631898366258365	6.5631898366258365	6.5631898366258365	6.5631898366258365	6.5631898366258365	6.136940002441406	6.235085964202881	6.331940650939941	5.28254508972168	5.37394380569458	5.644670009613037	6.136940002441406	6.1806321144104	6.229426383972168	5.752330303192139	5.765249729156494	6.026688575744629
4a	431.0	5.763404656355713	5.763404656355713	5.763404656355713	5.763404656355713	5.763404656355713	5.763404656355713	6.358880043029785	6.378251552581787	6.344361305236816	5.788563251495361	5.661909103393555	5.662664890289307	6.296689033508301	6.26963996887207	6.250653266906738	6.041244983673096	6.163158416748047	5.662664890289307
4a	432.0	7.7728700550055	7.7728700550055	7.7728700550055	7.7728700550055	7.7728700550055	7.7728700550055	7.605001926422119	7.637923240661621	7.665867328643799	6.665828227996826	6.756705284118652	6.797000885009766	7.336589336395264	7.436659812927246	7.395327568054199	6.665828227996826	6.756705284118652	6.815419673919678
4a	433.0	6.25519657054954	6.25519657054954	6.25519657054954	6.25519657054954	6.25519657054954	6.25519657054954	7.772365093231201	7.765714645385742	7.767820358276367	7.259706020355225	7.157716274261475	7.037977695465088	7.772365093231201	7.765714645385742	7.767820358276367	7.066040992736816	7.050239562988281	6.87841796875
4a	434.0	8.75434192956863	8.75434192956863	8.75434192956863	8.75434192956863	8.75434192956863	8.75434192956863	7.880923748016357	7.887661457061768	7.849935054779053	7.931768417358398	7.953271865844727	8.123496055603027	7.880923748016357	7.887661457061768	7.849935054779053	7.925814628601074	7.953271865844727	7.938169479370117
4a	435.0	6.9445148327203	6.9445148327203	6.9445148327203	6.9445148327203	6.9445148327203	6.9445148327203	6.575068473815918	6.588023662567139	6.5742645263671875	6.761736869812012	6.616214275360107	6.65304708480835	6.645198345184326	6.676077365875244	6.6641082763671875	6.830471992492676	6.6283440589904785	6.65304708480835
4a	436.0	2.99926775774298	2.99926775774298	2.99926775774298	2.99926775774298	2.99926775774298	2.99926775774298	4.291408538818359	4.328280448913574	4.326298713684082	4.279338359832764	4.253868103027344	4.006627559661865	3.6539556980133057	3.631146907806397	3.6641476154327393	4.279338359832764	4.253868103027344	4.006627559661865
4a	437.0	4.269424653868624	4.269424653868624	4.269424653868624	4.269424653868624	4.269424653868624	4.269424653868624	6.148132801055908	6.115952968597412	6.207199573516846	7.063058853149414	6.9763264656066895	7.066760063171387	5.510519981384277	5.451786041259766	5.606025695800781	6.34224796295166	6.390692710876465	6.332013130187988
4a	438.0	6.303712843129558	6.303712843129558	6.303712843129558	6.303712843129558	6.303712843129558	6.303712843129558	6.2039079666137695	6.265437126159668	6.182547569274902	6.962029933929443	6.7662353515625	6.790292739868164	6.235261917114258	6.265437126159668	6.229421615600586	6.962029933929443	6.7662353515625	6.790292739868164
4a	439.0	8.70271639163584	8.70271639163584	8.70271639163584	8.70271639163584	8.70271639163584	8.70271639163584	7.175814151763916	7.199370861053467	7.193329811096191	7.616618633270264	7.361602783203125	7.465212345123291	8.342789649963379	8.376047134399414	8.358671188354492	7.944215297698975	7.958532810211182	7.985093116760254
4a	440.0	9.7190208379576	9.7190208379576	9.7190208379576	9.7190208379576	9.7190208379576	9.7190208379576	8.402090072631836	8.560266494750977	8.3670072555542	9.043957710266112	8.951029777526855	8.961603164672852	8.402090072631836	8.560266494750977	8.3670072555542	9.043957710266112	8.951029777526855	8.961603164672852
4a	441.0	3.8205831339464367	3.8205831339464367	3.8205831339464367	3.8205831339464367	3.8205831339464367	3.8205831339464367	3.7846741676330566	3.7729125022888184	3.813701629638672	3.786332368850708	4.043927192687988	3.9054617881774902	3.7846741676330566	3.7729125022888184	3.813701629638672	3.564854860305786	3.688789129257202	3.5888404846191406
4a	442.0	8.15346173379978	8.15346173379978	8.15346173379978	8.15346173379978	8.15346173379978	8.15346173379978	8.638694763183594	8.827585220336914	8.836278915405273	8.145763397216797	8.225350379943848	8.268341064453125	8.82712173461914	8.96409797668457	8.966547012329102	8.871578216552734	8.834965705871582	8.990899085998535
4a	443.0	6.702520123660352	6.702520123660352	6.702520123660352	6.702520123660352	6.702520123660352	6.702520123660352	6.551057815551758	6.496292591094971	6.505039215087891	6.506065368652344	6.4634222984313965	6.706109523773193	6.152459144592285	5.9983110427856445	5.971209526062012	6.722036361694336	6.707824230194092	6.839025974273682
4a	444.0	5.417520885379031	5.417520885379031	5.417520885379031	5.417520885379031	5.417520885379031	5.417520885379031	6.4607696533203125	6.464083194732666	6.404238224029541	6.048837184906006	5.932102680206299	6.36215353012085	6.4607696533203125	6.464083194732666	6.404238224029541	6.048837184906006	5.932102680206299	6.36215353012085
4a	445.0	7.79398959325073	7.79398959325073	7.79398959325073	7.79398959325073	7.79398959325073	7.79398959325073	8.5867338180542	8.51730728149414	8.546573638916016	9.032758712768556	8.58531379699707	8.394573211669922	8.5867338180542	8.51730728149414	8.546573638916016	9.032758712768556	8.58531379699707	8.394573211669922
4a	446.0	7.623053330578387	7.623053330578387	7.623053330578387	7.623053330578387	7.623053330578387	7.623053330578387	8.078722953796387	8.076103210449219	8.042512893676758	7.942617416381836	7.636549472808838	7.529480457305908	8.078722953796387	8.076103210449219	8.042512893676758	7.942617416381836	7.636549472808838	7.529480457305908
4a	447.0	7.343146117099048	7.343146117099048	7.343146117099048	7.343146117099048	7.343146117099048	7.343146117099048	7.308833599090576	7.2892327308654785	7.243525981903076	8.079673767089844	7.856220722198486	8.15050220489502	7.9580078125	8.040642738342285	7.972446441650391	8.212024688720703	8.176908493041992	8.172290802001953
4a	448.0	7.312918777985559	7.312918777985559	7.312918777985559	7.312918777985559	7.312918777985559	7.312918777985559	6.983029842376709	7.003974914550781	6.975550651550293	7.114759922027588	7.005910873413086	7.1182355880737305	6.983029842376709	7.003974914550781	6.975550651550293	7.114759922027588	7.005910873413086	7.1182355880737305
4a	449.0	6.900515794709399	6.900515794709399	6.900515794709399	6.900515794709399	6.900515794709399	6.900515794709399	6.986336708068848	6.988272666931152	6.913675308227539	6.619101047515869	6.590920925140381	6.739593029022217	6.986336708068848	6.988272666931152	6.913675308227539	6.613328456878662	6.4951019287109375	6.654889106750488
4a	450.0	8.401469644721216	8.401469644721216	8.401469644721216	8.401469644721216	8.401469644721216	8.401469644721216	6.964625835418701	7.040154933929443	6.781010627746582	7.273732662200928	7.181544780731201	7.211660385131836	7.955313682556152	7.978762626647949	7.940337181091309	8.17436408996582	7.868099212646484	7.857821941375732
4a	451.0	7.0028722234687555	7.0028722234687555	7.0028722234687555	7.0028722234687555	7.0028722234687555	7.0028722234687555	7.560957431793213	7.5600810050964355	7.527927875518799	7.2382354736328125	7.146519184112549	7.167089939117432	7.235108375549316	7.301200866699219	7.292888641357422	6.635324478149414	6.690460681915283	6.407813549041748
4a	452.0	8.45133522113357	8.45133522113357	8.45133522113357	8.45133522113357	8.45133522113357	8.45133522113357	6.954362869262695	7.003981590270996	7.0840325355529785	6.724702835083008	6.693958759307861	6.7682013511657715	7.687692642211914	7.674837112426758	7.725483894348144	8.20729923248291	8.09569263458252	7.982462406158447
4a	453.0	4.358405375072667	4.358405375072667	4.358405375072667	4.358405375072667	4.358405375072667	4.358405375072667	4.320287704467773	4.4231181144714355	4.3577423095703125	4.6415605545043945	4.481658935546875	4.203429222106934	4.626194000244141	4.733349323272705	4.638341903686523	5.096427917480469	5.035219669342041	4.967898368835449
4a	454.0	6.533857144618571	6.533857144618571	6.533857144618571	6.533857144618571	6.533857144618571	6.533857144618571	6.5710296630859375	6.559478759765625	6.526367664337158	6.7718400955200195	6.462559223175049	6.537595272064209	6.640514373779297	6.559478759765625	6.601724624633789	6.805734157562256	6.584455966949463	6.537595272064209
4a	455.0	7.707164824909222	7.707164824909222	7.707164824909222	7.707164824909222	7.707164824909222	7.707164824909222	6.7882490158081055	6.907498359680176	6.857940673828125	6.12975549697876	5.990225315093994	5.9703688621521	6.7882490158081055	6.907498359680176	6.857940673828125	6.352537631988525	6.3819451332092285	6.330596923828125
4a	456.0	5.954859137087141	5.954859137087141	5.954859137087141	5.954859137087141	5.954859137087141	5.954859137087141	6.28732442855835	6.232679843902588	6.273493766784668	4.971187591552734	5.089258670806885	5.151855945587158	6.28732442855835	6.232679843902588	6.273493766784668	5.405794143676758	5.382010459899902	5.682858943939209
4a	457.0	7.846495111943737	7.846495111943737	7.846495111943737	7.846495111943737	7.846495111943737	7.846495111943737	9.020207405090332	9.01068115234375	8.998316764831543	8.703330993652344	8.343817710876465	8.569920539855957	7.798839569091797	7.812629699707031	7.846589088439941	7.979790210723877	7.577133655548096	8.1423978805542
4a	458.0	6.951848005722115	6.951848005722115	6.951848005722115	6.951848005722115	6.951848005722115	6.951848005722115	8.886149406433105	8.811920166015625	8.887395858764648	7.895255088806152	7.964076995849609	8.00316333770752	7.651418685913086	7.574732780456543	7.67036247253418	7.068231582641602	7.211918354034424	6.620572090148926
4a	459.0	7.600907148112901	7.600907148112901	7.600907148112901	7.600907148112901	7.600907148112901	7.600907148112901	7.982738971710205	8.007410049438477	7.991994857788086	7.94889497756958	7.980945587158203	7.9113335609436035	7.982738971710205	8.007410049438477	7.991994857788086	7.94889497756958	7.980945587158203	7.9113335609436035
4a	460.0	7.936253149485973	7.936253149485973	7.936253149485973	7.936253149485973	7.936253149485973	7.936253149485973	6.037787914276123	6.054737091064453	6.05708122253418	7.202182292938232	7.20675802230835	7.539482593536377	6.866881370544434	6.84504508972168	6.86195707321167	7.275820732116699	7.268243312835693	7.539482593536377
4a	461.0	8.423802194470229	8.423802194470229	8.423802194470229	8.423802194470229	8.423802194470229	8.423802194470229	8.471664428710938	8.343953132629395	8.437469482421875	7.43665885925293	7.710485458374023	7.553117275238037	8.050678253173828	8.029153823852539	8.106161117553711	7.588806629180908	8.041126251220703	7.690279483795166
4a	462.0	7.857201544526391	7.857201544526391	7.857201544526391	7.857201544526391	7.857201544526391	7.857201544526391	7.318754196166992	7.244972705841064	7.340052127838135	6.493747234344482	6.535077095031738	6.6705098152160645	7.318754196166992	7.244972705841064	7.340052127838135	6.553136348724365	6.535077095031738	6.681965351104736
4a	463.0	8.0740180609963	8.0740180609963	8.0740180609963	8.0740180609963	8.0740180609963	8.0740180609963	8.02790641784668	8.069511413574219	8.034138679504395	7.427759647369385	7.416449069976807	7.490111827850342	7.787034034729004	7.794888019561768	7.749222755432129	8.036310195922852	7.589361190795898	7.672093868255615
4a	464.0	6.7241089849777	6.7241089849777	6.7241089849777	6.7241089849777	6.7241089849777	6.7241089849777	6.9202375411987305	6.8712263107299805	6.91400671005249	6.936310291290283	6.994682788848877	7.102452754974365	6.9202375411987305	6.8712263107299805	6.862320423126221	6.936310291290283	6.9018235206604	7.065340995788574
4a	465.0	7.20376449785352	7.20376449785352	7.20376449785352	7.20376449785352	7.20376449785352	7.20376449785352	4.64406681060791	4.668431282043457	4.65477991104126	5.198276042938232	4.778849124908447	4.962646961212158	6.239136695861816	6.230338096618652	6.222888469696045	6.139597415924072	6.043827056884766	5.9022064208984375
4a	466.0	5.277970603154462	5.277970603154462	5.277970603154462	5.277970603154462	5.277970603154462	5.277970603154462	6.124664783477783	6.0911455154418945	6.146104335784912	6.435536861419678	6.767444133758545	6.840566158294678	6.410606384277344	6.365554332733154	6.418727874755859	6.44152307510376	6.767444133758545	6.840566158294678
4a	467.0	8.52650024440219	8.52650024440219	8.52650024440219	8.52650024440219	8.52650024440219	8.52650024440219	7.797723293304443	7.5481181144714355	7.773567676544189	6.487179756164551	6.528278350830078	6.412970066070557	7.760348320007324	7.5481181144714355	7.773567676544189	6.728982448577881	6.528278350830078	6.5516510009765625
4a	468.0	3.695919192915555	3.695919192915555	3.695919192915555	3.695919192915555	3.695919192915555	3.695919192915555	4.671396732330322	4.71927547454834	4.71561336517334	4.501568794250488	4.481475353240967	4.642104625701904	4.747552871704102	4.757717609405518	4.805625915527344	4.501568794250488	4.481475353240967	4.642104625701904
4a	469.0	6.394526857584056	6.394526857584056	6.394526857584056	6.394526857584056	6.394526857584056	6.394526857584056	6.088701248168945	5.9730000495910645	6.0653815269470215	6.1994805335998535	6.4403157234191895	6.231163024902344	6.508356094360352	6.476863861083984	6.534502029418945	6.1994805335998535	6.4403157234191895	6.231163024902344
4a	470.0	7.516062336481882	7.516062336481882	7.516062336481882	7.516062336481882	7.516062336481882	7.516062336481882	6.625027656555176	6.541459560394287	6.613985061645508	6.768749713897705	6.830049991607666	6.619797706604004	6.625027656555176	6.541459560394287	6.613985061645508	6.8571648597717285	6.830049991607666	6.723854064941406
4a	471.0	5.74187446042238	5.74187446042238	5.74187446042238	5.74187446042238	5.74187446042238	5.74187446042238	6.102635860443115	6.047317028045654	6.076344966888428	5.985212802886963	6.059257984161377	5.890544414520264	6.102635860443115	6.047317028045654	6.076344966888428	5.985212802886963	6.059257984161377	5.890544414520264
4a	472.0	7.597167229881974	7.597167229881974	7.597167229881974	7.597167229881974	7.597167229881974	7.597167229881974	7.108352184295654	7.081558704376221	7.113648414611816	7.186123847961426	7.343746662139893	7.205258846282959	7.215590000152588	7.209306716918945	7.1819891929626465	7.186123847961426	7.343746662139893	7.205258846282959
4a	473.0	7.875827803951005	7.875827803951005	7.875827803951005	7.875827803951005	7.875827803951005	7.875827803951005	7.273189067840576	7.278464794158936	7.308176040649414	6.98482084274292	6.996953964233398	7.022976398468018	7.495895862579346	7.485659599304199	7.510009765625	7.769626140594482	7.891963481903076	7.838679790496826
4a	474.0	7.312918777985559	7.312918777985559	7.312918777985559	7.312918777985559	7.312918777985559	7.312918777985559	7.1174774169921875	7.165867328643799	7.1604719161987305	6.479661464691162	6.214869976043701	6.320178985595703	6.457371711730957	6.444860458374023	6.377708435058594	6.4759602546691895	6.151147365570068	6.252151012420654
4a	475.0	4.146711336856225	4.146711336856225	4.146711336856225	4.146711336856225	4.146711336856225	4.146711336856225	6.393113613128662	6.480971336364746	6.503614902496338	5.719357967376709	5.859922885894775	5.520781993865967	6.393113613128662	6.480971336364746	6.503614902496338	6.250377178192139	6.388733386993408	6.134591102600098
4a	476.0	6.643854739645819	6.643854739645819	6.643854739645819	6.643854739645819	6.643854739645819	6.643854739645819	6.450554847717285	6.456230163574219	6.4420390129089355	6.4737019538879395	6.484143257141113	6.5086283683776855	6.531125068664551	6.5967559814453125	6.571014404296875	6.4737019538879395	6.484143257141113	6.5086283683776855
4a	477.0	6.610422803930537	6.610422803930537	6.610422803930537	6.610422803930537	6.610422803930537	6.610422803930537	6.639902591705322	6.614278793334961	6.579983711242676	6.847333908081055	6.773255825042725	6.86320686340332	6.639902591705322	6.614278793334961	6.579983711242676	7.151605129241943	7.112460613250732	7.052552700042725
4a	478.0	4.619898991144444	4.619898991144444	4.619898991144444	4.619898991144444	4.619898991144444	4.619898991144444	4.599254131317139	4.632387161254883	4.589491844177246	6.130761623382568	5.60759973526001	6.12625789642334	4.599254131317139	4.632387161254883	4.590958595275879	6.004962921142578	5.60759973526001	5.988913536071777
4a	479.0	5.624543692393315	5.624543692393315	5.624543692393315	5.624543692393315	5.624543692393315	5.624543692393315	5.46659517288208	5.4541425704956055	5.448139190673828	5.671345233917236	5.630096912384033	5.616783618927002	5.921165466308594	5.930975914001465	5.913631439208984	5.916295528411865	5.854475021362305	5.855905532836914
4a	480.0	7.171843195776612	7.171843195776612	7.171843195776612	7.171843195776612	7.171843195776612	7.171843195776612	6.622304916381836	6.559545040130615	6.6357316970825195	6.482032299041748	6.408655643463135	6.377081394195557	6.651939392089844	6.622267723083496	6.652227401733398	6.506158828735352	6.435469150543213	6.528357982635498
4a	481.0	9.012469619232572	9.012469619232572	9.012469619232572	9.012469619232572	9.012469619232572	9.012469619232572	7.271405220031738	7.301908016204834	7.33186149597168	7.730824947357178	7.840371608734131	8.089340209960938	8.728511810302734	8.827428817749023	8.839555740356445	8.340774536132812	8.566861152648926	8.597548484802246
4a	482.0	8.24981962704365	8.24981962704365	8.24981962704365	8.24981962704365	8.24981962704365	8.24981962704365	7.00615119934082	7.03939151763916	7.04507303237915	7.21056604385376	7.5297160148620605	7.288796901702881	7.167203903198242	7.185967445373535	7.188982963562012	7.21056604385376	7.406152725219727	7.288796901702881
4a	483.0	3.783917268937354	3.783917268937354	3.783917268937354	3.783917268937354	3.783917268937354	3.783917268937354	4.040163040161133	4.003028869628906	3.981723308563232	3.7961156368255615	3.778644323348999	3.774581670761109	4.212501525878906	4.203278064727783	4.180014610290527	4.203560829162598	4.188199043273926	4.204517364501953
4a	484.0	5.639210038396948	5.639210038396948	5.639210038396948	5.639210038396948	5.639210038396948	5.639210038396948	5.995245933532715	6.059864521026611	6.010725975036621	5.129759788513184	5.643588542938232	5.246448993682861	5.995245933532715	6.059864521026611	6.010725975036621	5.990505695343018	6.174007892608643	5.891047477722168
4a	485.0	3.5243816100570613	3.5243816100570613	3.5243816100570613	3.5243816100570613	3.5243816100570613	3.5243816100570613	5.025424003601074	5.016114711761475	5.14582633972168	4.849135875701904	4.939207553863525	5.242844104766846	5.987372875213623	5.841036796569824	6.076693534851074	5.840005874633789	6.056204795837402	6.348254203796387
4a	486.0	7.747937266799323	7.747937266799323	7.747937266799323	7.747937266799323	7.747937266799323	7.747937266799323	6.363021373748779	6.387085914611816	6.360095024108887	7.137758731842041	7.196765422821045	7.102509021759033	7.1258344650268555	7.144880294799805	7.165004730224609	7.341672420501709	7.376167297363281	7.374398708343506
4a	487.0	6.658521085649452	6.658521085649452	6.658521085649452	6.658521085649452	6.658521085649452	6.658521085649452	7.091101169586182	7.005640983581543	7.0515289306640625	6.567506313323975	6.542586326599121	6.548243045806885	7.091101169586182	7.005640983581543	7.0515289306640625	6.469729900360107	6.361281394958496	6.3713154792785645
4a	488.0	5.5371249370386595	5.5371249370386595	5.5371249370386595	5.5371249370386595	5.5371249370386595	5.5371249370386595	6.509855270385742	6.492800712585449	6.524345397949219	6.106328964233398	6.032166004180908	6.060200214385986	6.509855270385742	6.492800712585449	6.524345397949219	6.106328964233398	6.032166004180908	6.060200214385986
4a	489.0	7.743830689918307	7.743830689918307	7.743830689918307	7.743830689918307	7.743830689918307	7.743830689918307	7.39371919631958	7.368697166442871	7.37327766418457	7.398288249969482	7.3498148918151855	7.268925189971924	7.39371919631958	7.368697166442871	7.37327766418457	7.398288249969482	7.3498148918151855	7.291885375976563
4a	490.0	6.382331790882034	6.382331790882034	6.382331790882034	6.382331790882034	6.382331790882034	6.382331790882034	6.718244552612305	6.690300941467285	6.7222208976745605	6.974380016326904	7.056455135345459	7.032308101654053	6.826307773590088	6.829610347747803	6.835233688354492	7.020880222320557	7.197366714477539	7.1816887855529785
4a	491.0	8.689810007152644	8.689810007152644	8.689810007152644	8.689810007152644	8.689810007152644	8.689810007152644	8.70985221862793	8.757801055908203	8.714746475219727	8.746223449707031	8.700064659118652	8.556167602539062	8.525115013122559	8.558894157409668	8.517576217651367	8.497504234313965	8.494847297668457	8.4951171875
4a	492.0	7.641532926542965	7.641532926542965	7.641532926542965	7.641532926542965	7.641532926542965	7.641532926542965	7.235671043395996	7.207367420196533	7.191925525665283	7.374361515045166	6.7268500328063965	6.781337261199951	7.235671043395996	7.207367420196533	7.191925525665283	7.296864032745361	6.7268500328063965	6.781337261199951
4a	493.0	5.617210519391499	5.617210519391499	5.617210519391499	5.617210519391499	5.617210519391499	5.617210519391499	6.330749034881592	6.378780841827393	6.332724571228027	6.725607872009277	6.75037956237793	6.907027721405029	6.330749034881592	6.378780841827393	6.332724571228027	6.528509616851807	6.363677024841309	6.136953353881836
4a	494.0	6.643854739645819	6.643854739645819	6.643854739645819	6.643854739645819	6.643854739645819	6.643854739645819	8.364021301269531	8.42799186706543	8.378181457519531	8.66749382019043	8.828145027160645	8.644244194030762	6.93750524520874	6.959395408630371	6.945649147033691	7.585854530334473	7.681466579437256	7.441566467285156
4a	495.0	6.616721999539098	6.616721999539098	6.616721999539098	6.616721999539098	6.616721999539098	6.616721999539098	6.390683174133301	6.424848556518555	6.404077053070068	6.3088202476501465	6.23367166519165	6.1848931312561035	6.390683174133301	6.424848556518555	6.404077053070068	6.3088202476501465	6.100130081176758	6.1848931312561035
4a	496.0	5.683209076407848	5.683209076407848	5.683209076407848	5.683209076407848	5.683209076407848	5.683209076407848	6.204667568206787	6.065910339355469	6.103157997131348	7.507458209991455	7.539165019989014	6.994662284851074	6.825708866119385	6.7976274490356445	6.916052341461182	7.507458209991455	7.539165019989014	6.994662284851074
4a	497.0	5.916161983156554	5.916161983156554	5.916161983156554	5.916161983156554	5.916161983156554	5.916161983156554	6.438787460327148	6.39794921875	6.417576789855957	6.3358659744262695	6.5711822509765625	6.471317768096924	6.438787460327148	6.39794921875	6.417576789855957	6.3358659744262695	6.598058223724365	6.704972267150879
4a	498.0	8.370094529310954	8.370094529310954	8.370094529310954	8.370094529310954	8.370094529310954	8.370094529310954	8.493288040161133	8.450237274169922	8.41128158569336	7.857751369476318	7.664445877075195	7.859611511230469	8.493288040161133	8.450237274169922	8.41128158569336	8.569108009338379	8.255324363708496	8.452142715454102
4a	499.0	5.238804126151759	5.238804126151759	5.238804126151759	5.238804126151759	5.238804126151759	5.238804126151759	5.769566059112549	5.749461650848389	5.753662109375	5.554190158843994	5.679139614105225	5.461467266082764	6.222311973571777	6.209403991699219	6.206620216369629	5.828960418701172	5.942376613616943	5.748825550079346
4a	500.0	5.872764265331805	5.872764265331805	5.872764265331805	5.872764265331805	5.872764265331805	5.872764265331805	5.847901344299316	5.842709541320801	5.825386047363281	5.798742294311523	5.807144641876221	5.68175745010376	5.459664344787598	5.489070415496826	5.445573806762695	5.798742294311523	5.91377592086792	5.948866367340088
4a	501.0	8.323151357061816	8.323151357061816	8.323151357061816	8.323151357061816	8.323151357061816	8.323151357061816	7.355428695678711	7.288269519805908	7.281053066253662	7.232475757598877	7.110301494598389	7.10745096206665	7.355428695678711	7.315256595611572	7.299875259399414	7.354752063751221	7.5016584396362305	7.42938756942749
4a	502.0	5.1892978752164955	5.1892978752164955	5.1892978752164955	5.1892978752164955	5.1892978752164955	5.1892978752164955	6.857408046722412	6.840984344482422	6.894087791442871	7.52886962890625	7.642087936401367	7.382071495056152	6.633493423461914	6.554893493652344	6.678784370422363	6.799389839172363	6.752098083496094	6.742076873779297
4a	503.0	7.491056216545688	7.491056216545688	7.491056216545688	7.491056216545688	7.491056216545688	7.491056216545688	7.562445163726807	7.547285556793213	7.546865940093994	7.62220573425293	7.842784404754639	7.814560890197754	7.117788314819336	7.110776424407959	7.112698078155518	6.946103572845459	6.8534722328186035	7.097892761230469
4a	504.0	8.206773901522986	8.206773901522986	8.206773901522986	8.206773901522986	8.206773901522986	8.206773901522986	7.26533842086792	7.239135265350342	7.270206928253174	6.969404697418213	6.765466690063477	6.9236249923706055	8.320394515991211	8.387958526611328	8.30787467956543	8.360252380371094	8.389060020446777	8.359268188476562
4a	505.0	7.245174925794779	7.245174925794779	7.245174925794779	7.245174925794779	7.245174925794779	7.245174925794779	6.047819137573242	6.0964202880859375	6.081913948059082	6.452003002166748	6.451716899871826	6.414985179901123	6.047819137573242	6.0964202880859375	6.081913948059082	6.452003002166748	6.451716899871826	6.414985179901123
4a	506.0	7.369838866825661	7.369838866825661	7.369838866825661	7.369838866825661	7.369838866825661	7.369838866825661	8.513343811035156	8.555755615234375	8.577058792114258	8.372252464294434	8.469898223876953	8.282659530639648	7.606109619140625	7.587458610534668	7.610132217407227	7.32007884979248	7.408329963684082	6.741991996765137
4a	507.0	5.286249755473513	5.286249755473513	5.286249755473513	5.286249755473513	5.286249755473513	5.286249755473513	4.9730024337768555	4.849081039428711	4.995051860809326	5.294796943664551	5.084991931915283	5.107270240783691	4.9730024337768555	4.849081039428711	4.995051860809326	5.420915126800537	5.288269519805908	5.288151741027832
4a	508.0	6.701823472225178	6.701823472225178	6.701823472225178	6.701823472225178	6.701823472225178	6.701823472225178	6.4933671951293945	6.48348331451416	6.481424331665039	6.387146472930908	6.610616207122803	6.5579915046691895	6.4933671951293945	6.503571510314941	6.512419700622559	6.775264739990234	6.99367618560791	6.916327476501465
4a	509.0	5.872199611010665	5.872199611010665	5.872199611010665	5.872199611010665	5.872199611010665	5.872199611010665	5.986699104309082	5.9026570320129395	5.880449295043945	6.532985687255859	6.485166072845459	6.717728137969971	6.448447227478027	6.303290367126465	6.30859375	6.955198764801025	6.769409656524658	6.820316791534424
4a	510.0	7.748010598529341	7.748010598529341	7.748010598529341	7.748010598529341	7.748010598529341	7.748010598529341	7.079387187957764	7.105382442474365	7.111248970031738	7.1522135734558105	7.174335956573486	7.224381446838379	7.077347278594971	7.070245742797852	7.111248970031738	7.050017356872559	6.960268020629883	7.125065803527832
4a	511.0	5.030556679246172	5.030556679246172	5.030556679246172	5.030556679246172	5.030556679246172	5.030556679246172	5.489645004272461	5.422799110412598	5.524595260620117	5.328449726104736	5.354891777038574	5.1082682609558105	5.489645004272461	5.422799110412598	5.524595260620117	5.443923473358154	5.480544567108154	5.507122039794922
4a	512.0	4.65956412391127	4.65956412391127	4.65956412391127	4.65956412391127	4.65956412391127	4.65956412391127	4.207045078277588	4.12968635559082	4.150329113006592	4.602757453918457	4.522712230682373	4.601789474487305	4.673047065734863	4.651289463043213	4.6661176681518555	5.099040985107422	4.873037338256836	5.095505714416504
4a	513.0	6.702520123660352	6.702520123660352	6.702520123660352	6.702520123660352	6.702520123660352	6.702520123660352	5.879301071166992	5.839756011962891	5.867370128631592	6.919745922088623	6.896481990814209	6.814620494842529	5.983913421630859	5.977047920227051	5.983952045440674	6.935718059539795	6.896481990814209	6.982457637786865
4a	514.0	3.7252518849228218	3.7252518849228218	3.7252518849228218	3.7252518849228218	3.7252518849228218	3.7252518849228218	3.91031265258789	3.8846535682678223	3.896283626556397	3.984124422073364	4.0594048500061035	4.004763603210449	3.91031265258789	3.8846535682678223	3.896283626556397	4.12267541885376	4.267904281616211	4.050009250640869
4a	515.0	6.170124430555466	6.170124430555466	6.170124430555466	6.170124430555466	6.170124430555466	6.170124430555466	5.482091426849365	5.4308013916015625	5.605340003967285	5.365214824676514	5.675622940063477	5.437110424041748	5.808502674102783	5.883203029632568	5.778927326202393	5.998228549957275	6.140540599822998	6.1782097816467285
4a	516.0	5.3825489833333675	5.3825489833333675	5.3825489833333675	5.3825489833333675	5.3825489833333675	5.3825489833333675	5.145055770874023	5.151555061340332	5.111330509185791	5.66338586807251	5.679443836212158	5.5989909172058105	5.604106903076172	5.614767074584961	5.595029830932617	5.8236589431762695	5.774084568023682	5.728348255157471
4a	517.0	9.079585814878612	9.079585814878612	9.079585814878612	9.079585814878612	9.079585814878612	9.079585814878612	8.324430465698242	8.385641098022461	8.356066703796387	8.160226821899414	8.048223495483398	8.133459091186523	8.324430465698242	8.385641098022461	8.356066703796387	8.639938354492188	8.739179611206055	8.786420822143555
4a	518.0	6.741583936241029	6.741583936241029	6.741583936241029	6.741583936241029	6.741583936241029	6.741583936241029	9.29728889465332	9.434045791625977	9.430215835571287	9.555452346801758	9.400076866149902	8.722299575805664	9.29728889465332	9.434045791625977	9.430215835571287	9.555452346801758	9.400076866149902	8.722299575805664
4a	519.0	6.101199937511392	6.101199937511392	6.101199937511392	6.101199937511392	6.101199937511392	6.101199937511392	5.2599196434021	5.3194990158081055	5.352585315704346	5.395249843597412	5.1044440269470215	5.206881046295166	5.2599196434021	5.3194990158081055	5.352585315704346	5.864269256591797	5.246805667877197	5.253256320953369
4a	520.0	8.03715760999097	8.03715760999097	8.03715760999097	8.03715760999097	8.03715760999097	8.03715760999097	8.956071853637695	9.019172668457031	9.016197204589844	8.376144409179688	8.507155418395996	8.666861534118652	8.49311351776123	8.595019340515137	8.538978576660156	8.32662296295166	8.490342140197754	8.489741325378418
4a	521.0	7.394038337731655	7.394038337731655	7.394038337731655	7.394038337731655	7.394038337731655	7.394038337731655	6.637662887573242	6.632232189178467	6.620351791381836	6.909920692443848	6.89002799987793	7.035118579864502	6.637662887573242	6.632232189178467	6.620351791381836	6.909920692443848	6.89002799987793	7.035118579864502
4a	522.0	7.182072972114147	7.182072972114147	7.182072972114147	7.182072972114147	7.182072972114147	7.182072972114147	7.382055759429932	7.331246376037598	7.365931510925293	6.887433052062988	6.979733943939209	7.03826379776001	6.486095428466797	6.50111198425293	6.505637168884277	6.587075233459473	6.802114009857178	6.882510185241699
4a	523.0	8.003425014182612	8.003425014182612	8.003425014182612	8.003425014182612	8.003425014182612	8.003425014182612	7.589893341064453	7.5836076736450195	7.59890604019165	7.628483772277832	7.624294757843018	7.563496112823486	6.820627212524414	6.781994819641113	6.8109917640686035	7.628483772277832	7.501832962036133	7.563496112823486
4a	524.0	5.683209076407848	5.683209076407848	5.683209076407848	5.683209076407848	5.683209076407848	5.683209076407848	5.932321071624756	5.980709075927734	6.040895938873291	6.411170482635498	6.466360569000244	6.3881001472473145	5.932321071624756	5.980709075927734	6.040895938873291	6.411170482635498	6.466360569000244	6.3881001472473145
4a	525.0	7.593207316460993	7.593207316460993	7.593207316460993	7.593207316460993	7.593207316460993	7.593207316460993	7.793027400970459	7.920508861541748	7.84536600112915	8.043883323669434	7.846522331237793	8.0780611038208	8.450807571411133	8.445024490356445	8.421579360961914	8.665032386779785	8.522462844848633	8.798746109008789
4a	526.0	8.374483568074531	8.374483568074531	8.374483568074531	8.374483568074531	8.374483568074531	8.374483568074531	8.35113525390625	8.345765113830566	8.372489929199219	8.710465431213379	8.659476280212402	8.59072208404541	7.606522560119629	7.6274871826171875	7.59861946105957	8.481788635253906	8.431377410888672	8.33328914642334
4a	527.0	7.064045552649908	7.064045552649908	7.064045552649908	7.064045552649908	7.064045552649908	7.064045552649908	6.735628604888916	6.743722915649414	6.762944221496582	6.997505187988281	6.7372727394104	6.654739856719971	6.735628604888916	6.743722915649414	6.762944221496582	6.997505187988281	6.7372727394104	6.797407150268555
4a	528.0	7.073593343898274	7.073593343898274	7.073593343898274	7.073593343898274	7.073593343898274	7.073593343898274	7.0710368156433105	7.015495300292969	7.011175632476807	6.7008819580078125	6.8034210205078125	6.87680196762085	6.707240104675293	6.593166351318359	6.594610214233398	6.609050273895264	6.76450777053833	6.729478359222412
4a	529.0	5.803810439595723	5.803810439595723	5.803810439595723	5.803810439595723	5.803810439595723	5.803810439595723	7.048079490661621	7.02483606338501	7.009016990661621	6.6757426261901855	6.652228355407715	6.565609455108643	7.048079490661621	7.02483606338501	7.009016990661621	6.6757426261901855	6.7572503089904785	6.565609455108643
4a	530.0	9.232464809287071	9.232464809287071	9.232464809287071	9.232464809287071	9.232464809287071	9.232464809287071	8.21628189086914	8.413349151611328	8.306045532226562	8.114211082458496	8.31806468963623	8.401092529296875	8.602476119995117	8.727580070495605	8.700161933898926	8.114211082458496	8.31806468963623	8.401092529296875
4a	531.0	6.225863878542274	6.225863878542274	6.225863878542274	6.225863878542274	6.225863878542274	6.225863878542274	6.922088146209717	7.0208353996276855	6.925135612487793	6.435182094573975	6.395035266876221	6.406788349151611	6.498173713684082	6.533100128173828	6.458864212036133	6.323511123657227	6.325589179992676	6.346487522125244
4a	532.0	5.871202299482418	5.871202299482418	5.871202299482418	5.871202299482418	5.871202299482418	5.871202299482418	6.349046230316162	6.3514180183410645	6.339856147766113	6.247717380523682	6.258446216583252	6.216873645782471	6.4253644943237305	6.43448543548584	6.442945957183838	6.247717380523682	6.258446216583252	6.216873645782471
4a	533.0	6.626915110011622	6.626915110011622	6.626915110011622	6.626915110011622	6.626915110011622	6.626915110011622	6.02501106262207	6.147397041320801	6.102215766906738	6.717727184295654	6.492802143096924	6.531221866607666	5.874917030334473	5.957637786865234	5.909321308135986	7.4626898765563965	7.23046875	7.522783756256104
4a	534.0	6.299393604231489	6.299393604231489	6.299393604231489	6.299393604231489	6.299393604231489	6.299393604231489	6.842979431152344	6.762204170227051	6.846889495849609	6.173798084259033	6.291569232940674	6.178708553314209	6.78444242477417	6.753054141998291	6.7634687423706055	6.349528789520264	6.291569232940674	6.386499404907227
4a	535.0	4.773895624182591	4.773895624182591	4.773895624182591	4.773895624182591	4.773895624182591	4.773895624182591	4.357212543487549	4.366228103637695	4.375025272369385	4.448399543762207	4.500369548797607	4.467407703399658	4.357212543487549	4.366228103637695	4.375025272369385	4.448399543762207	4.500369548797607	4.467407703399658
4a	536.0	6.404059982486418	6.404059982486418	6.404059982486418	6.404059982486418	6.404059982486418	6.404059982486418	6.5893874168396	6.656550407409668	6.670126914978027	7.083436012268066	7.212028980255127	6.892244815826416	6.16524076461792	6.230936527252197	6.227180004119873	7.002574443817139	6.996335506439209	6.822969913482666
4a	537.0	4.854560527202574	4.854560527202574	4.854560527202574	4.854560527202574	4.854560527202574	4.854560527202574	4.898500442504883	5.124567031860352	5.134810924530029	4.546011447906494	4.66481876373291	4.663208484649658	5.326525688171387	5.421464920043945	5.451714515686035	5.272677421569824	5.053470134735107	5.19585657119751
4a	538.0	4.960715539576871	4.960715539576871	4.960715539576871	4.960715539576871	4.960715539576871	4.960715539576871	4.740259170532227	4.702858924865723	4.761552810668945	4.862363338470459	4.838398456573486	4.844371318817139	4.740259170532227	4.702858924865723	4.761552810668945	5.353309631347656	5.250698089599609	5.4416704177856445
4a	539.0	6.460525414600405	6.460525414600405	6.460525414600405	6.460525414600405	6.460525414600405	6.460525414600405	5.793653964996338	5.748750686645508	5.825989246368408	5.901451110839844	5.734452247619629	5.853794097900391	5.918523788452148	5.956784248352051	5.982664108276367	6.063606262207031	5.980781078338623	6.151755332946777
4a	540.0	7.456076981327024	7.456076981327024	7.456076981327024	7.456076981327024	7.456076981327024	7.456076981327024	7.852911949157715	7.865162372589111	7.856445789337158	7.972952842712402	7.991974353790283	7.884598255157471	7.852911949157715	7.865162372589111	7.856445789337158	7.972952842712402	7.991717338562012	7.884598255157471
4a	541.0	7.149843676771163	7.149843676771163	7.149843676771163	7.149843676771163	7.149843676771163	7.149843676771163	6.4361748695373535	6.5029425621032715	6.442329406738281	6.359132766723633	6.320891380310059	6.178751468658447	7.010768890380859	7.0891523361206055	6.956628799438477	6.753303527832031	6.9644012451171875	6.6957550048828125
4a	542.0	7.702251598998005	7.702251598998005	7.702251598998005	7.702251598998005	7.702251598998005	7.702251598998005	9.11668586730957	9.001931190490723	8.829721450805664	8.53948974609375	8.420226097106934	8.043914794921875	8.482538223266602	8.368032455444336	8.342971801757812	8.175847053527832	8.125073432922363	7.915987014770508
4a	543.0	9.327796058310687	9.327796058310687	9.327796058310687	9.327796058310687	9.327796058310687	9.327796058310687	9.239828109741213	9.241643905639648	9.235111236572266	9.424070358276367	9.121803283691406	9.422744750976562	7.781072616577148	7.758679389953613	7.781891822814941	8.789287567138672	8.855225563049316	8.835915565490723
4a	544.0	3.4829711821158034	3.4829711821158034	3.4829711821158034	3.4829711821158034	3.4829711821158034	3.4829711821158034	3.9468817710876465	3.974902629852295	3.9240779876708984	4.059230804443359	3.9332025051116943	3.946218729019165	3.87591814994812	3.8887276649475098	3.860817909240722	4.337231636047363	4.09396505355835	4.218661785125732
4a	545.0	9.36446192331977	9.36446192331977	9.36446192331977	9.36446192331977	9.36446192331977	9.36446192331977	7.84841251373291	7.886549949645996	7.9297075271606445	7.94756555557251	7.790374279022217	7.740758419036865	7.84841251373291	7.886549949645996	7.9297075271606445	7.94756555557251	7.790374279022217	7.740758419036865
4a	546.0	7.55142835920335	7.55142835920335	7.55142835920335	7.55142835920335	7.55142835920335	7.55142835920335	7.70820951461792	7.716100215911865	7.720492362976074	7.662763118743896	7.742115497589111	7.817164897918701	7.70820951461792	7.716100215911865	7.720492362976074	7.772774696350098	7.742115497589111	7.954140663146973
4a	547.0	3.4612576568574243	3.4612576568574243	3.4612576568574243	3.4612576568574243	3.4612576568574243	3.4612576568574243	3.832451581954956	3.845621109008789	3.8425889015197754	3.7405850887298584	3.7399239540100098	3.839925765991211	3.832451581954956	3.845621109008789	3.8425889015197754	3.7405850887298584	3.80548095703125	3.969504833221435
4a	548.0	6.629188393642186	6.629188393642186	6.629188393642186	6.629188393642186	6.629188393642186	6.629188393642186	6.366461277008057	6.350557327270508	6.389828681945801	5.365201473236084	5.756400108337402	5.544277667999268	6.41485071182251	6.386019706726074	6.389828681945801	5.782244682312012	5.936084270477295	5.920963764190674
4a	549.0	6.946714784620844	6.946714784620844	6.946714784620844	6.946714784620844	6.946714784620844	6.946714784620844	6.3155388832092285	6.322262763977051	6.3517961502075195	6.32012414932251	6.4919962882995605	6.478283405303955	6.442425727844238	6.478065013885498	6.4489006996154785	6.32012414932251	6.4919962882995605	6.478283405303955
4a	550.0	8.641950551938132	8.641950551938132	8.641950551938132	8.641950551938132	8.641950551938132	8.641950551938132	7.914501667022705	7.907320499420166	7.896201133728027	7.397195816040039	7.49168586730957	7.241389751434326	8.056953430175781	8.09908390045166	8.075547218322754	7.661050319671631	7.696493625640869	7.522228717803955
4a	551.0	6.400664723386576	6.400664723386576	6.400664723386576	6.400664723386576	6.400664723386576	6.400664723386576	6.3984575271606445	6.406174659729004	6.467233657836914	6.597577095031738	6.290771007537842	6.564866065979004	6.3984575271606445	6.406174659729004	6.467233657836914	6.68483829498291	6.358541488647461	6.63538932800293
4a	552.0	7.873701183780478	7.873701183780478	7.873701183780478	7.873701183780478	7.873701183780478	7.873701183780478	7.151414394378662	7.140171527862549	7.157769203186035	6.7948079109191895	6.872592449188232	7.08279275894165	7.151414394378662	7.140171527862549	7.157769203186035	6.58910608291626	6.554246425628662	6.715099811553955
4a	553.0	6.133377900643364	6.133377900643364	6.133377900643364	6.133377900643364	6.133377900643364	6.133377900643364	5.580537796020508	5.618299961090088	5.573408603668213	5.157392978668213	5.081542015075684	5.064415454864502	5.745558738708496	5.8075714111328125	5.821109771728516	5.986230850219727	5.999096870422363	6.094690799713135
4a	554.0	7.961996838745269	7.961996838745269	7.961996838745269	7.961996838745269	7.961996838745269	7.961996838745269	8.531330108642578	8.506275177001953	8.517724990844727	7.87721586227417	7.909588813781738	7.969181060791016	8.526376724243164	8.506275177001953	8.517724990844727	8.417596817016602	8.286579132080078	8.514264106750488
4a	555.0	8.374483568074531	8.374483568074531	8.374483568074531	8.374483568074531	8.374483568074531	8.374483568074531	7.266241550445557	7.294401168823242	7.294561862945557	7.204468250274658	7.219565391540527	7.136143207550049	7.266241550445557	7.294401168823242	7.294561862945557	7.272200107574463	7.219565391540527	7.136143207550049
4a	556.0	7.889415227112584	7.889415227112584	7.889415227112584	7.889415227112584	7.889415227112584	7.889415227112584	7.096130847930908	7.109213352203369	7.077186107635498	6.8500285148620605	7.013248920440674	6.981017589569092	7.69561767578125	7.845895767211914	7.780826568603516	7.044633865356445	7.314273834228516	7.205323219299316
4a	557.0	4.855939163726916	4.855939163726916	4.855939163726916	4.855939163726916	4.855939163726916	4.855939163726916	4.24012565612793	4.254109859466553	4.244911193847656	4.576664924621582	4.599658489227295	4.682185649871826	4.5226640701293945	4.538547039031982	4.56089973449707	5.040617942810059	5.065342426300049	5.13326358795166
4a	558.0	8.089663128683975	8.089663128683975	8.089663128683975	8.089663128683975	8.089663128683975	8.089663128683975	7.977779865264893	7.993372917175293	8.048380851745605	7.548593044281006	7.309890270233154	7.329720973968506	7.977779865264893	7.993372917175293	8.048380851745605	7.548593044281006	7.349056243896484	7.329720973968506
4a	559.0	9.00381647509043	9.00381647509043	9.00381647509043	9.00381647509043	9.00381647509043	9.00381647509043	7.240495681762695	7.215674877166748	7.19649076461792	7.937366962432861	7.91469144821167	8.051142692565918	7.240495681762695	7.215674877166748	7.19649076461792	7.69781494140625	7.621156692504883	7.753568172454834
4a	560.0	5.089222063260705	5.089222063260705	5.089222063260705	5.089222063260705	5.089222063260705	5.089222063260705	4.637698173522949	4.663247585296631	4.567376136779785	4.49092435836792	4.481437683105469	4.544464588165283	5.649176597595215	5.611630439758301	5.580636978149414	5.784488677978516	5.729781627655029	5.723904609680176
4a	561.0	6.591187891146772	6.591187891146772	6.591187891146772	6.591187891146772	6.591187891146772	6.591187891146772	7.094222545623779	7.077263355255127	7.116494655609131	7.348562717437744	7.165438652038574	7.283188343048096	7.094222545623779	7.077263355255127	7.116494655609131	7.233984470367432	6.78462028503418	7.178295135498047
4a	562.0	8.274165761409682	8.274165761409682	8.274165761409682	8.274165761409682	8.274165761409682	8.274165761409682	7.607539653778076	7.691278457641602	7.733510494232178	7.43265962600708	7.6728291511535645	7.487720966339111	7.607539653778076	7.691278457641602	7.722174644470215	7.43265962600708	7.364107608795166	7.336496829986572
4a	563.0	6.422950236139097	6.422950236139097	6.422950236139097	6.422950236139097	6.422950236139097	6.422950236139097	6.837005615234375	6.815958499908447	6.835859298706055	6.253664970397949	6.760444164276123	6.540496349334717	6.837005615234375	6.815958499908447	6.835859298706055	6.126159191131592	6.584331512451172	6.330694198608398
4a	564.0	6.181864840531374	6.181864840531374	6.181864840531374	6.181864840531374	6.181864840531374	6.181864840531374	5.743215560913086	5.7049384117126465	5.731094837188721	6.052637577056885	6.172607898712158	6.1477274894714355	6.299599647521973	6.260716438293457	6.362133026123047	6.052637577056885	6.172607898712158	6.1477274894714355
4a	565.0	5.925203785467795	5.925203785467795	5.925203785467795	5.925203785467795	5.925203785467795	5.925203785467795	6.607709884643555	6.625514984130859	6.6062822341918945	7.275726795196533	7.06172513961792	7.374345302581787	6.607709884643555	6.625514984130859	6.6062822341918945	7.275726795196533	7.06172513961792	7.374345302581787
4a	566.0	5.455880713351534	5.455880713351534	5.455880713351534	5.455880713351534	5.455880713351534	5.455880713351534	6.305857181549072	6.291867733001709	6.253605365753174	6.396749973297119	6.631632328033447	6.523754596710205	6.305857181549072	6.312859535217285	6.315993309020996	6.476768970489502	6.665431022644043	6.603089809417725
4a	567.0	10.191423842734626	10.191423842734626	10.191423842734626	10.191423842734626	10.191423842734626	10.191423842734626	8.257059097290039	8.30208969116211	8.212848663330078	7.440130233764648	7.736702919006348	7.793121337890625	9.327383041381836	9.313405990600586	9.298248291015623	8.913930892944336	9.066777229309082	8.92207145690918
4a	568.0	7.540811589475587	7.540811589475587	7.540811589475587	7.540811589475587	7.540811589475587	7.540811589475587	7.232900619506836	7.175970554351807	7.251670837402344	6.637277126312256	6.612691879272461	6.725253582000732	7.239823341369629	7.212118148803711	7.251670837402344	7.056631565093994	7.238266468048096	7.28118896484375
4a	569.0	6.40944253146975	6.40944253146975	6.40944253146975	6.40944253146975	6.40944253146975	6.40944253146975	6.858997821807861	6.8531904220581055	6.870419979095459	7.195279598236084	7.067916393280029	7.31748628616333	6.858997821807861	6.8531904220581055	6.870419979095459	7.1575751304626465	7.01336669921875	7.2270002365112305
4a	570.0	6.910048919611761	6.910048919611761	6.910048919611761	6.910048919611761	6.910048919611761	6.910048919611761	6.213911056518555	6.2198357582092285	6.2114996910095215	5.708286762237549	5.992187023162842	5.5839009284973145	6.242640495300293	6.2269697189331055	6.24210262298584	5.708286762237549	5.992187023162842	5.5839009284973145
4a	571.0	6.739185988669434	6.739185988669434	6.739185988669434	6.739185988669434	6.739185988669434	6.739185988669434	7.053446292877197	7.050858974456787	7.061031341552734	7.307584285736084	7.29846715927124	7.183313846588135	7.053446292877197	7.050858974456787	7.061031341552734	7.307584285736084	7.29846715927124	7.183313846588135
4a	572.0	6.8418504106948665	6.8418504106948665	6.8418504106948665	6.8418504106948665	6.8418504106948665	6.8418504106948665	6.325519561767578	6.342199802398682	6.354889869689941	6.630311489105225	6.654305934906006	6.585396766662598	6.325519561767578	6.342199802398682	6.354889869689941	6.693829536437988	6.582126140594482	6.5837578773498535
4a	573.0	8.57228521260403	8.57228521260403	8.57228521260403	8.57228521260403	8.57228521260403	8.57228521260403	7.724247932434082	7.742146968841553	7.748944759368896	7.474000453948975	7.136402606964111	7.232459545135498	7.724247932434082	7.742146968841553	7.748944759368896	7.926875114440918	7.675219535827637	8.009805679321289
4a	574.0	5.639210038396948	5.639210038396948	5.639210038396948	5.639210038396948	5.639210038396948	5.639210038396948	7.889936923980713	7.904573440551758	7.8942646980285645	7.744494438171387	7.52689790725708	7.905863761901856	7.676342964172363	7.696378707885742	7.750388145446777	7.350580215454102	7.258166313171387	7.597517013549805
4a	575.0	6.114370316222655	6.114370316222655	6.114370316222655	6.114370316222655	6.114370316222655	6.114370316222655	6.043785095214844	6.040603160858154	6.008411884307861	5.129786014556885	5.068953990936279	5.111878395080566	5.606976509094238	5.618468284606934	5.6140666007995605	5.129786014556885	5.16239070892334	5.111878395080566
4a	576.0	7.857201544526391	7.857201544526391	7.857201544526391	7.857201544526391	7.857201544526391	7.857201544526391	7.70758581161499	7.693299770355225	7.750848293304443	7.755451202392578	7.909176349639893	7.8364949226379395	7.825187683105469	7.835907459259033	7.797002792358398	7.755451202392578	7.914791107177734	7.8364949226379395
4a	577.0	7.232224542273571	7.232224542273571	7.232224542273571	7.232224542273571	7.232224542273571	7.232224542273571	7.672003269195557	7.577586650848389	7.721367359161377	7.957359790802002	7.836519718170166	7.73984956741333	7.672003269195557	7.577586650848389	7.721367359161377	7.957359790802002	7.836519718170166	7.73984956741333
4a	578.0	6.897472527913645	6.897472527913645	6.897472527913645	6.897472527913645	6.897472527913645	6.897472527913645	9.166296005249023	9.15957260131836	9.20656967163086	8.784306526184082	9.250696182250977	9.246068000793455	9.166296005249023	9.15957260131836	9.20656967163086	8.784306526184082	9.250696182250977	9.246068000793455
4a	579.0	3.9452470749773183	3.9452470749773183	3.9452470749773183	3.9452470749773183	3.9452470749773183	3.9452470749773183	3.665027618408203	3.4879045486450195	3.472482681274414	4.770013809204102	4.666196346282959	4.825601100921631	3.665027618408203	3.590510845184326	3.5687661170959473	4.770013809204102	4.666196346282959	4.825601100921631
4a	580.0	7.171843195776612	7.171843195776612	7.171843195776612	7.171843195776612	7.171843195776612	7.171843195776612	6.156153678894043	6.198610305786133	6.182584285736084	6.57484769821167	6.540884494781494	6.625380039215088	6.156153678894043	6.198610305786133	6.182584285736084	6.619282245635986	6.540884494781494	6.6676344871521
4a	581.0	5.888567253150718	5.888567253150718	5.888567253150718	5.888567253150718	5.888567253150718	5.888567253150718	6.902061939239502	6.939644813537598	6.887247562408447	7.0985636711120605	7.131344318389893	7.102929592132568	6.902061939239502	6.939644813537598	6.887247562408447	6.961689472198486	7.0105085372924805	6.824488639831543
4a	582.0	5.081888890258888	5.081888890258888	5.081888890258888	5.081888890258888	5.081888890258888	5.081888890258888	5.243552207946777	5.289058685302734	5.224586486816406	5.242383003234863	5.533776760101318	5.376021862030029	5.243552207946777	5.289058685302734	5.224586486816406	5.242383003234863	5.533776760101318	5.376021862030029
4a	583.0	6.014001177346792	6.014001177346792	6.014001177346792	6.014001177346792	6.014001177346792	6.014001177346792	6.44342565536499	6.42603063583374	6.450496196746826	6.421462059020996	6.124857425689697	6.274080753326416	6.44342565536499	6.42603063583374	6.450496196746826	6.225739002227783	6.124857425689697	6.274080753326416
4a	584.0	7.423371029738921	7.423371029738921	7.423371029738921	7.423371029738921	7.423371029738921	7.423371029738921	6.829631805419922	6.785364151000977	6.792389869689941	7.611946105957031	7.8102641105651855	7.68768310546875	6.96466588973999	6.937024116516113	6.935027122497559	7.611946105957031	7.8102641105651855	7.68768310546875
4a	585.0	7.04717925474573	7.04717925474573	7.04717925474573	7.04717925474573	7.04717925474573	7.04717925474573	7.370144367218018	7.358840465545654	7.379141330718994	7.129901885986328	7.118976593017578	7.166557788848877	7.370144367218018	7.358840465545654	7.379141330718994	7.129901885986328	7.118976593017578	7.166557788848877
4a	586.0	8.039650888811586	8.039650888811586	8.039650888811586	8.039650888811586	8.039650888811586	8.039650888811586	7.4661865234375	7.445094585418701	7.470107555389404	7.558595180511475	7.71281099319458	7.716306686401367	7.842784404754639	7.848135948181152	7.800802230834961	7.894738674163818	8.061902046203613	7.987465858459473
4a	587.0	8.579812412125396	8.579812412125396	8.579812412125396	8.579812412125396	8.579812412125396	8.579812412125396	7.550030708312988	7.547519683837891	7.548710346221924	7.507002353668213	7.40779447555542	7.510809421539307	7.550030708312988	7.547519683837891	7.548710346221924	7.507002353668213	7.424161434173584	7.510809421539307
4a	588.0	7.289173963805678	7.289173963805678	7.289173963805678	7.289173963805678	7.289173963805678	7.289173963805678	7.458178997039795	7.409346103668213	7.471685886383057	7.444159984588623	7.49623966217041	7.361403465270996	7.458178997039795	7.409346103668213	7.471685886383057	7.314209938049316	7.436013698577881	7.361403465270996
4a	589.0	8.147155205018217	8.147155205018217	8.147155205018217	8.147155205018217	8.147155205018217	8.147155205018217	8.694746017456055	8.632312774658203	8.688386917114258	8.603062629699707	8.655877113342285	8.772446632385254	8.694746017456055	8.632312774658203	8.688386917114258	8.204246520996094	8.103882789611816	8.185362815856934
4a	590.0	7.190146979545085	7.190146979545085	7.190146979545085	7.190146979545085	7.190146979545085	7.190146979545085	7.24196720123291	7.2408127784729	7.257263660430908	7.638352870941162	7.606887340545654	7.722451686859131	7.24196720123291	7.2408127784729	7.257263660430908	7.996756076812744	7.975701332092285	8.156232833862305
4a	591.0	5.175562842184093	5.175562842184093	5.175562842184093	5.175562842184093	5.175562842184093	5.175562842184093	7.000189304351807	6.991384506225586	7.001575946807861	7.261915683746338	7.330577373504639	7.286234378814697	6.96756649017334	6.962033271789551	6.969669342041016	7.379299640655518	7.389343738555908	7.286234378814697
4a	592.0	7.702251598998005	7.702251598998005	7.702251598998005	7.702251598998005	7.702251598998005	7.702251598998005	6.47619104385376	6.472698211669922	6.455025672912598	6.762117862701416	7.1463518142700195	7.017446517944336	7.411247253417969	7.360519886016846	7.2924346923828125	7.960347652435303	8.10977840423584	7.885022640228272
4a	593.0	8.990470100227125	8.990470100227125	8.990470100227125	8.990470100227125	8.990470100227125	8.990470100227125	9.053831100463867	8.988794326782227	9.00837230682373	8.288742065429688	8.34914779663086	8.415063858032227	8.76324462890625	8.781481742858887	8.7963228225708	8.288742065429688	8.370612144470215	8.415063858032227
4a	594.0	7.961992586722348	7.961992586722348	7.961992586722348	7.961992586722348	7.961992586722348	7.961992586722348	8.475173950195312	8.446392059326172	8.540443420410156	8.23189640045166	8.704720497131348	8.979702949523926	8.235292434692383	8.316495895385742	8.20003890991211	8.037775993347168	8.186808586120605	8.278909683227539
4a	595.0	4.960719049062314	4.960719049062314	4.960719049062314	4.960719049062314	4.960719049062314	4.960719049062314	7.099851131439209	7.0745744705200195	7.08091402053833	6.8212199211120605	6.861334323883057	6.887886047363281	7.099851131439209	7.0745744705200195	7.08091402053833	7.483682632446289	7.355592250823975	7.480510711669922
4a	596.0	7.267790431332381	7.267790431332381	7.267790431332381	7.267790431332381	7.267790431332381	7.267790431332381	6.363442420959473	6.377628326416016	6.363266944885254	6.93640661239624	6.716509819030762	6.896331310272217	6.363442420959473	6.377628326416016	6.4188385009765625	6.93640661239624	6.9253950119018555	7.236898899078369
4a	597.0	8.206773901522986	8.206773901522986	8.206773901522986	8.206773901522986	8.206773901522986	8.206773901522986	7.877996921539307	7.936835765838623	7.892947673797607	7.960586547851563	7.865678310394287	7.915490627288818	7.877996921539307	7.936835765838623	7.892947673797607	7.960586547851563	7.865678310394287	7.915490627288818
4a	598.0	4.883893219209841	4.883893219209841	4.883893219209841	4.883893219209841	4.883893219209841	4.883893219209841	5.055724143981934	5.04753303527832	5.095020771026611	5.162254810333252	5.147916316986084	5.061293125152588	5.898681640625	5.91808557510376	5.927129745483398	5.9465556144714355	6.057573318481445	6.0323991775512695
4a	599.0	6.636521566644003	6.636521566644003	6.636521566644003	6.636521566644003	6.636521566644003	6.636521566644003	6.343358993530273	6.263225078582764	6.270594596862793	6.924708366394043	7.0093092918396	6.8747429847717285	6.1532111167907715	6.183309555053711	6.170275688171387	6.920989036560059	7.0093092918396	6.8747429847717285
4a	600.0	5.1552206202770545	5.1552206202770545	5.1552206202770545	5.1552206202770545	5.1552206202770545	5.1552206202770545	4.169309139251709	4.114814758300781	4.131092071533203	5.130613803863525	5.1018500328063965	4.967374801635742	5.286325454711914	5.342789173126221	5.2858662605285645	5.597293853759766	5.48280143737793	5.424844264984131
4a	601.0	3.893914863964602	3.893914863964602	3.893914863964602	3.893914863964602	3.893914863964602	3.893914863964602	4.039792537689209	4.0079803466796875	4.020112037658691	5.009203910827637	5.187078952789307	5.097426891326904	5.277552604675293	5.20779275894165	5.265148639678955	5.243057727813721	5.421718120574951	5.437275409698486
4a	602.0	7.516062336481882	7.516062336481882	7.516062336481882	7.516062336481882	7.516062336481882	7.516062336481882	7.499451160430908	7.487091541290283	7.484921932220459	7.639588832855225	7.519745349884033	7.604087352752685	7.759232521057129	7.742109775543213	7.751049041748047	7.82678747177124	7.743641376495361	7.829287052154541
4a	603.0	7.3991715588329265	7.3991715588329265	7.3991715588329265	7.3991715588329265	7.3991715588329265	7.3991715588329265	7.211581707000732	7.169779300689697	7.180246829986572	7.189342975616455	7.28676176071167	7.104238033294678	7.408039569854736	7.375744819641113	7.342431545257568	7.283750057220459	7.307454586029053	7.213235378265381
4a	604.0	7.817162419936472	7.817162419936472	7.817162419936472	7.817162419936472	7.817162419936472	7.817162419936472	8.33945083618164	8.378702163696289	8.342300415039062	8.404106140136719	8.561094284057617	8.525623321533203	7.663967132568359	7.667959213256836	7.626479148864746	7.932116031646728	8.134960174560547	8.024808883666992
4a	605.0	6.313861954564072	6.313861954564072	6.313861954564072	6.313861954564072	6.313861954564072	6.313861954564072	6.161707401275635	6.1869025230407715	6.218627452850342	5.9428300857543945	5.972362041473389	6.293818473815918	6.161707401275635	6.1869025230407715	6.218627452850342	5.9428300857543945	5.972362041473389	6.293818473815918
4a	606.0	7.325839828814761	7.325839828814761	7.325839828814761	7.325839828814761	7.325839828814761	7.325839828814761	6.936986923217773	6.960561275482178	6.958126544952393	6.714244842529297	6.767027378082275	6.807724475860596	6.936986923217773	6.960561275482178	6.958126544952393	6.714244842529297	6.767027378082275	6.7727861404418945
4a	607.0	7.889394174004365	7.889394174004365	7.889394174004365	7.889394174004365	7.889394174004365	7.889394174004365	7.2417311668396	7.232430934906006	7.27446174621582	7.662261009216309	7.680914402008057	7.711630821228027	7.478968620300293	7.427967071533203	7.466494083404541	7.72330904006958	7.680914402008057	7.7836995124816895
4a	608.0	7.213084960738829	7.213084960738829	7.213084960738829	7.213084960738829	7.213084960738829	7.213084960738829	7.26005220413208	7.200499057769775	7.252560615539551	7.416780948638916	7.405447959899902	7.271599292755127	7.26005220413208	7.200499057769775	7.252560615539551	7.416780948638916	7.405447959899902	7.271599292755127
4a	609.0	7.179176368778428	7.179176368778428	7.179176368778428	7.179176368778428	7.179176368778428	7.179176368778428	7.0853095054626465	6.986640453338623	7.010948657989502	7.24081563949585	7.181786060333252	7.352656841278076	7.0853095054626465	6.986640453338623	7.010948657989502	7.270821571350098	7.181786060333252	7.445153713226318
4a	610.0	6.4173110261007	6.4173110261007	6.4173110261007	6.4173110261007	6.4173110261007	6.4173110261007	6.036364555358887	6.022497653961182	6.134448051452637	4.155830383300781	4.363489151000977	4.683650016784668	6.036364555358887	6.022497653961182	6.134448051452637	5.165095806121826	5.372961044311523	5.561808109283447
4a	611.0	8.983796912795471	8.983796912795471	8.983796912795471	8.983796912795471	8.983796912795471	8.983796912795471	8.788219451904297	8.790225982666016	8.557069778442383	7.982985973358154	7.84459924697876	7.832657337188721	9.03309440612793	8.918641090393066	9.04450798034668	8.882547378540039	8.792455673217773	8.831620216369629
4a	612.0	7.82720886694896	7.82720886694896	7.82720886694896	7.82720886694896	7.82720886694896	7.82720886694896	7.4875168800354	7.5235724449157715	7.491417407989502	6.787594318389893	6.781240940093994	6.817679405212402	7.393101692199707	7.447879791259766	7.380931854248047	6.915831565856934	6.831250190734863	6.84290885925293
4a	613.0	3.695919192915555	3.695919192915555	3.695919192915555	3.695919192915555	3.695919192915555	3.695919192915555	4.356568813323975	4.440591812133789	4.407610893249512	5.160505771636963	5.373150825500488	5.4008708000183105	5.203417778015137	5.191038608551025	5.194786548614502	5.160505771636963	5.373150825500488	5.4008708000183105
4a	614.0	7.41383790483656	7.41383790483656	7.41383790483656	7.41383790483656	7.41383790483656	7.41383790483656	7.126979351043701	7.078373432159424	7.179884433746338	7.307613372802734	7.455053329467773	7.10568904876709	7.126979351043701	7.078373432159424	7.179884433746338	7.307613372802734	7.427053451538086	7.10568904876709
4a	615.0	8.128382282133567	8.128382282133567	8.128382282133567	8.128382282133567	8.128382282133567	8.128382282133567	7.578873634338379	7.583986759185791	7.58695125579834	7.505494594573975	7.63974142074585	7.53342866897583	7.787265777587891	7.766707420349121	7.772364616394043	7.505494594573975	7.763320446014404	7.586856365203857
4a	616.0	7.002981043029643	7.002981043029643	7.002981043029643	7.002981043029643	7.002981043029643	7.002981043029643	7.010467052459717	7.001437664031982	7.0111775398254395	6.659974098205566	6.7107768058776855	6.668555736541748	7.010467052459717	7.001437664031982	7.0111775398254395	7.316290855407715	7.265798091888428	7.382698059082031
4a	617.0	6.04253455349686	6.04253455349686	6.04253455349686	6.04253455349686	6.04253455349686	6.04253455349686	5.230926990509033	5.247835159301758	5.215973377227783	5.11879825592041	4.96889591217041	4.8501505851745605	5.706249237060547	5.7469329833984375	5.660520076751709	5.70087194442749	5.6607184410095215	5.3991498947143555
4a	618.0	6.680498605135897	6.680498605135897	6.680498605135897	6.680498605135897	6.680498605135897	6.680498605135897	6.424685955047607	6.491481304168701	6.483347415924072	6.525196552276611	6.332635402679443	6.356173515319824	6.478015899658203	6.50223970413208	6.493914604187012	6.525196552276611	6.466811656951904	6.356173515319824
4a	619.0	6.307474760879491	6.307474760879491	6.307474760879491	6.307474760879491	6.307474760879491	6.307474760879491	6.0853986740112305	6.089914798736572	6.131560802459717	5.744997024536133	5.695001125335693	5.83384895324707	6.10246467590332	6.089914798736572	6.131560802459717	6.2226996421813965	6.129687786102295	5.984407901763916
4a	620.0	6.242656844716434	6.242656844716434	6.242656844716434	6.242656844716434	6.242656844716434	6.242656844716434	7.314979076385498	7.301009654998779	7.305058002471924	7.373564720153809	7.463817119598389	7.573129653930664	7.591691017150879	7.620189666748047	7.571217536926269	7.87195348739624	7.953568935394287	7.951172351837158
4a	621.0	7.827240581445174	7.827240581445174	7.827240581445174	7.827240581445174	7.827240581445174	7.827240581445174	7.092448711395264	7.031925201416016	7.061490058898926	6.706543445587158	6.859623432159424	6.835360050201416	7.654706001281738	7.612753868103027	7.59779167175293	7.72553014755249	7.291974067687988	7.443472862243652
4a	622.0	7.170545224155291	7.170545224155291	7.170545224155291	7.170545224155291	7.170545224155291	7.170545224155291	6.351452350616455	6.371809959411621	6.4594197273254395	6.258472919464111	6.351498603820801	6.5796074867248535	6.747066497802734	6.715243339538574	6.834103584289551	6.258472919464111	6.351498603820801	6.5796074867248535
4a	623.0	4.487901877111746	4.487901877111746	4.487901877111746	4.487901877111746	4.487901877111746	4.487901877111746	4.155080795288086	4.19702672958374	4.22900390625	4.129722595214844	4.314065456390381	4.577753067016602	4.482663631439209	4.58909797668457	4.647342205047607	4.85258150100708	4.918104648590088	5.071890830993652
4a	624.0	6.806995839417232	6.806995839417232	6.806995839417232	6.806995839417232	6.806995839417232	6.806995839417232	7.1639838218688965	7.1970648765563965	7.209638118743896	6.740228652954102	6.596652984619141	6.74970817565918	7.1639838218688965	7.1970648765563965	7.209638118743896	6.740228652954102	6.596652984619141	6.74970817565918
4a	625.0	11.184188803720554	11.184188803720554	11.184188803720554	11.184188803720554	11.184188803720554	11.184188803720554	9.54757308959961	9.418472290039062	9.58041763305664	9.056658744812012	9.138347625732422	8.912708282470703	9.54757308959961	9.418472290039062	9.58041763305664	9.056658744812012	9.138347625732422	8.912708282470703
4a	626.0	8.594478758129029	8.594478758129029	8.594478758129029	8.594478758129029	8.594478758129029	8.594478758129029	8.165388107299805	8.15365219116211	8.135675430297852	7.98119592666626	7.970701694488525	7.684748649597168	8.415911674499512	8.419095039367676	8.445087432861328	8.08890151977539	8.087916374206543	8.086478233337402
4a	627.0	6.7876289295194345	6.7876289295194345	6.7876289295194345	6.7876289295194345	6.7876289295194345	6.7876289295194345	6.030207633972168	6.183700084686279	6.075529098510742	5.972873210906982	5.786159038543701	5.726100444793701	6.030207633972168	6.1966352462768555	6.075529098510742	6.017337799072266	6.316715240478516	5.905271053314209
4a	628.0	5.452089462909594	5.452089462909594	5.452089462909594	5.452089462909594	5.452089462909594	5.452089462909594	5.955355167388916	5.9741926193237305	5.957701683044434	6.245370388031006	6.114912509918213	5.8873291015625	5.955355167388916	5.9741926193237305	5.957701683044434	6.5268049240112305	6.493161201477051	6.292638301849365
4a	629.0	6.357860992574973	6.357860992574973	6.357860992574973	6.357860992574973	6.357860992574973	6.357860992574973	6.87953519821167	6.898825168609619	6.8579559326171875	6.5424981117248535	6.366700649261475	6.387619495391846	6.876098155975342	6.898825168609619	6.8579559326171875	6.534749507904053	6.366700649261475	6.2969970703125
4a	630.0	7.139716564855655	7.139716564855655	7.139716564855655	7.139716564855655	7.139716564855655	7.139716564855655	7.659017086029053	7.577700138092041	7.617927074432373	6.652472019195557	6.418270587921143	6.502389907836914	7.659017086029053	7.577700138092041	7.617927074432373	6.773565292358398	6.561453819274902	6.6599321365356445
4a	631.0	7.9029937266208	7.9029937266208	7.9029937266208	7.9029937266208	7.9029937266208	7.9029937266208	7.929502964019775	7.923114776611328	7.887517929077148	7.5196404457092285	7.654242992401123	7.615044116973877	7.984714508056641	7.959555625915527	7.920943260192871	8.449116706848145	8.51302719116211	8.519935607910156
4a	632.0	6.270273574241276	6.270273574241276	6.270273574241276	6.270273574241276	6.270273574241276	6.270273574241276	6.396306037902832	6.408208847045898	6.4519500732421875	6.936016082763672	6.98698091506958	6.886036396026611	6.8925886154174805	6.898004531860352	6.908688545227051	7.075741767883301	6.98698091506958	6.938422679901123
4a	633.0	6.774993872437305	6.774993872437305	6.774993872437305	6.774993872437305	6.774993872437305	6.774993872437305	6.751324653625488	6.75243616104126	6.756241321563721	7.133963108062744	6.8466477394104	6.948582172393799	6.751324653625488	6.75243616104126	6.756241321563721	7.133963108062744	6.8466477394104	6.948582172393799
4a	634.0	6.341112025438823	6.341112025438823	6.341112025438823	6.341112025438823	6.341112025438823	6.341112025438823	6.45570182800293	6.454916954040527	6.5139875411987305	6.517628192901611	6.639698505401611	6.717658519744873	6.45570182800293	6.430021286010742	6.5139875411987305	6.7461724281311035	7.058788776397705	6.854518413543701
4a	635.0	6.570523009627654	6.570523009627654	6.570523009627654	6.570523009627654	6.570523009627654	6.570523009627654	7.423935890197754	7.432191848754883	7.443673133850098	7.117128849029541	7.401405334472656	7.297142505645752	7.379999160766602	7.390719890594482	7.331757068634033	7.5549235343933105	7.77526330947876	7.737344741821289
4a	636.0	7.044531979292074	7.044531979292074	7.044531979292074	7.044531979292074	7.044531979292074	7.044531979292074	6.566021919250488	6.583557605743408	6.5863037109375	6.3180999755859375	6.400227069854736	6.006746292114258	6.566021919250488	6.583557605743408	6.5863037109375	6.3180999755859375	6.570986747741699	6.1721720695495605
4a	637.0	4.65956412391127	4.65956412391127	4.65956412391127	4.65956412391127	4.65956412391127	4.65956412391127	7.155988693237305	7.243770122528076	7.217273235321045	6.8680949211120605	6.977390766143799	6.9206647872924805	7.155988693237305	7.243770122528076	7.217273235321045	6.8680949211120605	6.922959804534912	6.920157432556152
4a	638.0	6.610422803930537	6.610422803930537	6.610422803930537	6.610422803930537	6.610422803930537	6.610422803930537	7.084129333496094	7.144713401794434	7.105203151702881	7.397932529449463	7.513195514678955	7.47381067276001	6.672036170959473	6.820765018463135	6.75395393371582	6.912729740142822	7.223787307739258	6.935189247131348
4a	639.0	5.587877827384232	5.587877827384232	5.587877827384232	5.587877827384232	5.587877827384232	5.587877827384232	4.722747802734375	4.794987201690674	4.843788146972656	5.732156753540039	5.860945701599121	5.728458404541016	4.814918041229248	4.835167407989502	4.843788146972656	5.732156753540039	5.860945701599121	5.728458404541016
4a	640.0	7.650406065875163	7.650406065875163	7.650406065875163	7.650406065875163	7.650406065875163	7.650406065875163	7.8572678565979	7.921082019805908	7.878241062164307	5.705718517303467	6.1738362312316895	5.51447057723999	7.578947067260742	7.590579986572266	7.553561210632324	6.573971271514893	6.466851711273193	6.1591105461120605
4a	641.0	4.006068411854385	4.006068411854385	4.006068411854385	4.006068411854385	4.006068411854385	4.006068411854385	5.639416694641113	5.4844255447387695	5.575489521026611	6.8650803565979	6.737354755401611	6.674312114715576	5.639416694641113	5.4844255447387695	5.575489521026611	6.2607855796813965	6.050609588623047	6.465498924255371
4a	642.0	5.947203304473244	5.947203304473244	5.947203304473244	5.947203304473244	5.947203304473244	5.947203304473244	6.769055366516113	6.736161231994629	6.751667022705078	6.571832180023193	6.638474464416504	6.513681888580322	6.342599868774414	6.362456321716309	6.339726448059082	6.522200584411621	6.5837578773498535	6.418591022491455
4a	643.0	7.151786967616644	7.151786967616644	7.151786967616644	7.151786967616644	7.151786967616644	7.151786967616644	7.112334728240967	7.089419364929199	7.132617950439453	7.573816776275635	7.33406400680542	7.391841888427734	7.112334728240967	7.089419364929199	7.132617950439453	7.421487808227539	7.295719623565674	7.334657669067383
4a	644.0	6.264729695451901	6.264729695451901	6.264729695451901	6.264729695451901	6.264729695451901	6.264729695451901	6.5737528800964355	6.578902721405029	6.523029804229736	6.992543697357178	6.970845699310303	6.667255878448486	6.2887492179870605	6.263309001922607	6.265552043914795	6.945450305938721	6.964720249176025	6.759866237640381
4a	645.0	8.45133522113357	8.45133522113357	8.45133522113357	8.45133522113357	8.45133522113357	8.45133522113357	7.63725471496582	7.579940795898437	7.604272842407227	7.120656490325928	7.105785369873047	7.1922478675842285	7.473161697387695	7.442711353302002	7.440779685974121	7.120656490325928	6.879798412322998	7.154829025268555
4a	646.0	6.59985570163492	6.59985570163492	6.59985570163492	6.59985570163492	6.59985570163492	6.59985570163492	5.989229202270508	6.027924537658691	6.044380187988281	7.005598545074463	7.0851149559021	6.928070545196533	5.989229202270508	6.027924537658691	6.044380187988281	7.09232759475708	7.0851149559021	6.928070545196533
4a	647.0	7.176980394757221	7.176980394757221	7.176980394757221	7.176980394757221	7.176980394757221	7.176980394757221	6.6407999992370605	6.607773303985596	6.575375556945801	6.795473575592041	6.864381313323975	6.691972255706787	6.933141708374023	6.900992393493652	6.854388236999512	6.984030723571777	7.399391174316406	7.20306921005249
4a	648.0	7.641532926542965	7.641532926542965	7.641532926542965	7.641532926542965	7.641532926542965	7.641532926542965	7.139869689941406	6.858659744262695	7.016677379608154	6.344911098480225	6.101828098297119	6.505863666534424	7.108838081359863	6.858659744262695	7.016677379608154	6.344911098480225	6.189631462097168	6.505863666534424
4a	649.0	8.190567589188971	8.190567589188971	8.190567589188971	8.190567589188971	8.190567589188971	8.190567589188971	7.625950336456299	7.611634731292725	7.616114139556885	7.893235683441162	7.969274044036865	8.008248329162598	7.625950336456299	7.611634731292725	7.616114139556885	7.893235683441162	7.969274044036865	7.961884498596191
4a	650.0	8.455148471094514	8.455148471094514	8.455148471094514	8.455148471094514	8.455148471094514	8.455148471094514	6.456453323364258	6.4836015701293945	6.471470355987549	7.821335792541504	7.566157817840576	7.810868740081787	7.962253570556641	7.966734886169434	7.924571990966797	7.821335792541504	7.566157817840576	7.810868740081787
4a	651.0	7.655832613896506	7.655832613896506	7.655832613896506	7.655832613896506	7.655832613896506	7.655832613896506	7.002941131591797	6.962568759918213	7.003913402557373	6.436499118804932	6.540152072906494	6.277344226837158	7.002941131591797	6.962568759918213	7.003913402557373	6.436499118804932	6.540152072906494	6.277344226837158
4a	652.0	5.047950965606481	5.047950965606481	5.047950965606481	5.047950965606481	5.047950965606481	5.047950965606481	5.109247207641602	5.129288196563721	5.097996234893799	5.037527084350586	5.095456600189209	4.993148326873779	5.2111592292785645	5.129288196563721	5.135436058044434	6.353109359741211	6.3471150398254395	6.422244548797607
4a	653.0	8.274165761409682	8.274165761409682	8.274165761409682	8.274165761409682	8.274165761409682	8.274165761409682	7.395544052124023	7.392223834991455	7.3093767166137695	7.537085056304932	7.354315280914307	7.412757396697998	7.496651649475098	7.558522224426269	7.553019523620605	7.419117450714111	7.297141075134277	7.412757396697998
4a	654.0	6.401860030585873	6.401860030585873	6.401860030585873	6.401860030585873	6.401860030585873	6.401860030585873	5.8176164627075195	5.852107048034668	5.836249351501465	5.879360198974609	5.9661946296691895	5.852504253387451	5.8176164627075195	5.852107048034668	5.836249351501465	5.964629650115967	5.9661946296691895	5.852504253387451
4a	655.0	8.990470100227125	8.990470100227125	8.990470100227125	8.990470100227125	8.990470100227125	8.990470100227125	8.526970863342285	8.439208984375	8.49148178100586	8.626815795898438	8.781320571899414	8.782968521118164	8.289653778076172	8.265996932983398	8.239147186279297	7.88958215713501	8.054848670959473	7.921222686767578
4a	656.0	7.318506655812945	7.318506655812945	7.318506655812945	7.318506655812945	7.318506655812945	7.318506655812945	6.6075897216796875	6.541618824005127	6.539501190185547	6.39282751083374	6.443674564361572	6.462028980255127	6.753410816192627	6.743766784667969	6.7303690910339355	6.774445056915283	6.683047771453857	6.5448431968688965
4a	657.0	8.24981962704365	8.24981962704365	8.24981962704365	8.24981962704365	8.24981962704365	8.24981962704365	6.391078948974609	6.3982696533203125	6.419588088989258	6.238545894622803	6.284847736358643	6.356329441070557	6.724810600280762	6.7274932861328125	6.730535984039307	6.9984660148620605	6.847079277038574	7.1294965744018555
4a	658.0	8.49848752353525	8.49848752353525	8.49848752353525	8.49848752353525	8.49848752353525	8.49848752353525	7.99456262588501	8.026571273803711	8.026901245117188	6.397676944732666	6.479392051696777	6.67830228805542	7.7779130935668945	7.777473926544189	7.788841247558594	6.397676944732666	6.479392051696777	6.67830228805542
4a	659.0	5.6612095574023975	5.6612095574023975	5.6612095574023975	5.6612095574023975	5.6612095574023975	5.6612095574023975	6.380721569061279	6.390789985656738	6.385594367980957	6.3068671226501465	6.52190637588501	6.372535228729248	6.118964672088623	6.131627082824707	6.046450614929199	6.3068671226501465	6.432552337646484	6.333487510681152
4a	660.0	8.148401844428527	8.148401844428527	8.148401844428527	8.148401844428527	8.148401844428527	8.148401844428527	6.648044586181641	6.7071146965026855	6.740987300872803	7.357388019561768	7.357748508453369	7.366337299346924	7.669289588928223	7.7248992919921875	7.7665205001831055	7.698883533477783	7.696143627166748	7.736882209777832
4a	661.0	6.013201861489593	6.013201861489593	6.013201861489593	6.013201861489593	6.013201861489593	6.013201861489593	5.81709623336792	5.804612636566162	5.811872482299805	5.580295085906982	5.614399433135986	5.582731246948242	5.81709623336792	5.804612636566162	5.811872482299805	5.580295085906982	5.614399433135986	5.582731246948242
4a	662.0	6.555632565231848	6.555632565231848	6.555632565231848	6.555632565231848	6.555632565231848	6.555632565231848	6.9338698387146	6.911314964294434	6.877842903137207	6.592676639556885	6.710216045379639	6.53957462310791	7.299078941345215	7.217523097991943	7.190701484680176	7.240617275238037	7.395400047302246	7.375190258026123
4a	663.0	7.889394174004365	7.889394174004365	7.889394174004365	7.889394174004365	7.889394174004365	7.889394174004365	6.584491729736328	6.543730735778809	6.570721626281738	6.805769443511963	6.91403865814209	6.954809665679932	7.463865280151367	7.434779167175293	7.40264081954956	8.079323768615723	8.040355682373047	8.141273498535156
4a	664.0	6.585189355631287	6.585189355631287	6.585189355631287	6.585189355631287	6.585189355631287	6.585189355631287	6.009731292724609	6.012418746948242	6.040583610534668	6.448428630828857	6.440375328063965	6.6540141105651855	6.009731292724609	6.012418746948242	6.040583610534668	6.448428630828857	6.440375328063965	6.6540141105651855
4a	665.0	9.584457113374269	9.584457113374269	9.584457113374269	9.584457113374269	9.584457113374269	9.584457113374269	8.595527648925781	8.627105712890625	8.66158676147461	8.542610168457031	8.314398765563965	8.41592788696289	8.595527648925781	8.627105712890625	8.66158676147461	8.542610168457031	8.314398765563965	8.41592788696289
4a	666.0	5.397215329337001	5.397215329337001	5.397215329337001	5.397215329337001	5.397215329337001	5.397215329337001	5.443400859832764	5.403316497802734	5.415371894836426	5.375869274139404	5.4620747566223145	5.641819953918457	5.443400859832764	5.403316497802734	5.415371894836426	5.142441749572754	5.319850921630859	5.491483688354492
4a	667.0	6.111063055198835	6.111063055198835	6.111063055198835	6.111063055198835	6.111063055198835	6.111063055198835	6.298841953277588	6.3494977951049805	6.322115898132324	5.992717266082764	6.300198554992676	6.080395221710205	6.418258190155029	6.4247026443481445	6.411405563354492	5.992717266082764	6.2465715408325195	6.080395221710205
4a	668.0	5.712395104955077	5.712395104955077	5.712395104955077	5.712395104955077	5.712395104955077	5.712395104955077	5.792356491088867	5.804964542388916	5.812506675720215	5.097354412078857	5.165441036224365	5.1230082511901855	6.0212202072143555	6.053096294403076	6.049400329589844	5.5397562980651855	5.86773681640625	5.717997074127197
4a	669.0	8.10035822403078	8.10035822403078	8.10035822403078	8.10035822403078	8.10035822403078	8.10035822403078	7.420997142791748	7.426905632019043	7.411848068237305	6.852261066436768	6.98088264465332	6.9936604499816895	7.867571830749512	7.86943244934082	7.875284194946289	7.632436752319336	7.133418560028076	7.415831089019775
4a	670.0	7.747937266799323	7.747937266799323	7.747937266799323	7.747937266799323	7.747937266799323	7.747937266799323	6.1257758140563965	5.957170486450195	5.9491705894470215	6.28771448135376	6.370432376861572	6.4831366539001465	7.151296615600586	7.0865912437438965	6.976279258728027	7.757040977478027	7.922309398651123	7.751521110534668
4a	671.0	7.287098675846164	7.287098675846164	7.287098675846164	7.287098675846164	7.287098675846164	7.287098675846164	7.378237247467041	7.389105319976807	7.393873691558838	7.3586859703063965	7.440293312072754	7.368022918701172	7.820230484008789	7.853446006774902	7.869086265563965	7.50637674331665	7.4998650550842285	7.421203136444092
4a	672.0	5.345883118324285	5.345883118324285	5.345883118324285	5.345883118324285	5.345883118324285	5.345883118324285	6.648645401000977	6.599942207336426	6.596399307250977	6.643467426300049	6.749173164367676	6.679462909698486	6.550044059753418	6.599942207336426	6.596399307250977	6.560102939605713	6.599902153015137	6.624058723449707
4a	673.0	6.864414584021457	6.864414584021457	6.864414584021457	6.864414584021457	6.864414584021457	6.864414584021457	6.778215408325195	6.7753496170043945	6.781499862670898	6.972869396209717	6.883725166320801	6.796097755432129	7.037212371826172	7.017274379730225	7.036473751068115	7.154883861541748	7.09138822555542	7.046939373016357
4a	674.0	4.421903320095397	4.421903320095397	4.421903320095397	4.421903320095397	4.421903320095397	4.421903320095397	4.5443220138549805	4.534224987030029	4.531996250152588	4.38183069229126	4.342710494995117	4.454259395599365	4.009739875793457	4.057872772216797	3.987010955810547	4.38183069229126	4.342710494995117	4.454259395599365
4a	675.0	8.116964191831697	8.116964191831697	8.116964191831697	8.116964191831697	8.116964191831697	8.116964191831697	8.358986854553223	8.321120262145996	8.348134994506836	7.833401203155518	7.775878429412842	7.738165855407715	8.067305564880371	8.102911949157715	8.088876724243164	8.179969787597656	8.024356842041016	7.979772090911865
4a	676.0	5.640486010499265	5.640486010499265	5.640486010499265	5.640486010499265	5.640486010499265	5.640486010499265	6.96757698059082	6.946446418762207	6.966607570648193	6.454606533050537	6.735827922821045	6.3738932609558105	6.942985534667969	6.918593406677246	6.966607570648193	6.454606533050537	6.650996208190918	6.3738932609558105
4a	677.0	5.5552067518951755	5.5552067518951755	5.5552067518951755	5.5552067518951755	5.5552067518951755	5.5552067518951755	7.337532043457031	7.417516231536865	7.389325141906738	6.601379871368408	6.683521747589111	6.625572204589844	7.337532043457031	7.417516231536865	7.389325141906738	7.101669788360596	6.993696689605713	6.813775539398193
4a	678.0	6.57785618262947	6.57785618262947	6.57785618262947	6.57785618262947	6.57785618262947	6.57785618262947	7.604434490203857	7.630374431610107	7.595007419586182	8.66661262512207	8.485919952392578	8.24665355682373	6.292022228240967	6.298623085021973	6.261438369750977	8.02463150024414	7.761980533599853	7.653622627258301
4a	679.0	7.064045552649908	7.064045552649908	7.064045552649908	7.064045552649908	7.064045552649908	7.064045552649908	7.24807071685791	7.185908794403076	7.114407062530518	6.782860279083252	6.707096576690674	6.501718997955322	6.897626876831055	6.857714653015137	6.829129219055176	6.507966041564941	6.4411163330078125	6.368175983428955
4a	680.0	7.978492225976437	7.978492225976437	7.978492225976437	7.978492225976437	7.978492225976437	7.978492225976437	8.98587417602539	9.011041641235352	8.989261627197266	8.882040977478027	9.068653106689451	8.754798889160156	8.245048522949219	8.262811660766602	8.28608226776123	8.171480178833008	8.369232177734375	8.549755096435547
4a	681.0	7.639640351141383	7.639640351141383	7.639640351141383	7.639640351141383	7.639640351141383	7.639640351141383	8.117612838745117	8.06117057800293	8.130378723144531	7.807839393615723	7.677004814147949	7.933705806732178	8.065217971801758	8.045039176940918	8.08033561706543	8.30021858215332	8.015379905700684	8.36400032043457
4a	682.0	5.95453647747506	5.95453647747506	5.95453647747506	5.95453647747506	5.95453647747506	5.95453647747506	7.533673763275147	7.559695720672607	7.548117637634277	7.226254940032959	7.1582350730896	7.039668560028076	7.457572937011719	7.455130577087402	7.470500946044922	7.226254940032959	7.1582350730896	7.240377426147461
4a	683.0	7.365292299564533	7.365292299564533	7.365292299564533	7.365292299564533	7.365292299564533	7.365292299564533	7.161100387573242	7.075396537780762	7.13103723526001	7.712550163269043	7.795958995819092	7.526365756988525	7.253940582275391	7.164560317993164	7.154200553894043	7.674500465393066	7.724423408508301	7.526365756988525
4a	684.0	6.668054210551814	6.668054210551814	6.668054210551814	6.668054210551814	6.668054210551814	6.668054210551814	6.811385631561279	6.834081172943115	6.797738552093506	6.766808986663818	6.932509899139404	6.946114540100098	6.543811798095703	6.506933212280273	6.52156925201416	6.85911750793457	6.932509899139404	6.946114540100098
4a	685.0	8.675143661149011	8.675143661149011	8.675143661149011	8.675143661149011	8.675143661149011	8.675143661149011	8.21196174621582	8.2255859375	8.240732192993164	8.835891723632812	8.740614891052246	8.527295112609863	7.598443984985352	7.623952865600586	7.61307430267334	8.390056610107422	8.125158309936523	8.112882614135742
4a	686.0	6.2185307055404575	6.2185307055404575	6.2185307055404575	6.2185307055404575	6.2185307055404575	6.2185307055404575	9.008376121520996	8.97470474243164	8.959405899047852	8.599099159240723	8.285289764404297	8.863753318786621	7.642260551452637	7.652790069580078	7.604840278625488	7.518150806427002	7.3498077392578125	7.915242671966553
4a	687.0	8.213153762034565	8.213153762034565	8.213153762034565	8.213153762034565	8.213153762034565	8.213153762034565	8.65144157409668	8.662803649902344	8.576904296875	8.781221389770508	8.781797409057617	8.641071319580078	8.65144157409668	8.662803649902344	8.576904296875	8.700737953186035	8.469888687133789	8.471237182617188
4a	688.0	7.575167710876524	7.575167710876524	7.575167710876524	7.575167710876524	7.575167710876524	7.575167710876524	7.393800258636475	7.386135578155518	7.373470783233643	6.670042514801025	6.678233623504639	6.726505756378174	7.393800258636475	7.386135578155518	7.373470783233643	6.670042514801025	6.748371601104736	6.726505756378174
4a	689.0	6.900515794709399	6.900515794709399	6.900515794709399	6.900515794709399	6.900515794709399	6.900515794709399	6.255701065063477	6.226561069488525	6.204524040222168	6.86897611618042	6.620484828948975	6.836877346038818	6.255701065063477	6.226561069488525	6.204524040222168	6.78570556640625	6.620484828948975	6.776597499847412
4a	690.0	8.007824917983703	8.007824917983703	8.007824917983703	8.007824917983703	8.007824917983703	8.007824917983703	7.707179069519043	7.7150797843933105	7.775787353515625	7.619414806365967	7.753792285919189	7.4842352867126465	7.663545608520508	7.662995338439941	7.775787353515625	7.54132604598999	7.735041618347168	7.45743989944458
4a	691.0	7.516062336481882	7.516062336481882	7.516062336481882	7.516062336481882	7.516062336481882	7.516062336481882	7.123673915863037	7.146490573883057	7.1159515380859375	8.038395881652832	7.96956729888916	7.812353134155273	7.342818260192871	7.367337226867676	7.388596534729004	7.843072414398193	7.96956729888916	8.160696983337402
4a	692.0	7.232803862940714	7.232803862940714	7.232803862940714	7.232803862940714	7.232803862940714	7.232803862940714	6.843456745147705	6.872825622558594	6.785257816314697	7.234170436859131	7.448092460632324	7.3269476890563965	7.187878608703613	7.243399620056152	7.147555351257324	7.518449306488037	7.827674388885498	7.675814151763916
4a	693.0	8.147155205018217	8.147155205018217	8.147155205018217	8.147155205018217	8.147155205018217	8.147155205018217	6.352252960205078	6.424790859222412	6.4493913650512695	6.248541831970215	6.258531093597412	6.270402431488037	7.183184623718262	6.816618919372559	7.0581207275390625	6.966294765472412	7.138315200805664	7.213266372680664
4a	694.0	4.1139100540191	4.1139100540191	4.1139100540191	4.1139100540191	4.1139100540191	4.1139100540191	3.847397565841675	4.0042500495910645	3.8484201431274414	4.077652454376221	4.460914134979248	4.007815837860107	4.555041790008545	4.6207075119018555	4.598423957824707	4.1397318840026855	4.460914134979248	4.1838531494140625
4a	695.0	6.059400851401038	6.059400851401038	6.059400851401038	6.059400851401038	6.059400851401038	6.059400851401038	6.291949272155762	6.332709312438965	6.3070902824401855	5.97560977935791	6.15806770324707	6.091586589813232	6.274041175842285	6.280713081359863	6.275146961212158	5.97560977935791	6.162554740905762	6.091586589813232
4a	696.0	8.45133522113357	8.45133522113357	8.45133522113357	8.45133522113357	8.45133522113357	8.45133522113357	7.353267669677734	7.399166584014893	7.345151424407959	7.587212085723877	7.631399154663086	7.522354602813721	7.532466411590576	7.502751350402832	7.508652687072754	7.192409038543701	7.165970325469971	7.265044689178467
4a	697.0	8.204133959242332	8.204133959242332	8.204133959242332	8.204133959242332	8.204133959242332	8.204133959242332	7.007144451141357	7.202160358428955	7.002694129943848	6.296697616577148	6.325148105621338	6.427321910858154	7.007144451141357	7.202160358428955	7.002694129943848	6.324818134307861	6.325148105621338	6.427321910858154
4a	698.0	7.245174925794779	7.245174925794779	7.245174925794779	7.245174925794779	7.245174925794779	7.245174925794779	7.290209770202637	7.306896686553955	7.283114910125732	7.556206703186035	7.474497318267822	7.518033027648926	7.290209770202637	7.306896686553955	7.283114910125732	7.194759368896484	7.126407146453857	7.2440290451049805
4a	699.0	6.851383535597228	6.851383535597228	6.851383535597228	6.851383535597228	6.851383535597228	6.851383535597228	6.3700666427612305	6.424311637878418	6.419568061828613	6.384568214416504	6.263081073760986	6.269641399383545	6.480327606201172	6.536623001098633	6.562017440795898	6.322359561920166	6.263081073760986	6.269641399383545
4a	700.0	6.172625042549086	6.172625042549086	6.172625042549086	6.172625042549086	6.172625042549086	6.172625042549086	7.288546085357666	7.327172756195068	7.339800834655762	7.317338466644287	7.418026924133301	7.399803638458252	7.520623207092285	7.4889235496521	7.453573226928711	7.6020355224609375	7.662245750427246	7.701335430145264
4a	701.0	5.864822438970837	5.864822438970837	5.864822438970837	5.864822438970837	5.864822438970837	5.864822438970837	6.553631782531738	6.534764289855957	6.537219524383545	6.208409786224365	6.511007785797119	6.1072773933410645	6.553631782531738	6.534764289855957	6.537219524383545	6.208409786224365	6.480518817901611	6.1072773933410645
4a	702.0	8.827666744454785	8.827666744454785	8.827666744454785	8.827666744454785	8.827666744454785	8.827666744454785	8.377296447753906	8.32980728149414	8.384329795837402	7.802466869354248	7.964044094085693	7.760269641876221	8.648653984069824	8.64695930480957	8.694851875305176	8.447932243347168	8.637258529663086	8.579874038696289
4a	703.0	6.731852815667618	6.731852815667618	6.731852815667618	6.731852815667618	6.731852815667618	6.731852815667618	6.6409478187561035	6.616117000579834	6.655354022979736	6.919269561767578	6.927336692810059	7.174912929534912	6.7922773361206055	6.772999286651611	6.851941108703613	6.919269561767578	6.997802257537842	7.174912929534912
4a	704.0	7.681058729022755	7.681058729022755	7.681058729022755	7.681058729022755	7.681058729022755	7.681058729022755	7.395178318023682	7.39359188079834	7.389611721038818	7.593382358551025	7.583535671234131	7.479912281036377	7.488706111907959	7.48775577545166	7.490629196166992	7.593382358551025	7.583535671234131	7.479912281036377
4a	705.0	8.459548374895604	8.459548374895604	8.459548374895604	8.459548374895604	8.459548374895604	8.459548374895604	8.810405731201172	8.97144889831543	8.981107711791992	8.549907684326172	8.421039581298828	8.515609741210938	8.286406517028809	8.159211158752441	8.11852741241455	7.951740264892578	7.773599147796631	7.861778259277344
4a	706.0	7.924226745762993	7.924226745762993	7.924226745762993	7.924226745762993	7.924226745762993	7.924226745762993	9.071712493896484	8.949230194091797	8.953022003173828	8.719025611877441	8.824193954467773	8.970731735229492	8.498231887817383	8.394966125488281	8.473833084106445	8.39403247833252	8.460755348205566	8.680054664611816
4a	707.0	6.658521085649452	6.658521085649452	6.658521085649452	6.658521085649452	6.658521085649452	6.658521085649452	6.113160133361816	6.114386558532715	6.0818963050842285	6.343992233276367	6.373775959014893	6.198009490966797	6.946262359619141	6.958992958068848	6.924385070800781	6.717070579528809	6.675626754760742	6.5792717933654785
4a	708.0	5.690542249409664	5.690542249409664	5.690542249409664	5.690542249409664	5.690542249409664	5.690542249409664	5.120980262756348	5.23344612121582	5.215498924255371	6.2786736488342285	6.284531116485596	6.393362522125244	5.131704330444336	5.23344612121582	5.215498924255371	6.2786736488342285	6.284531116485596	6.393362522125244
4a	709.0	4.355904763079047	4.355904763079047	4.355904763079047	4.355904763079047	4.355904763079047	4.355904763079047	4.905767917633057	4.8901848793029785	4.895449638366699	4.306142330169678	4.314221382141113	4.131852626800537	4.905767917633057	4.8901848793029785	4.895449638366699	4.408571720123291	4.417115688323975	4.155104637145996
4a	710.0	5.147887447275237	5.147887447275237	5.147887447275237	5.147887447275237	5.147887447275237	5.147887447275237	6.114988327026367	6.069004058837891	6.0945844650268555	6.403224468231201	6.322628021240234	6.321688175201416	6.114988327026367	6.069004058837891	6.0945844650268555	6.198234558105469	6.030898094177246	5.855934143066406
4a	711.0	7.113177811762079	7.113177811762079	7.113177811762079	7.113177811762079	7.113177811762079	7.113177811762079	7.076364040374756	7.072797775268555	7.072765350341797	6.686882495880127	6.563875198364258	6.61800479888916	7.076364040374756	7.072797775268555	7.072765350341797	6.7943830490112305	6.736698150634766	6.76748514175415
4a	712.0	7.570253351465513	7.570253351465513	7.570253351465513	7.570253351465513	7.570253351465513	7.570253351465513	7.749112606048584	7.723549365997315	7.703092098236084	7.693227291107178	7.737101078033447	7.750377178192139	7.749112606048584	7.723549365997315	7.703092098236084	7.693227291107178	7.737101078033447	7.712679386138916
4a	713.0	6.291583774984555	6.291583774984555	6.291583774984555	6.291583774984555	6.291583774984555	6.291583774984555	6.087743282318115	6.084404468536377	6.148419380187988	5.649689674377441	5.6404314041137695	5.8951005935668945	6.115546226501465	6.099410057067871	6.184901237487793	6.034713268280029	5.973627090454102	6.2305755615234375
4a	714.0	6.394526857584056	6.394526857584056	6.394526857584056	6.394526857584056	6.394526857584056	6.394526857584056	6.9671525955200195	7.00197172164917	7.014230728149414	6.42972469329834	6.369467258453369	6.66243839263916	6.163790225982666	6.222040176391602	6.195966720581055	6.616535663604736	6.6783342361450195	6.68265962600708
4a	715.0	4.862531686255549	4.862531686255549	4.862531686255549	4.862531686255549	4.862531686255549	4.862531686255549	6.133095741271973	6.137630462646484	6.05853271484375	5.345245838165283	5.571278095245361	5.335458755493164	6.133095741271973	6.151498794555664	6.0875372886657715	5.623193264007568	6.064935207366943	5.82139778137207
4a	716.0	7.048755886941121	7.048755886941121	7.048755886941121	7.048755886941121	7.048755886941121	7.048755886941121	6.953374862670898	6.9273295402526855	6.9218902587890625	7.379990100860596	7.084847927093506	6.494062900543213	6.953374862670898	6.9273295402526855	6.9218902587890625	7.183840274810791	7.079954624176025	6.494062900543213
4a	717.0	5.147887447275237	5.147887447275237	5.147887447275237	5.147887447275237	5.147887447275237	5.147887447275237	5.412332057952881	5.423293113708496	5.442658424377441	5.404253005981445	4.933040618896484	5.35071325302124	5.502673625946045	5.483911514282227	5.533204078674316	5.823003768920898	5.556776523590088	5.811027526855469
4a	718.0	8.009218220854049	8.009218220854049	8.009218220854049	8.009218220854049	8.009218220854049	8.009218220854049	6.975621700286865	6.975693225860596	6.97378396987915	6.75996732711792	7.080084323883057	7.4406232833862305	7.802334785461426	7.853632926940918	7.800458431243896	7.606717109680176	7.604628562927246	7.933959007263184
4a	719.0	7.115377763662624	7.115377763662624	7.115377763662624	7.115377763662624	7.115377763662624	7.115377763662624	6.74368953704834	6.782344818115234	6.757065773010254	7.30620527267456	6.845387935638428	7.157837390899658	6.029061794281006	6.055947303771973	6.043680667877197	7.086372375488281	6.704969882965088	7.084187984466553
4a	720.0	6.702520123660352	6.702520123660352	6.702520123660352	6.702520123660352	6.702520123660352	6.702520123660352	6.548881530761719	6.528073787689209	6.5604248046875	6.3024001121521	6.183369159698486	6.2910332679748535	6.491329193115234	6.440908432006836	6.5604248046875	6.3024001121521	6.321603298187256	6.2910332679748535
4a	721.0	8.799807602179893	8.799807602179893	8.799807602179893	8.799807602179893	8.799807602179893	8.799807602179893	7.663127899169922	7.711823463439941	7.748840808868408	8.776117324829102	8.656960487365723	8.675533294677734	8.872314453125	8.830604553222656	8.841131210327148	8.776117324829102	8.656960487365723	8.614457130432129
4a	722.0	4.057246626234063	4.057246626234063	4.057246626234063	4.057246626234063	4.057246626234063	4.057246626234063	5.096559524536133	5.058764457702637	4.996001720428467	5.142579555511475	5.050683975219727	5.10341739654541	5.474367141723633	5.437231063842773	5.422021865844727	5.9560041427612305	5.853639602661133	5.67715311050415
4a	723.0	6.52565865720254	6.52565865720254	6.52565865720254	6.52565865720254	6.52565865720254	6.52565865720254	6.968834400177002	6.92084264755249	6.94318962097168	6.81466007232666	6.907428741455078	7.200871467590332	6.778200149536133	6.734036445617676	6.755647659301758	7.0219316482543945	6.907428741455078	7.200871467590332
4a	724.0	7.122218116018508	7.122218116018508	7.122218116018508	7.122218116018508	7.122218116018508	7.122218116018508	7.07444429397583	7.077743053436279	7.064154624938965	7.053012371063232	6.9951090812683105	6.960649490356445	7.566649436950684	7.615891456604004	7.548876285552979	7.6500139236450195	7.795747756958008	7.791025161743164
4a	725.0	7.799196146082021	7.799196146082021	7.799196146082021	7.799196146082021	7.799196146082021	7.799196146082021	7.906464099884033	7.891600608825684	7.839727878570557	7.334033012390137	6.963053226470947	7.321010112762451	7.906464099884033	7.891600608825684	7.839727878570557	7.334033012390137	6.963053226470947	7.321010112762451
4a	726.0	5.758740758326558	5.758740758326558	5.758740758326558	5.758740758326558	5.758740758326558	5.758740758326558	6.542447566986084	6.506922721862793	6.538885116577148	6.586513996124268	6.4814276695251465	6.601587772369385	6.113992691040039	6.105379104614258	6.132905960083008	6.5725626945495605	6.40270471572876	6.488922119140625
4a	727.0	7.982232144207362	7.982232144207362	7.982232144207362	7.982232144207362	7.982232144207362	7.982232144207362	7.4525322914123535	7.457241535186768	7.449885845184326	7.56158971786499	7.633935451507568	7.629383563995361	7.668368816375732	7.641563892364502	7.664397716522217	7.56158971786499	7.633935451507568	7.629383563995361
4a	728.0	7.818995713186926	7.818995713186926	7.818995713186926	7.818995713186926	7.818995713186926	7.818995713186926	7.054736137390137	7.0661211013793945	7.126395225524902	7.06260347366333	7.284224033355713	6.854866027832031	7.054736137390137	7.0661211013793945	7.126395225524902	7.06260347366333	7.284224033355713	7.231192111968994
4a	729.0	3.8865816909627857	3.8865816909627857	3.8865816909627857	3.8865816909627857	3.8865816909627857	3.8865816909627857	4.646064758300781	4.652074813842773	4.645994663238525	4.171286582946777	4.277760028839111	4.220193386077881	4.181241989135742	4.220916271209717	4.21267032623291	4.33018159866333	4.352774620056152	4.35201358795166
4a	730.0	8.681450189930572	8.681450189930572	8.681450189930572	8.681450189930572	8.681450189930572	8.681450189930572	7.324278831481934	7.311869144439697	7.300540447235107	7.213048458099365	7.046246528625488	7.390359401702881	8.284984588623047	8.334710121154785	8.322461128234863	7.860337257385254	7.992683410644531	7.9131059646606445
4a	731.0	6.900515794709399	6.900515794709399	6.900515794709399	6.900515794709399	6.900515794709399	6.900515794709399	6.655153751373291	6.681431293487549	6.670961856842041	6.904516696929932	6.809329032897949	7.001465320587158	7.038944244384766	7.081816673278809	7.087220191955566	6.904516696929932	6.7519330978393555	6.947806358337402
4a	732.0	7.542535091018442	7.542535091018442	7.542535091018442	7.542535091018442	7.542535091018442	7.542535091018442	6.857030391693115	6.818567752838135	6.825680732727051	7.585232734680176	7.268658638000488	7.274581432342529	6.212198257446289	6.222263336181641	6.1515655517578125	6.917057991027832	6.687394142150879	6.807949066162109
4a	733.0	5.589916449478737	5.589916449478737	5.589916449478737	5.589916449478737	5.589916449478737	5.589916449478737	6.200656890869141	6.259548187255859	6.1986894607543945	6.269123554229736	6.032842636108398	6.191460132598877	6.200656890869141	6.259548187255859	6.1986894607543945	6.269123554229736	6.032842636108398	6.191460132598877
4a	734.0	7.434957443081792	7.434957443081792	7.434957443081792	7.434957443081792	7.434957443081792	7.434957443081792	7.043612957000732	7.0592827796936035	7.0749688148498535	7.001430034637451	6.540048122406006	6.971543788909912	6.578350067138672	6.647585868835449	6.674050331115723	6.849127769470215	6.540048122406006	6.8680291175842285
4a	735.0	4.037931048547278	4.037931048547278	4.037931048547278	4.037931048547278	4.037931048547278	4.037931048547278	4.674755096435547	4.637553691864014	4.645362854003906	4.726056098937988	4.6525115966796875	4.627821922302246	4.8964385986328125	4.927671909332275	4.933768272399902	5.297938823699951	5.349027156829834	5.153478622436523
4a	736.0	4.260573514055431	4.260573514055431	4.260573514055431	4.260573514055431	4.260573514055431	4.260573514055431	4.208257675170898	4.240752220153809	4.1882524490356445	4.1217122077941895	4.184741973876953	4.123439788818359	4.687883377075195	4.7320427894592285	4.660843372344971	4.1217122077941895	4.184741973876953	4.123439788818359
4a	737.0	5.950994554915184	5.950994554915184	5.950994554915184	5.950994554915184	5.950994554915184	5.950994554915184	6.715307235717773	6.68928337097168	6.687280654907227	6.612545490264893	6.445908546447754	6.358792304992676	6.715307235717773	6.68928337097168	6.687280654907227	6.612545490264893	6.445908546447754	6.358792304992676
4a	738.0	5.3426858548954925	5.3426858548954925	5.3426858548954925	5.3426858548954925	5.3426858548954925	5.3426858548954925	6.202823638916016	6.174994468688965	6.1855549812316895	5.475232124328613	5.352864742279053	5.408610820770264	6.218976974487305	6.218941688537598	6.207185745239258	5.659592628479004	5.782789707183838	5.770240306854248
4a	739.0	7.04717925474573	7.04717925474573	7.04717925474573	7.04717925474573	7.04717925474573	7.04717925474573	6.614386558532715	6.63837194442749	6.82039213180542	6.085860729217529	6.288139820098877	6.256263256072998	6.614386558532715	6.63837194442749	6.82039213180542	6.252840518951416	6.288139820098877	6.381749153137207
4a	740.0	7.817162419936472	7.817162419936472	7.817162419936472	7.817162419936472	7.817162419936472	7.817162419936472	8.588166236877441	8.625341415405273	8.620338439941406	8.890172004699707	8.709587097167969	8.579004287719727	7.84816837310791	7.862524032592773	7.872223854064941	7.803966045379639	7.6512322425842285	7.297433853149414
4a	741.0	8.681476182099098	8.681476182099098	8.681476182099098	8.681476182099098	8.681476182099098	8.681476182099098	7.702616214752197	7.544581890106201	7.653137683868408	7.431708335876465	7.369337558746338	6.719211578369141	7.702616214752197	7.544581890106201	7.654376029968262	7.963679790496826	7.868580818176269	7.220739364624023
4a	742.0	6.446445722436917	6.446445722436917	6.446445722436917	6.446445722436917	6.446445722436917	6.446445722436917	6.30403995513916	6.409379959106445	6.246387481689453	6.802812099456787	6.75939416885376	6.557084083557129	6.393176555633545	6.409379959106445	6.3204216957092285	7.804953098297119	7.672152042388916	7.6359405517578125
4a	743.0	7.5882566123245985	7.5882566123245985	7.5882566123245985	7.5882566123245985	7.5882566123245985	7.5882566123245985	7.066789150238037	7.076615810394287	7.076977252960205	7.101428508758545	6.925588607788086	7.137045383453369	7.329204559326172	7.344097137451172	7.341758728027344	7.840294361114502	7.709254741668701	7.8678693771362305
4a	744.0	6.724519642665801	6.724519642665801	6.724519642665801	6.724519642665801	6.724519642665801	6.724519642665801	6.895110607147217	6.897076606750488	6.897373676300049	6.373447418212891	6.288741588592529	6.198713302612305	6.895110607147217	6.897076606750488	6.897373676300049	6.327713489532471	6.288741588592529	6.198713302612305
4a	745.0	7.331022513251076	7.331022513251076	7.331022513251076	7.331022513251076	7.331022513251076	7.331022513251076	6.743809700012207	6.738913059234619	6.7767863273620605	6.84281587600708	6.916914463043213	6.970693588256836	6.755504608154297	6.738913059234619	6.7767863273620605	6.911045551300049	6.916914463043213	6.665251731872559
4a	746.0	4.766562451180775	4.766562451180775	4.766562451180775	4.766562451180775	4.766562451180775	4.766562451180775	4.602199554443359	4.60009241104126	4.616938591003418	4.277584552764893	4.25678825378418	4.203723430633545	4.1989216804504395	4.166898727416992	4.164565563201904	4.329795837402344	4.622369766235352	4.495773792266846
4a	747.0	6.519190798614938	6.519190798614938	6.519190798614938	6.519190798614938	6.519190798614938	6.519190798614938	6.349459171295166	6.330827713012695	6.399149417877197	6.344272613525391	6.200924396514893	6.452436923980713	6.349894046783447	6.352700233459473	6.763828277587891	6.591094493865967	6.49890661239624	6.452436923980713
4a	748.0	8.75434192956863	8.75434192956863	8.75434192956863	8.75434192956863	8.75434192956863	8.75434192956863	8.459478378295898	8.454727172851562	7.829041481018066	6.84389066696167	6.772775173187256	6.3726325035095215	8.409159660339355	8.424985885620117	8.117134094238281	7.637057304382324	7.497780799865723	7.508413314819336
4a	749.0	8.007824917983703	8.007824917983703	8.007824917983703	8.007824917983703	8.007824917983703	8.007824917983703	7.634491920471191	7.656829357147217	7.65550422668457	7.470241069793701	7.618962287902832	7.452536106109619	7.634491920471191	7.656829357147217	7.65550422668457	7.567019462585449	7.625511646270752	7.549402713775635
4a	750.0	7.692498478905589	7.692498478905589	7.692498478905589	7.692498478905589	7.692498478905589	7.692498478905589	8.374717712402344	8.374031066894531	8.366456031799316	8.401740074157715	8.519979476928711	8.531316757202148	7.930438995361328	7.973581314086914	8.022598266601562	8.350640296936035	8.515174865722656	8.354865074157715
4a	751.0	5.9982348553928855	5.9982348553928855	5.9982348553928855	5.9982348553928855	5.9982348553928855	5.9982348553928855	7.191405773162842	7.226379871368408	7.189829349517822	7.198346138000488	6.926821231842041	7.26098108291626	7.191405773162842	7.226379871368408	7.189829349517822	7.051083564758301	6.662527084350586	7.065526962280273
4a	752.0	6.768518680676701	6.768518680676701	6.768518680676701	6.768518680676701	6.768518680676701	6.768518680676701	5.840913772583008	5.812854766845703	5.882158279418945	6.73549747467041	6.819676876068115	6.8947319984436035	6.204673767089844	6.216788291931152	6.293426036834717	6.971781253814697	6.874462604522705	7.026486873626709
4a	753.0	6.661901678403289	6.661901678403289	6.661901678403289	6.661901678403289	6.661901678403289	6.661901678403289	6.847957611083984	6.880087852478027	6.868550777435303	6.096243381500244	6.333083152770996	6.190751075744629	5.996971130371094	5.96794319152832	5.984485626220703	6.187315940856934	6.43642520904541	6.306631088256836
4a	754.0	5.971945430181373	5.971945430181373	5.971945430181373	5.971945430181373	5.971945430181373	5.971945430181373	7.116617202758789	7.1836676597595215	7.155648708343506	6.591683864593506	6.5173163414001465	6.638675689697266	7.116617202758789	7.1836676597595215	7.155648708343506	6.591683864593506	6.5173163414001465	6.499397277832031
4a	755.0	4.311905725068147	4.311905725068147	4.311905725068147	4.311905725068147	4.311905725068147	4.311905725068147	3.950326919555664	4.021603584289551	3.934150218963623	4.094698429107666	4.018807411193848	3.996758222579956	4.538879871368408	4.622335910797119	4.5343732833862305	4.094698429107666	4.018807411193848	3.996758222579956
4a	756.0	7.924226745762993	7.924226745762993	7.924226745762993	7.924226745762993	7.924226745762993	7.924226745762993	7.49529504776001	7.3939924240112305	7.404906749725342	6.44133186340332	6.375905513763428	6.534769058227539	7.49529504776001	7.3939924240112305	7.404906749725342	6.503525733947754	6.375905513763428	6.560439109802246
4a	757.0	7.748025674188498	7.748025674188498	7.748025674188498	7.748025674188498	7.748025674188498	7.748025674188498	7.387120723724365	7.415468692779541	7.406101226806641	6.957164287567139	6.963181972503662	7.040132522583008	7.69432544708252	7.640449523925781	7.655695915222168	7.041009426116943	7.204161643981934	7.510938167572021
4a	758.0	6.357860992574973	6.357860992574973	6.357860992574973	6.357860992574973	6.357860992574973	6.357860992574973	6.24104642868042	6.1728057861328125	6.257361888885498	5.872551918029785	6.0363264083862305	6.086780071258545	6.447224140167236	6.429228782653809	6.44438362121582	6.547529220581055	6.508433818817139	6.660941123962402
4a	759.0	7.681058729022755	7.681058729022755	7.681058729022755	7.681058729022755	7.681058729022755	7.681058729022755	7.152969837188721	7.141147136688232	7.144205570220947	6.832834243774414	7.0929412841796875	7.181694030761719	7.152969837188721	7.141147136688232	7.144205570220947	6.832834243774414	6.830745220184326	7.088324069976807
4a	760.0	7.393525015621528	7.393525015621528	7.393525015621528	7.393525015621528	7.393525015621528	7.393525015621528	7.167187213897705	7.145491123199463	7.123805999755859	7.42041540145874	7.269245147705078	7.287277698516846	7.167187213897705	7.145491123199463	7.123805999755859	6.972202301025391	6.824703693389893	6.908766746520996
4a	761.0	4.057246626234063	4.057246626234063	4.057246626234063	4.057246626234063	4.057246626234063	4.057246626234063	4.241647720336914	4.289093494415283	4.323354721069336	4.132178783416748	4.063247203826904	4.1499810218811035	4.184113025665283	4.193749904632568	4.194470405578613	4.629237174987793	4.650299072265625	4.68444299697876
4a	762.0	5.712395104955077	5.712395104955077	5.712395104955077	5.712395104955077	5.712395104955077	5.712395104955077	6.4914937019348145	6.4936137199401855	6.505280494689941	6.007615566253662	6.200633525848389	6.273542404174805	6.4505109786987305	6.451594352722168	6.435006141662598	6.1407012939453125	6.200633525848389	6.273542404174805
4a	763.0	8.359817222070898	8.359817222070898	8.359817222070898	8.359817222070898	8.359817222070898	8.359817222070898	7.171992301940918	7.166219234466553	7.175304889678955	6.999334812164307	7.461755275726318	6.757697105407715	8.751852989196777	8.797216415405273	8.762407302856445	8.47718334197998	8.541131973266602	8.274086952209473
4a	764.0	7.260567255925592	7.260567255925592	7.260567255925592	7.260567255925592	7.260567255925592	7.260567255925592	7.7335991859436035	7.74846887588501	7.722188472747803	7.6164631843566895	7.843364715576172	7.67186450958252	7.7335991859436035	7.74846887588501	7.722188472747803	7.61654806137085	7.843364715576172	7.67186450958252
4a	765.0	6.2991956085604395	6.2991956085604395	6.2991956085604395	6.2991956085604395	6.2991956085604395	6.2991956085604395	6.368422031402588	6.407801628112793	6.387399196624756	6.232076168060303	6.261411666870117	6.0530524253845215	6.368422031402588	6.407801628112793	6.387399196624756	6.232076168060303	6.261411666870117	6.0530524253845215
4a	766.0	7.605307051913991	7.605307051913991	7.605307051913991	7.605307051913991	7.605307051913991	7.605307051913991	7.319393157958984	7.305246353149414	7.318721294403076	7.300114631652832	7.628365993499756	7.481991291046143	8.317545890808105	8.290512084960938	8.286520004272461	8.33444595336914	8.525362968444824	8.398103713989258
4a	767.0	8.389149914078164	8.389149914078164	8.389149914078164	8.389149914078164	8.389149914078164	8.389149914078164	8.832608222961426	8.875368118286133	8.890176773071289	8.995200157165527	8.99755573272705	8.996164321899414	8.285028457641602	8.228167533874512	8.310415267944336	8.21934986114502	8.363635063171387	8.363764762878418
4a	768.0	7.827240581445174	7.827240581445174	7.827240581445174	7.827240581445174	7.827240581445174	7.827240581445174	7.177302837371826	7.139091491699219	7.14133358001709	7.084742069244385	7.00689172744751	6.893957614898682	7.584214210510254	7.5427398681640625	7.533496856689453	7.236620426177979	7.324168682098389	7.334467887878418
4a	769.0	7.501835980858359	7.501835980858359	7.501835980858359	7.501835980858359	7.501835980858359	7.501835980858359	8.765669822692871	8.720155715942383	8.750444412231445	8.970718383789062	8.82833194732666	8.817211151123047	7.480450630187988	7.411503791809082	7.40511417388916	8.411036491394043	8.446754455566406	8.129558563232422
4a	770.0	6.489858106607671	6.489858106607671	6.489858106607671	6.489858106607671	6.489858106607671	6.489858106607671	5.821885108947754	5.860848903656006	5.911773681640625	6.586180210113525	6.602914810180664	6.557431697845459	5.821885108947754	5.860848903656006	5.911773681640625	6.629650592803955	6.602914810180664	6.557431697845459
4a	771.0	4.0699110160082	4.0699110160082	4.0699110160082	4.0699110160082	4.0699110160082	4.0699110160082	3.9565393924713135	3.953983783721924	4.028848171234131	5.268340587615967	5.029389381408691	5.105429172515869	4.8940300941467285	4.804048538208008	4.851596355438232	5.268340587615967	5.384838581085205	5.239823818206787
4a	772.0	3.659135997138443	3.659135997138443	3.659135997138443	3.659135997138443	3.659135997138443	3.659135997138443	3.6451029777526855	3.6973986625671382	3.6984782218933105	3.9783010482788086	3.9232099056243896	3.995808362960815	3.785851240158081	3.8452203273773193	3.8178906440734863	4.047082424163818	4.201550006866455	4.162241458892822
4a	773.0	7.729164343914672	7.729164343914672	7.729164343914672	7.729164343914672	7.729164343914672	7.729164343914672	6.9379119873046875	6.978677749633789	6.960427761077881	7.796892642974853	7.843143939971924	8.146778106689453	7.17089319229126	7.157106399536133	7.138975143432617	7.777698993682861	7.843143939971924	7.936028003692627
4a	774.0	7.73649751691649	7.73649751691649	7.73649751691649	7.73649751691649	7.73649751691649	7.73649751691649	8.037702560424805	7.951525688171387	8.053534507751465	8.391206741333008	8.418415069580078	8.260013580322266	8.115053176879883	8.134780883789062	8.138851165771484	8.18556022644043	8.301175117492676	8.260013580322266
4a	775.0	7.875827803951005	7.875827803951005	7.875827803951005	7.875827803951005	7.875827803951005	7.875827803951005	7.73848295211792	7.760843276977539	7.770993232727051	7.879117488861084	7.762951374053955	7.780736446380615	7.73848295211792	7.760843276977539	7.770993232727051	7.623402118682861	7.670228004455566	7.584714889526367
4a	776.0	7.543855062158768	7.543855062158768	7.543855062158768	7.543855062158768	7.543855062158768	7.543855062158768	7.545704364776611	7.477506637573242	7.484821796417236	6.549580097198486	6.552165508270264	6.533324718475342	6.937310218811035	6.832474708557129	6.829947471618652	6.1189165115356445	6.3512043952941895	6.239158630371094
4a	777.0	7.246465564243098	7.246465564243098	7.246465564243098	7.246465564243098	7.246465564243098	7.246465564243098	7.834911823272705	7.795915126800537	7.802298545837402	7.50202751159668	7.603240489959717	7.364160060882568	7.828926086425781	7.795915126800537	7.802298545837402	7.50202751159668	7.524178504943848	7.476858615875244
4a	778.0	7.692498478905589	7.692498478905589	7.692498478905589	7.692498478905589	7.692498478905589	7.692498478905589	6.922752857208252	6.9220476150512695	7.038651943206787	6.962397575378418	7.092149257659912	6.871185779571533	6.977195739746094	7.007424354553223	7.081764221191406	7.008340835571289	7.092149257659912	6.871185779571533
4a	779.0	6.181864840531374	6.181864840531374	6.181864840531374	6.181864840531374	6.181864840531374	6.181864840531374	5.91759729385376	5.912624359130859	5.91473388671875	5.813721656799316	5.9588117599487305	5.7886552810668945	6.078544616699219	6.1112236976623535	6.119686126708984	6.294785499572754	6.228240489959717	6.230308532714844
4a	780.0	6.122605469503695	6.122605469503695	6.122605469503695	6.122605469503695	6.122605469503695	6.122605469503695	6.706870079040527	6.671750545501709	6.730345249176025	7.103959560394287	7.234442234039307	7.327696323394775	7.397824764251709	7.354825019836426	7.40439510345459	7.554905891418457	7.559723377227783	7.632136344909668
4a	781.0	6.114399648914661	6.114399648914661	6.114399648914661	6.114399648914661	6.114399648914661	6.114399648914661	4.704507827758789	4.689302444458008	4.7729597091674805	5.1966118812561035	5.209083080291748	5.25730037689209	6.170722961425781	6.147238731384277	6.118558883666992	6.144205093383789	6.107294082641602	5.965713977813721
4a	782.0	6.071867245504126	6.071867245504126	6.071867245504126	6.071867245504126	6.071867245504126	6.071867245504126	7.881675243377685	7.885145664215088	7.861470222473144	7.670822143554688	7.825693607330322	7.853868007659912	7.615650177001953	7.65069580078125	7.600085258483887	7.026562690734863	7.342963695526123	7.409369468688965
4a	783.0	7.702251598998005	7.702251598998005	7.702251598998005	7.702251598998005	7.702251598998005	7.702251598998005	7.642354488372803	7.699475765228272	7.667921543121338	7.72221040725708	7.803520202636719	7.86569356918335	7.744535446166992	7.713392734527588	7.72119140625	7.72221040725708	7.803520202636719	7.86569356918335
4a	784.0	8.45133522113357	8.45133522113357	8.45133522113357	8.45133522113357	8.45133522113357	8.45133522113357	7.5430803298950195	7.553337097167969	7.552855968475342	7.718874454498291	7.643364906311035	7.498719692230225	7.5430803298950195	7.553337097167969	7.552855968475342	7.180426120758057	7.102221965789795	7.150114059448242
4a	785.0	8.0740180609963	8.0740180609963	8.0740180609963	8.0740180609963	8.0740180609963	8.0740180609963	7.117259502410889	7.112808704376221	7.0714545249938965	7.070868968963623	6.951448440551758	6.8468708992004395	7.440780639648437	7.427464962005615	7.345001220703125	7.701161861419678	7.813225746154785	7.680745601654053
4a	786.0	9.606163305459644	9.606163305459644	9.606163305459644	9.606163305459644	9.606163305459644	9.606163305459644	8.162788391113281	8.200008392333984	8.182512283325195	8.044528007507324	7.788315296173096	7.940812587738037	9.28139877319336	9.26518440246582	9.210851669311523	8.974092483520508	8.966700553894043	8.924126625061035
4a	787.0	7.571867783025707	7.571867783025707	7.571867783025707	7.571867783025707	7.571867783025707	7.571867783025707	6.923738479614258	6.972753524780273	6.985771179199219	6.923417568206787	6.904606342315674	7.075211048126221	7.924624443054199	7.877313137054443	7.895330429077148	8.180819511413574	8.169774055480957	8.264421463012695
4a	788.0	6.964842388281334	6.964842388281334	6.964842388281334	6.964842388281334	6.964842388281334	6.964842388281334	6.929431438446045	6.932218551635742	6.962892532348633	6.5178751945495605	5.77306604385376	5.976363658905029	6.929431438446045	6.932218551635742	6.962892532348633	6.5178751945495605	6.371570110321045	6.31577730178833
4a	789.0	6.153221466786279	6.153221466786279	6.153221466786279	6.153221466786279	6.153221466786279	6.153221466786279	5.236904144287109	5.169089317321777	5.358486175537109	5.896395206451416	5.777063369750977	5.813520908355713	5.675015926361084	5.6545867919921875	5.7083821296691895	6.174122333526611	6.160752773284912	6.163697719573975
4a	790.0	8.639651103820219	8.639651103820219	8.639651103820219	8.639651103820219	8.639651103820219	8.639651103820219	7.977735996246338	7.92381763458252	7.897232532501221	8.100131034851074	7.958676815032959	8.260750770568848	7.977735996246338	7.92381763458252	7.897232532501221	7.813625812530518	7.874399185180664	7.985853672027588
4a	791.0	6.196531186535007	6.196531186535007	6.196531186535007	6.196531186535007	6.196531186535007	6.196531186535007	5.910081386566162	5.996475696563721	6.004770755767822	5.95112943649292	5.940249443054199	5.916667461395264	5.910081386566162	5.996475696563721	6.004770755767822	6.186877727508545	6.0038228034973145	6.081539154052734
4a	792.0	6.38719368458224	6.38719368458224	6.38719368458224	6.38719368458224	6.38719368458224	6.38719368458224	7.852158546447754	7.863186359405518	7.855075359344482	7.633183479309082	7.597555637359619	7.591968059539795	7.65235710144043	7.665340423583984	7.6539716720581055	7.279349327087402	7.292265892028809	7.161373615264893
4a	793.0	8.423802194470229	8.423802194470229	8.423802194470229	8.423802194470229	8.423802194470229	8.423802194470229	7.929647445678711	7.947527408599853	7.89198637008667	7.384480953216553	7.285909652709961	7.386513710021973	7.929647445678711	7.947527408599853	7.89198637008667	8.440685272216797	8.2239351272583	8.116131782531738
4a	794.0	4.723260064605048	4.723260064605048	4.723260064605048	4.723260064605048	4.723260064605048	4.723260064605048	4.367091178894043	4.307302474975586	4.349652290344238	4.342133522033691	4.4684247970581055	4.42191743850708	4.62349796295166	4.580437660217285	4.606376647949219	4.969003677368164	5.023473739624023	5.150091171264648
4a	795.0	5.653876384400581	5.653876384400581	5.653876384400581	5.653876384400581	5.653876384400581	5.653876384400581	6.267206192016602	6.300765037536621	6.265224456787109	5.700552463531494	5.6951704025268555	5.7100701332092285	6.187426567077637	6.238481521606445	6.221540451049805	5.700552463531494	5.6951704025268555	5.7100701332092285
4a	796.0	7.110933860823524	7.110933860823524	7.110933860823524	7.110933860823524	7.110933860823524	7.110933860823524	6.906325340270996	6.893620491027832	6.897958278656006	6.183028697967529	6.192945957183838	6.119612216949463	6.906325340270996	6.893620491027832	6.897958278656006	6.774740219116211	6.7543816566467285	6.689204692840576
4a	797.0	7.3331730018165775	7.3331730018165775	7.3331730018165775	7.3331730018165775	7.3331730018165775	7.3331730018165775	7.943111419677734	7.944900989532471	7.946186542510986	7.778141498565674	7.519199848175049	7.582412719726563	7.598163604736328	7.550270080566406	7.646411895751953	7.150785446166992	7.226570129394531	7.226106643676758
4a	798.0	8.661264386966893	8.661264386966893	8.661264386966893	8.661264386966893	8.661264386966893	8.661264386966893	8.72932243347168	8.665998458862305	8.719991683959961	7.3462371826171875	7.2457098960876465	7.296581745147705	8.72932243347168	8.665998458862305	8.719991683959961	8.262456893920898	8.430444717407227	8.543678283691406
4a	799.0	7.82720886694896	7.82720886694896	7.82720886694896	7.82720886694896	7.82720886694896	7.82720886694896	7.708548069000244	7.576509952545166	7.706779479980469	6.541019439697266	6.514918804168701	6.57595682144165	7.708548069000244	7.576509952545166	7.706779479980469	6.541019439697266	6.514918804168701	6.57595682144165
4a	800.0	7.39183838583111	7.39183838583111	7.39183838583111	7.39183838583111	7.39183838583111	7.39183838583111	8.987029075622559	8.953163146972656	8.898926734924316	8.808653831481934	8.757040023803711	8.750032424926758	7.824455261230469	7.712026119232178	7.693887710571289	7.56450605392456	7.877888202667236	7.428401947021484
4a	801.0	6.658521085649452	6.658521085649452	6.658521085649452	6.658521085649452	6.658521085649452	6.658521085649452	6.15834903717041	6.345321178436279	6.209540843963623	5.590660095214844	5.571904182434082	5.725740909576416	6.164629936218262	6.345321178436279	6.209540843963623	5.867465496063232	5.964695930480957	5.8797688484191895
4a	802.0	8.323151357061816	8.323151357061816	8.323151357061816	8.323151357061816	8.323151357061816	8.323151357061816	7.423522472381592	7.39420747756958	7.409958839416504	8.55871295928955	8.422372817993164	8.709220886230469	7.485511779785156	7.444302558898926	7.494718551635742	8.55871295928955	8.422372817993164	8.709220886230469
4a	803.0	6.597655749734375	6.597655749734375	6.597655749734375	6.597655749734375	6.597655749734375	6.597655749734375	6.2506937980651855	6.257119655609131	6.254271507263184	6.855380058288574	6.75062370300293	6.885878086090088	6.452096939086914	6.534658432006836	6.476864814758301	6.848116874694824	6.905256748199463	6.885878086090088
4a	804.0	6.104969188434326	6.104969188434326	6.104969188434326	6.104969188434326	6.104969188434326	6.104969188434326	6.660841941833496	6.668585300445557	6.6585001945495605	5.6192803382873535	5.350420951843262	5.9331231117248535	6.660841941833496	6.668585300445557	6.6585001945495605	6.5854058265686035	6.480809688568115	6.850281238555908
4a	805.0	7.585580816539104	7.585580816539104	7.585580816539104	7.585580816539104	7.585580816539104	7.585580816539104	7.407997131347656	7.403897762298584	7.393819332122803	7.379096508026123	7.355490207672119	7.415984630584717	7.141318321228027	7.1475138664245605	7.110030174255371	6.284326553344727	6.6084160804748535	6.572023391723633
4a	806.0	6.394526857584056	6.394526857584056	6.394526857584056	6.394526857584056	6.394526857584056	6.394526857584056	6.5961761474609375	6.740259647369385	6.647529125213623	7.350730419158936	7.329548358917236	7.329579830169678	6.5961761474609375	6.740259647369385	6.647529125213623	7.350730419158936	7.329548358917236	7.329579830169678
4a	807.0	8.45133522113357	8.45133522113357	8.45133522113357	8.45133522113357	8.45133522113357	8.45133522113357	7.28312349319458	7.249063968658447	7.256246566772461	7.802586078643799	7.400399684906006	7.569026470184326	7.7884521484375	7.767334938049316	7.7638044357299805	7.802586078643799	7.400399684906006	7.569026470184326
4a	808.0	8.274165761409682	8.274165761409682	8.274165761409682	8.274165761409682	8.274165761409682	8.274165761409682	7.706122875213623	7.824381351470947	7.798375606536865	7.776716232299805	7.754109859466553	7.803983688354492	7.706122875213623	7.824381351470947	7.798375606536865	7.799798011779785	7.838855743408203	7.808436393737793
4a	809.0	8.225326829217583	8.225326829217583	8.225326829217583	8.225326829217583	8.225326829217583	8.225326829217583	7.237937450408936	7.267420291900635	7.125597953796387	7.075781345367432	7.147606372833252	7.068028926849365	8.030782699584961	7.992565155029297	7.961857318878174	7.197969913482666	7.328466892242432	7.218449115753174
4a	810.0	5.99853551548596	5.99853551548596	5.99853551548596	5.99853551548596	5.99853551548596	5.99853551548596	5.413227081298828	5.445444107055664	5.437828063964844	5.764843940734863	5.702525615692139	5.825494766235352	5.971210479736328	5.987465858459473	6.005456924438477	6.002923011779785	5.845278739929199	5.971835136413574
4a	811.0	6.3794666399836455	6.3794666399836455	6.3794666399836455	6.3794666399836455	6.3794666399836455	6.3794666399836455	6.739836692810059	6.69359016418457	6.675934791564941	6.334912300109863	6.317880153656006	6.5116071701049805	6.935207366943359	6.971036911010742	6.910823822021484	6.991301536560059	6.905086994171143	7.05820894241333
4a	812.0	8.206773901522986	8.206773901522986	8.206773901522986	8.206773901522986	8.206773901522986	8.206773901522986	7.272226810455322	7.296377658843994	7.230838298797607	7.5734782218933105	7.564777374267578	7.425370216369629	7.272226810455322	7.296377658843994	7.230838298797607	7.274479389190674	7.50358772277832	7.425370216369629
4a	813.0	7.281840790803861	7.281840790803861	7.281840790803861	7.281840790803861	7.281840790803861	7.281840790803861	8.769247055053711	8.748294830322266	8.769704818725586	8.571866989135742	8.727736473083496	8.755842208862305	7.899019241333008	7.839228630065918	7.831221580505371	7.682062149047852	7.937799453735352	7.6270751953125
4a	814.0	5.033658611425941	5.033658611425941	5.033658611425941	5.033658611425941	5.033658611425941	5.033658611425941	5.389045715332031	5.412858963012695	5.395407199859619	5.271021366119385	4.974476337432861	5.274238586425781	5.591999053955078	5.624579429626465	5.586370944976807	6.030787467956543	5.806933403015137	5.912952899932861
4a	815.0	4.883893219209841	4.883893219209841	4.883893219209841	4.883893219209841	4.883893219209841	4.883893219209841	4.814446926116943	4.798482894897461	4.807802200317383	4.586365699768066	4.658477783203125	4.535490989685059	4.814446926116943	4.798482894897461	4.807802200317383	5.118337154388428	4.906449794769287	4.828083038330078
4a	816.0	6.697496900154108	6.697496900154108	6.697496900154108	6.697496900154108	6.697496900154108	6.697496900154108	6.40059757232666	6.366188049316406	6.3703837394714355	6.998076915740967	6.737265110015869	6.495058536529541	6.40059757232666	6.366188049316406	6.3703837394714355	6.998076915740967	6.737265110015869	6.495058536529541
4a	817.0	6.900515794709399	6.900515794709399	6.900515794709399	6.900515794709399	6.900515794709399	6.900515794709399	7.06645393371582	7.060965061187744	7.062678813934326	6.933418273925781	7.064304828643799	7.064078330993652	7.458187103271484	7.424285888671875	7.447036266326904	6.6948161125183105	6.872648239135742	6.82907247543335
4a	818.0	8.20415164206291	8.20415164206291	8.20415164206291	8.20415164206291	8.20415164206291	8.20415164206291	7.739370822906494	7.695694446563721	7.697597980499268	7.798065185546875	7.463770866394043	7.648093700408936	7.912299156188965	7.905107498168945	7.873659133911133	8.058897018432617	8.085837364196777	8.31396484375
4a	819.0	7.443170596843826	7.443170596843826	7.443170596843826	7.443170596843826	7.443170596843826	7.443170596843826	7.309505939483643	7.2919535636901855	7.276241779327393	7.438300609588623	7.3345842361450195	7.215162754058838	7.309505939483643	7.2919535636901855	7.276241779327393	7.438300609588623	7.3345842361450195	7.215162754058838
4a	820.0	6.753852334673068	6.753852334673068	6.753852334673068	6.753852334673068	6.753852334673068	6.753852334673068	6.367018699645996	6.308650016784668	6.343648910522461	7.017328262329102	6.796672821044922	6.745885372161865	6.367018699645996	6.308650016784668	6.343648910522461	7.017328262329102	6.796672821044922	6.745885372161865
4a	821.0	7.245174925794779	7.245174925794779	7.245174925794779	7.245174925794779	7.245174925794779	7.245174925794779	7.407354831695557	7.421704292297363	7.421463966369629	7.071985244750977	6.8459272384643555	6.950756549835205	7.36120080947876	7.314350128173828	7.37416934967041	7.352197647094727	7.07209587097168	7.237174510955811
4a	822.0	5.411236356116475	5.411236356116475	5.411236356116475	5.411236356116475	5.411236356116475	5.411236356116475	6.4882731437683105	6.515748500823975	6.483894348144531	6.170337200164795	6.344032287597656	6.102751731872559	6.39887809753418	6.4530229568481445	6.380958557128906	6.170337200164795	6.179965496063232	6.102751731872559
4a	823.0	4.524802403656887	4.524802403656887	4.524802403656887	4.524802403656887	4.524802403656887	4.524802403656887	6.440978527069092	6.471693992614746	6.5140228271484375	6.463617324829102	6.624567985534668	6.699181079864502	6.440978527069092	6.471693992614746	6.5140228271484375	6.689360618591309	6.775301933288574	6.699181079864502
4a	824.0	7.37988531383815	7.37988531383815	7.37988531383815	7.37988531383815	7.37988531383815	7.37988531383815	7.175426959991455	7.260836124420166	7.184877395629883	7.427594184875488	7.062471866607666	7.091701030731201	7.175426959991455	7.260836124420166	7.184877395629883	7.427594184875488	7.062471866607666	7.091701030731201
4a	825.0	5.99853551548596	5.99853551548596	5.99853551548596	5.99853551548596	5.99853551548596	5.99853551548596	6.135818958282471	6.129989147186279	6.142967700958252	6.200009822845459	6.231796741485596	6.110726356506348	6.503411769866943	6.519367218017578	6.493849754333496	6.2437052726745605	6.350183963775635	6.275807857513428
4a	826.0	5.807873017438729	5.807873017438729	5.807873017438729	5.807873017438729	5.807873017438729	5.807873017438729	5.174832344055176	5.071550369262695	5.083637237548828	4.751833438873291	4.811794281005859	4.5931715965271	5.921160697937012	5.850974082946777	5.923160552978516	5.523913383483887	5.566817760467529	5.356909275054932
4a	827.0	5.094633944936045	5.094633944936045	5.094633944936045	5.094633944936045	5.094633944936045	5.094633944936045	6.017519950866699	5.989408493041992	5.967311382293701	6.199641704559326	6.062201976776123	6.355985641479492	6.0620903968811035	6.052700042724609	5.967311382293701	6.514871120452881	6.38090181350708	6.571307182312012
4a	828.0	8.70271639163584	8.70271639163584	8.70271639163584	8.70271639163584	8.70271639163584	8.70271639163584	6.268409729003906	6.320199012756348	6.321207046508789	6.799600124359131	6.922139644622803	6.8282599449157715	7.558218002319336	7.5592145919799805	7.584821701049805	7.202026844024658	7.552073001861572	7.291259765625
4a	829.0	6.966514351725748	6.966514351725748	6.966514351725748	6.966514351725748	6.966514351725748	6.966514351725748	7.825567245483398	7.83621883392334	7.835880279541016	7.1118927001953125	7.211749076843262	7.30219030380249	7.418851852416992	7.475081443786621	7.417826652526856	7.1118927001953125	7.211749076843262	7.30219030380249
4a	830.0	6.991109813973842	6.991109813973842	6.991109813973842	6.991109813973842	6.991109813973842	6.991109813973842	6.748234748840332	6.726729393005371	6.70513916015625	6.74533224105835	6.743335247039795	6.909430027008057	7.003997325897217	6.992460250854492	6.997475624084473	6.9719696044921875	6.888789653778076	7.122602939605713
4a	831.0	6.526523971616754	6.526523971616754	6.526523971616754	6.526523971616754	6.526523971616754	6.526523971616754	5.817441940307617	5.8348917961120605	5.759273052215576	5.13544225692749	5.1281561851501465	5.47720193862915	6.0977888107299805	6.143399238586426	6.096791744232178	5.583238124847412	5.696435451507568	5.772662162780762
4a	832.0	7.523835499863808	7.523835499863808	7.523835499863808	7.523835499863808	7.523835499863808	7.523835499863808	7.450991630554199	7.454362392425537	7.443147659301758	7.134701251983643	7.479776859283447	7.234146595001221	7.431647777557373	7.454362392425537	7.440651893615723	7.510910511016846	7.690045356750488	7.620449542999268
4a	833.0	8.353584025019355	8.353584025019355	8.353584025019355	8.353584025019355	8.353584025019355	8.353584025019355	6.622707843780518	6.663806915283203	6.61055326461792	7.523626804351807	7.496971607208252	7.381002902984619	7.79290246963501	7.782572269439697	7.809343338012695	7.776448726654053	7.8912034034729	7.7621331214904785
4a	834.0	7.827240581445174	7.827240581445174	7.827240581445174	7.827240581445174	7.827240581445174	7.827240581445174	7.201335430145264	7.277486801147461	7.21468448638916	7.013952732086182	6.853141784667969	6.918480396270752	7.749755859375	7.751690864562988	7.760198593139648	7.602958679199219	7.48998498916626	7.6781535148620605
4a	835.0	6.668054210551814	6.668054210551814	6.668054210551814	6.668054210551814	6.668054210551814	6.668054210551814	6.824935436248779	6.828843593597412	6.815907955169678	6.6236348152160645	6.589397430419922	6.585053443908691	6.817435264587402	6.806156158447266	6.815907955169678	6.6236348152160645	6.589397430419922	6.585053443908691
4a	836.0	6.4345366494819665	6.4345366494819665	6.4345366494819665	6.4345366494819665	6.4345366494819665	6.4345366494819665	5.566145896911621	5.551909923553467	5.536200523376465	5.503475666046143	5.533154010772705	5.410221099853516	5.690129280090332	5.687735080718994	5.623649597167969	5.940769195556641	5.903161525726318	5.8791046142578125
4a	837.0	7.179176368778428	7.179176368778428	7.179176368778428	7.179176368778428	7.179176368778428	7.179176368778428	6.2463836669921875	6.248555660247803	6.222668647766113	6.295358180999756	6.244402885437012	6.225550174713135	6.2463836669921875	6.248555660247803	6.222668647766113	6.520631790161133	6.541196823120117	6.417679786682129
4a	838.0	6.964842388281334	6.964842388281334	6.964842388281334	6.964842388281334	6.964842388281334	6.964842388281334	7.652514934539795	7.660382747650147	7.685374736785889	5.754978656768799	5.533616065979004	5.338567733764648	7.539773941040039	7.462103366851807	7.528642654418945	6.631605625152588	6.6410393714904785	6.050144672393799
4a	839.0	6.665854258651269	6.665854258651269	6.665854258651269	6.665854258651269	6.665854258651269	6.665854258651269	5.764708995819092	5.875288486480713	5.761792182922363	5.232449054718018	5.14648962020874	5.25536584854126	5.555898189544678	5.671562194824219	5.511819839477539	4.832639217376709	5.0098724365234375	5.044522762298584
4a	840.0	6.167198494527741	6.167198494527741	6.167198494527741	6.167198494527741	6.167198494527741	6.167198494527741	6.300875186920166	6.292733669281006	6.308636665344238	5.84669828414917	5.781935214996338	5.779898166656494	6.160425662994385	6.149137496948242	6.157296180725098	6.580346584320068	6.548072338104248	6.47983980178833
4a	841.0	6.9095209311556305	6.9095209311556305	6.9095209311556305	6.9095209311556305	6.9095209311556305	6.9095209311556305	6.70365047454834	6.682836532592773	6.710812568664551	6.158176898956299	6.245490550994873	6.511943340301514	6.70365047454834	6.682836532592773	6.710812568664551	6.158176898956299	6.245490550994873	6.511943340301514
4a	842.0	5.456276704693632	5.456276704693632	5.456276704693632	5.456276704693632	5.456276704693632	5.456276704693632	7.006916046142578	7.072422504425049	7.066920757293701	6.733021259307861	6.6973042488098145	6.651482105255127	6.930214881896973	6.583706855773926	6.571918487548828	6.70516300201416	6.482421875	6.559246063232422
4a	843.0	7.459107010904058	7.459107010904058	7.459107010904058	7.459107010904058	7.459107010904058	7.459107010904058	6.933621883392334	6.902305603027344	6.940969467163086	6.389012813568115	6.385092258453369	6.396998882293701	7.690374374389648	7.637650012969971	7.708686351776123	7.379868030548096	7.457344055175781	7.419081211090088
4a	844.0	6.2452601211320795	6.2452601211320795	6.2452601211320795	6.2452601211320795	6.2452601211320795	6.2452601211320795	6.502556324005127	6.5592041015625	6.557230472564697	6.275661945343018	6.1727824211120605	6.057986259460449	6.502556324005127	6.5592041015625	6.557230472564697	6.275661945343018	6.1727824211120605	6.057986259460449
4a	845.0	8.148401844428527	8.148401844428527	8.148401844428527	8.148401844428527	8.148401844428527	8.148401844428527	7.093075275421143	7.175008296966553	7.124599933624268	7.180302143096924	7.102585315704346	7.162891387939453	7.093075275421143	7.175008296966553	7.124599933624268	6.76663875579834	6.922887802124023	7.040852069854736
4a	846.0	5.798347225709369	5.798347225709369	5.798347225709369	5.798347225709369	5.798347225709369	5.798347225709369	5.403621196746826	5.328195571899414	5.315402984619141	5.08709192276001	4.998262882232666	4.930358409881592	5.908635139465332	5.782009124755859	5.7150163650512695	5.516249656677246	5.345970153808594	5.403020858764648
4a	847.0	9.886363845859057	9.886363845859057	9.886363845859057	9.886363845859057	9.886363845859057	9.886363845859057	8.793182373046875	8.679500579833984	8.835882186889648	8.563189506530762	8.638948440551758	8.819342613220215	8.793182373046875	8.679500579833984	8.835882186889648	8.563189506530762	8.638948440551758	8.819342613220215
4a	848.0	4.722563413169876	4.722563413169876	4.722563413169876	4.722563413169876	4.722563413169876	4.722563413169876	4.714814186096191	4.711013317108154	4.714045524597168	4.8302001953125	4.8868088722229	4.93983793258667	4.714814186096191	4.711013317108154	4.714045524597168	4.8302001953125	4.8868088722229	4.93983793258667
4a	849.0	6.093866764509576	6.093866764509576	6.093866764509576	6.093866764509576	6.093866764509576	6.093866764509576	6.462111949920654	6.411735534667969	6.521361351013184	5.914357662200928	5.73060941696167	5.41834020614624	6.362970352172852	6.288217544555664	6.362123966217041	5.914357662200928	5.73060941696167	5.41834020614624
4a	850.0	8.331448676260687	8.331448676260687	8.331448676260687	8.331448676260687	8.331448676260687	8.331448676260687	7.9505438804626465	7.953842639923096	7.909792423248291	7.290552616119385	7.447561264038086	7.133422374725342	7.9505438804626465	7.953842639923096	7.909792423248291	7.833790302276611	7.9910993576049805	7.730776309967041
4a	851.0	7.048924549920163	7.048924549920163	7.048924549920163	7.048924549920163	7.048924549920163	7.048924549920163	7.577375888824463	7.612400531768799	7.543458461761475	7.654251575469971	7.604454517364502	7.761987686157227	7.577375888824463	7.612400531768799	7.543458461761475	7.654251575469971	7.72271203994751	7.761987686157227
4a	852.0	6.181740176590345	6.181740176590345	6.181740176590345	6.181740176590345	6.181740176590345	6.181740176590345	5.649703025817871	5.569676399230957	5.539474010467529	4.814302921295166	4.958599090576172	5.033425807952881	5.783314228057861	5.644060134887695	5.673945903778076	5.5319600105285645	5.525781631469727	5.291682720184326
4a	853.0	9.00381647509043	9.00381647509043	9.00381647509043	9.00381647509043	9.00381647509043	9.00381647509043	7.043507099151611	7.020698070526123	6.932125568389893	7.657113552093506	7.551271915435791	7.572843074798584	8.42863941192627	8.37946605682373	8.326408386230469	8.377018928527832	8.196916580200195	8.249794960021973
4a	854.0	6.826814418435565	6.826814418435565	6.826814418435565	6.826814418435565	6.826814418435565	6.826814418435565	6.708549499511719	6.748228549957275	6.737758159637451	6.111644268035889	6.2494330406188965	6.299523830413818	6.708549499511719	6.748228549957275	6.737758159637451	6.661314487457275	6.6557793617248535	6.677746295928955
4a	855.0	8.049257345443966	8.049257345443966	8.049257345443966	8.049257345443966	8.049257345443966	8.049257345443966	6.850149154663086	6.836974143981934	6.964090824127197	7.014801979064941	6.79745626449585	6.699698448181152	7.82293176651001	7.796113014221191	7.85708475112915	7.516177177429199	7.512917995452881	7.4477972984313965
4a	856.0	8.75434192956863	8.75434192956863	8.75434192956863	8.75434192956863	8.75434192956863	8.75434192956863	7.457844257354736	7.48444128036499	7.418941497802734	7.6183037757873535	7.710464954376221	7.831926345825195	7.457844257354736	7.48444128036499	7.418941497802734	7.472267150878906	7.637722969055176	7.831926345825195
4a	857.0	8.271819146049099	8.271819146049099	8.271819146049099	8.271819146049099	8.271819146049099	8.271819146049099	7.611176013946533	7.603837966918945	7.612008094787598	7.2570343017578125	7.386067867279053	7.504648208618164	7.611176013946533	7.603837966918945	7.612008094787598	7.2570343017578125	7.395810127258301	7.504648208618164
4a	858.0	3.010054855228652	3.010054855228652	3.010054855228652	3.010054855228652	3.010054855228652	3.010054855228652	4.570915222167969	4.56590461730957	4.534701824188232	3.99899959564209	4.011030673980713	3.9891085624694824	4.290068626403809	4.253936290740967	4.225432872772217	4.192592144012451	4.3097028732299805	4.158097267150879
4a	859.0	8.29381866505455	8.29381866505455	8.29381866505455	8.29381866505455	8.29381866505455	8.29381866505455	7.325254440307617	7.343028545379639	7.3263726234436035	7.384622573852539	7.115137100219727	7.161893367767334	7.325254440307617	7.343028545379639	7.3263726234436035	7.384622573852539	7.155247211456299	7.161893367767334
4a	860.0	7.471696639820893	7.471696639820893	7.471696639820893	7.471696639820893	7.471696639820893	7.471696639820893	7.251777648925781	7.302209377288818	7.298446178436279	7.692636966705322	7.376132488250732	7.351781368255615	7.709607124328613	7.699365615844727	7.668329238891602	7.719392776489258	7.831339359283447	7.768624305725098
4a	861.0	7.304140969902385	7.304140969902385	7.304140969902385	7.304140969902385	7.304140969902385	7.304140969902385	7.463359355926514	7.442199230194092	7.445156097412109	7.496644020080566	7.64824104309082	7.553290843963623	7.475625514984131	7.46484899520874	7.469168186187744	7.496644020080566	7.64824104309082	7.553290843963623
4a	862.0	6.09259079240726	6.09259079240726	6.09259079240726	6.09259079240726	6.09259079240726	6.09259079240726	6.635954856872559	6.631369590759277	6.6522536277771	7.470194339752197	7.58829927444458	7.614250659942627	7.570557594299316	7.559947967529297	7.536701202392578	7.943053722381592	7.84458065032959	7.949702739715576
4a	863.0	5.24635729434363	5.24635729434363	5.24635729434363	5.24635729434363	5.24635729434363	5.24635729434363	6.79364013671875	6.7882080078125	6.805200576782227	6.845683574676514	6.8660712242126465	6.672896862030029	6.79364013671875	6.7882080078125	6.805200576782227	6.845683574676514	6.8660712242126465	6.672896862030029
4a	864.0	8.304525097637201	8.304525097637201	8.304525097637201	8.304525097637201	8.304525097637201	8.304525097637201	6.218728065490723	6.226068496704102	6.211013317108154	6.245156288146973	6.061875343322754	6.268568515777588	7.359889984130859	7.401721954345703	7.366992950439453	6.815128803253174	7.006109237670898	7.037740707397461
4a	865.0	6.504458454054288	6.504458454054288	6.504458454054288	6.504458454054288	6.504458454054288	6.504458454054288	6.719018936157227	6.719759941101074	6.705756664276123	7.088070392608643	7.220065593719482	7.1108503341674805	6.719018936157227	6.719759941101074	6.705756664276123	6.928791046142578	7.135756015777588	7.1108503341674805
4a	866.0	7.755328243814827	7.755328243814827	7.755328243814827	7.755328243814827	7.755328243814827	7.755328243814827	7.909310817718506	7.891804695129395	7.891580104827881	7.48842716217041	7.208001613616943	7.364634037017822	7.818892478942871	7.81754207611084	7.853630065917969	7.655918598175049	7.385857105255127	7.364634037017822
4a	867.0	8.211100473594058	8.211100473594058	8.211100473594058	8.211100473594058	8.211100473594058	8.211100473594058	7.303920269012451	7.306840419769287	7.331132888793945	6.820545673370361	6.933916091918945	6.956440448760986	7.303920269012451	7.306840419769287	7.331132888793945	6.820545673370361	6.933916091918945	6.956440448760986
4a	868.0	8.75434192956863	8.75434192956863	8.75434192956863	8.75434192956863	8.75434192956863	8.75434192956863	7.686741352081299	7.760347843170166	7.721027851104736	7.230647563934326	7.080190181732178	7.14560604095459	7.576258182525635	7.629621505737305	7.558525085449219	7.230647563934326	7.080190181732178	7.14560604095459
4a	869.0	6.38719368458224	6.38719368458224	6.38719368458224	6.38719368458224	6.38719368458224	6.38719368458224	8.038545608520508	8.076822280883789	8.070667266845703	7.504378318786621	7.361414909362793	7.256303310394287	7.401825428009033	7.433042526245117	7.436324119567871	7.341969490051269	7.361414909362793	7.256303310394287
4a	870.0	7.831828765940104	7.831828765940104	7.831828765940104	7.831828765940104	7.831828765940104	7.831828765940104	8.753839492797852	8.75387191772461	8.725996017456055	8.825860023498535	9.013522148132324	8.907867431640625	7.897524833679199	7.819376945495605	7.801231384277344	8.27336597442627	8.39183235168457	8.15688419342041
4a	871.0	5.16255379327887	5.16255379327887	5.16255379327887	5.16255379327887	5.16255379327887	5.16255379327887	5.461629390716553	5.452958106994629	5.486186981201172	5.689047813415527	5.632753372192383	5.768759250640869	5.785938739776611	5.8107194900512695	5.848061561584473	5.939401149749756	5.942762851715088	5.931692123413086
4a	872.0	7.668225676269576	7.668225676269576	7.668225676269576	7.668225676269576	7.668225676269576	7.668225676269576	7.742290019989014	7.725978374481201	7.72691011428833	7.745506763458252	7.6255621910095215	7.637287616729736	7.742290019989014	7.725978374481201	7.72691011428833	7.745506763458252	7.6255621910095215	7.637287616729736
4a	873.0	5.888537920458711	5.888537920458711	5.888537920458711	5.888537920458711	5.888537920458711	5.888537920458711	4.599449157714844	4.676415920257568	4.643558502197266	5.569039821624756	5.622207164764404	5.656371593475342	4.798795223236084	4.826691150665283	4.78685998916626	5.569039821624756	5.622207164764404	5.656371593475342
4a	874.0	7.313109440483608	7.313109440483608	7.313109440483608	7.313109440483608	7.313109440483608	7.313109440483608	7.581971168518066	7.814892292022705	7.534112930297852	7.683269023895264	7.734434604644775	7.780581474304199	7.946894645690918	8.091123580932617	7.933811187744141	8.120194435119629	8.117508888244629	8.022035598754883
4a	875.0	4.462001110069329	4.462001110069329	4.462001110069329	4.462001110069329	4.462001110069329	4.462001110069329	5.19510555267334	5.237974643707275	5.204216003417969	5.47391939163208	5.325414657592773	5.3075127601623535	5.19510555267334	5.237974643707275	5.204216003417969	5.47391939163208	5.325414657592773	5.3075127601623535
4a	876.0	6.682720556555447	6.682720556555447	6.682720556555447	6.682720556555447	6.682720556555447	6.682720556555447	7.334832668304443	7.317732334136963	7.313374996185303	7.037426948547363	7.047239303588867	7.10618257522583	7.334832668304443	7.317732334136963	7.312735080718994	7.037426948547363	7.014171600341797	7.10618257522583
4a	877.0	8.763728391010956	8.763728391010956	8.763728391010956	8.763728391010956	8.763728391010956	8.763728391010956	7.50366735458374	7.512845516204834	7.50901460647583	7.374042510986328	7.461495876312256	7.418685436248779	8.072982788085938	8.090885162353516	8.114025115966797	8.038211822509766	8.05350399017334	8.062302589416504
4a	878.0	5.683209076407848	5.683209076407848	5.683209076407848	5.683209076407848	5.683209076407848	5.683209076407848	5.5543694496154785	5.640280246734619	5.548201084136963	5.9153265953063965	5.973925590515137	5.977550029754639	5.711735725402832	5.7265214920043945	5.7261857986450195	5.9153265953063965	5.973925590515137	5.977550029754639
4a	879.0	8.661283964175578	8.661283964175578	8.661283964175578	8.661283964175578	8.661283964175578	8.661283964175578	7.25754451751709	7.206789016723633	7.255222320556641	7.895059585571289	7.666579723358154	7.789132118225098	7.699397087097168	7.676366329193115	7.691512584686279	7.935841083526611	7.860661029815674	7.859279155731201
4a	880.0	6.712859897592913	6.712859897592913	6.712859897592913	6.712859897592913	6.712859897592913	6.712859897592913	6.740035533905029	6.750738143920898	6.747217178344727	7.003782749176025	6.876746654510498	6.971322059631348	7.859970092773437	7.84449577331543	7.835855484008789	7.335093975067139	7.227654933929443	7.211716651916504
4a_external_metrics																				OpenFE	RAE	1.03	0.96	1.11
4a_external_metrics																				OpenFE	RMSE	1.19	1.11	1.28
4a_external_metrics																				OpenFE	R2	0.44	0.85	0.95
4a_external_metrics																				OpenFE	Kendall τ	0.47	0.43	0.5
4a_external_metrics																				OpenFE	Pearson	0.66	0.62	0.71
4a_external_metrics																				FEP+	RAE	0.74	0.69	0.79
4a_external_metrics																				FEP+	RMSE	0.83	0.78	0.86
4a_external_metrics																				FEP+	R2	0.58	0.53	0.62
4a_external_metrics																				FEP+	Kendall τ	0.54	0.51	0.58
4a_external_metrics																				FEP+	Pearson	0.76	0.73	0.79
4a_external_metrics																				Boltz-2	Kendall τ	0.46
4a_external_metrics																				Boltz-2	Pearson	0.62
