# Supplementary material for: FLOWR.ROOT – A flow matching-based foundation model for joint multi-purpose structure-aware 3D ligand generation and affinity prediction
Source: Nat Commun. 2026 Jul 6;17:5883. doi: 10.1038/s41467-026-74130-9 (PMC13338463; doi:10.1038/s41467-026-74130-9)
Supplement: Supplementary file 4 — Source Data [file 41467_2026_74130_MOESM4_ESM.zip › final/Supp_Figure_8.csv]

subfigure	source	seed	mol_idx	pic50	MW	LogP	HBD	HBA	TPSA	NumRotBonds	NumAromaticRings	Fsp3	QED	SAscore	Lipinski	PCA1	PCA2	UMAP1	UMAP2	property_name	value
8a	Project-1		0.0	7.91
8a	Project-1		1.0	7.24
8a	Project-1		2.0	8.33
8a	Project-1		3.0	7.17
8a	Project-1		4.0	7.1
8a	Project-1		5.0	6.37
8a	Project-1		6.0	6.96
8a	Project-1		7.0	6.25
8a	Project-1		8.0	7.34
8a	Project-1		9.0	5.92
8a	Project-1		10.0	6.18
8a	Project-1		11.0	6.71
8a	Project-1		12.0	5.92
8a	Project-1		13.0	6.44
8a	Project-1		14.0	6.34
8a	Project-1		15.0	6.06
8a	Project-1		16.0	7.5
8a	Project-1		17.0	6.01
8a	Project-1		18.0	6.74
8a	Project-1		19.0	7.57
8a	Project-1		20.0	6.74
8a	Project-1		21.0	5.69
8a	Project-1		22.0	6.2
8a	Project-1		23.0	7.62
8a	Project-1		24.0	5.74
8a	Project-1		25.0	7.55
8a	Project-1		26.0	8.08
8a	Project-1		27.0	5.74
8a	Project-1		28.0	5.95
8a	Project-1		29.0	6.15
8a	Project-1		30.0	5.62
8a	Project-1		31.0	6.09
8a	Project-1		32.0	7.6
8a	Project-1		33.0	6.85
8a	Project-1		34.0	8.17
8a	Project-1		35.0	7.15
8a	Project-1		36.0	7.87
8a	Project-1		37.0	8.23
8a	Project-1		38.0	7.4
8a	Project-1		39.0	7.33
8a	Project-1		40.0	6.5
8a	Project-1		41.0	7.06
8a	Project-1		42.0	6.74
8a	Project-1		43.0	7.86
8a	Project-1		44.0	7.35
8a	Project-1		45.0	7.64
8a	Project-1		46.0	5.94
8a	Project-1		47.0	6.93
8a	Project-1		48.0	5.69
8a	Project-1		49.0	7.55
8a	Project-1		50.0	6.92
8a	Project-1		51.0	6.29
8a	Project-1		52.0	6.92
8a	Project-1		53.0	6.13
8a	Project-1		54.0	7.73
8a	Project-1		55.0	6.78
8a	Project-1		56.0	7.3
8a	Project-1		57.0	5.9
8a	Project-1		58.0	6.63
8a	Project-1		59.0	6.41
8a	Project-1		60.0	8.4
8a	Project-1		61.0	6.68
8a	Project-1		62.0	5.77
8a	Project-1		63.0	7.83
8a	Project-1		64.0	6.42
8a	Project-1		65.0	6.43
8a	Project-1		66.0	6.67
8a	Project-1		67.0	6.75
8a	Project-1		68.0	6.79
8a	Project-1		69.0	5.63
8a	Project-1		70.0	7.62
8a	Project-1		71.0	7.73
8a	Project-1		72.0	5.71
8a	Project-1		73.0	5.53
8a	Project-1		74.0	6.56
8a	Project-1		75.0	7.57
8a	Project-1		76.0	5.76
8a	Project-1		77.0	7.08
8a	Project-1		78.0	6.24
8a	Project-1		79.0	5.64
8a	Project-1		80.0	5.83
8a	Project-1		81.0	6.19
8a	Project-1		82.0	6.37
8a	Project-1		83.0	6.44
8a	Project-1		84.0	5.65
8a	Project-1		85.0	7.24
8a	Project-1		86.0	7.69
8a	Project-1		87.0	7.0
8a	Project-1		88.0	6.47
8a	Project-1		89.0	6.21
8a	Project-1		90.0	5.58
8a	Project-1		91.0	6.73
8a	Project-1		92.0	6.54
8a	Project-1		93.0	6.32
8a	Project-1		94.0	6.05
8a	Project-1		95.0	6.58
8a	Project-1		96.0	6.56
8a	Project-1		97.0	6.16
8a	Project-1		98.0	6.36
8a	Project-1		99.0	6.7
8a	Project-1		100.0	5.53
8a	Project-1		101.0	6.55
8a	Project-1		102.0	7.11
8a	Project-1		103.0	6.51
8a	Project-1		104.0	6.03
8a	Project-1		105.0	7.56
8a	Project-1		106.0	6.09
8a	Project-1		107.0	6.19
8a	Project-1		108.0	7.36
8a	Project-1		109.0	6.5
8a	Project-1		110.0	6.79
8a	Project-1		111.0	5.77
8a	Project-1		112.0	6.86
8a	Project-1		113.0	6.85
8a	Project-1		114.0	5.66
8a	Project-1		115.0	5.61
8a	Project-1		116.0	7.37
8a	Project-1		117.0	6.79
8a	Project-1		118.0	6.56
8a	Project-1		119.0	6.49
8a	Project-1		120.0	6.74
8a	Project-1		121.0	6.34
8a	Project-1		122.0	6.02
8a	Project-1		123.0	6.92
8a	Project-1		124.0	5.79
8a	Project-1		125.0	7.28
8a	Project-1		126.0	5.88
8a	Project-1		127.0	7.02
8a	Project-1		128.0	7.28
8a	Project-1		129.0	7.23
8a	Project-1		130.0	5.84
8a	Project-1		131.0	6.44
8a	Project-1		132.0	7.12
8a	Project-1		133.0	7.04
8a	Project-1		134.0	6.9
8a	Project-1		135.0	7.68
8a	Project-1		136.0	8.05
8a	Project-1		137.0	6.72
8a	Project-1		138.0	5.79
8a	Project-1		139.0	7.01
8a	Project-1		140.0	7.17
8a	Project-1		141.0	6.61
8a	Project-1		142.0	6.17
8a	Project-1		143.0	6.83
8a	Project-1		144.0	5.86
8a	Project-1		145.0	7.12
8a	Project-1		146.0	6.14
8a	Project-1		147.0	7.03
8a	Project-1		148.0	6.85
8a	Project-1		149.0	5.87
8a	Project-1		150.0	6.38
8a	Project-1		151.0	6.2
8a	Project-1		152.0	6.25
8a	Project-1		153.0	7.17
8a	Project-1		154.0	6.33
8a	Project-1		155.0	6.7
8a	Project-1		156.0	6.51
8a	Project-1		157.0	5.55
8a	Project-1		158.0	7.11
8a	Project-1		159.0	7.05
8a	Project-1		160.0	7.59
8a	Project-1		161.0	6.22
8a	Project-1		162.0	5.99
8a	Project-1		163.0	7.0
8a	Project-1		164.0	6.48
8a	Project-1		165.0	6.26
8a	Project-1		166.0	7.43
8a	Project-1		167.0	6.9
8a	Project-1		168.0	6.41
8a	Project-1		169.0	6.76
8a	Project-1		170.0	6.11
8a	Project-1		171.0	7.22
8a	Project-1		172.0	7.51
8a	Project-1		173.0	5.84
8a	Project-1		174.0	6.55
8a	Project-1		175.0	6.6
8a	Project-1		176.0	7.3
8a	Project-1		177.0	7.3
8a	Project-1		178.0	6.32
8a	Project-1		179.0	6.66
8a	Project-1		180.0	6.43
8a	Project-1		181.0	5.68
8a	Project-1		182.0	5.98
8a	Project-1		183.0	6.86
8a	Project-1		184.0	6.94
8a	Project-1		185.0	5.75
8a	Project-1		186.0	6.81
8a	Project-1		187.0	8.49
8a	Project-1		188.0	5.66
8a	Project-1		189.0	5.86
8a	Project-1		190.0	7.4
8a	Project-1		191.0	7.34
8a	Project-1		192.0	7.75
8a	Project-1		193.0	6.82
8a	Project-1		194.0	6.55
8a	Project-1		195.0	7.3
8a	Project-1		196.0	7.31
8a	Project-1		197.0	6.38
8a	Project-1		198.0	6.73
8a	Project-1		199.0	6.73
8a	Project-1		200.0	6.63
8a	Project-1		201.0	6.8
8a	Project-1		202.0	7.84
8a	Project-1		203.0	7.87
8a	Project-1		204.0	7.45
8a	Project-1		205.0	5.75
8a	Project-1		206.0	6.28
8a	Project-1		207.0	6.26
8a	Project-1		208.0	5.77
8a	Project-1		209.0	6.61
8a	Project-1		210.0	6.53
8a	Project-1		211.0	6.7
8a	Project-1		212.0	6.19
8a	Project-1		213.0	7.84
8a	Project-1		214.0	6.61
8a	Project-1		215.0	6.15
8a	Project-1		216.0	5.96
8a	Project-1		217.0	6.99
8a	Project-1		218.0	6.01
8a	Project-1		219.0	6.36
8a	Project-1		220.0	6.45
8a	Project-1		221.0	5.58
8a	Project-1		222.0	5.68
8a	Project-1		223.0	6.02
8a	Project-1		224.0	6.32
8a	Project-1		225.0	6.45
8a	Project-1		226.0	7.24
8a	Project-1		227.0	7.51
8a	Project-1		228.0	6.37
8a	Project-1		229.0	6.89
8a	Project-1		230.0	7.89
8a	Project-1		231.0	6.45
8a	Project-1		232.0	6.43
8a	Project-1		233.0	6.51
8a	Project-1		234.0	7.38
8a	Project-1		235.0	7.95
8a	Project-1		236.0	7.73
8a	Project-1		237.0	7.51
8a	Project-1		238.0	7.8
8a	Project-1		239.0	8.33
8a	Project-1		240.0	8.24
8a	Project-1		241.0	5.96
8a	Project-1		242.0	5.56
8a	Project-1		243.0	5.98
8a	Project-1		244.0	5.9
8a	Project-1		245.0	5.71
8a	Project-1		246.0	5.68
8a	Project-1		247.0	6.6
8a	Project-1		248.0	6.47
8a	Project-1		249.0	6.22
8a	Project-1		250.0	6.68
8a	Project-1		251.0	6.27
8a	Project-1		252.0	6.05
8a	Project-1		253.0	6.38
8a	Project-1		254.0	6.33
8a	Project-1		255.0	7.5
8a	Project-1		256.0	7.9
8a	Project-1		257.0	7.79
8a	Project-1		258.0	6.33
8a	Project-1		259.0	6.71
8a	Project-1		260.0	7.15
8a	Project-1		261.0	6.18
8a	Project-1		262.0	6.02
8a	Project-1		263.0	6.28
8a	Project-1		264.0	6.12
8a	Project-1		265.0	7.88
8a	Project-1		266.0	7.83
8a	Project-1		267.0	7.5
8a	Project-1		268.0	6.75
8a	Project-1		269.0	7.12
8a	Project-1		270.0	5.53
8a	Project-1		271.0	5.63
8a	Project-1		272.0	5.64
8a	Project-1		273.0	6.6
8a	Project-1		274.0	6.11
8a	Project-1		275.0	6.64
8a	Project-1		276.0	7.5
8a	Project-1		277.0	7.09
8a	Project-1		278.0	5.73
8a	Project-1		279.0	6.07
8a	Project-1		280.0	6.22
8a	Project-1		281.0	7.09
8a	Project-1		282.0	5.57
8a	Project-1		283.0	5.96
8a	Project-1		284.0	7.7
8a	Project-1		285.0	7.41
8a	Project-1		286.0	8.22
8a	Project-1		287.0	8.07
8a	Project-1		288.0	7.44
8a	Project-1		289.0	6.44
8a	Project-1		290.0	6.58
8a	Project-1		291.0	7.53
8a	Project-1		292.0	6.67
8a	Project-1		293.0	5.94
8a	Project-1		294.0	5.54
8a	Project-1		295.0	7.08
8a	Project-1		296.0	7.44
8a	Project-1		297.0	6.95
8a	Project-1		298.0	6.35
8a	Project-1		299.0	6.65
8a	Project-1		300.0	7.53
8a	Project-1		301.0	7.97
8a	Project-1		302.0	7.33
8a	Project-1		303.0	8.14
8a	Project-1		304.0	8.43
8a	Project-1		305.0	8.07
8a	Project-1		306.0	8.48
8a	Project-1		307.0	7.81
8a	Project-1		308.0	8.15
8a	Project-1		309.0	8.13
8a	Project-1		310.0	8.26
8a	Project-1		311.0	8.06
8a	Project-1		312.0	7.85
8a	Project-1		313.0	8.16
8a	Project-1		314.0	7.93
8a	Project-1		315.0	8.43
8a	Project-1		316.0	8.33
8a	Project-1		317.0	8.71
8a	Project-1		318.0	8.29
8a	Project-1		319.0	6.74
8a	Project-1		320.0	6.99
8a	Project-1		321.0	7.31
8a	Project-1		322.0	7.48
8a	Project-1		323.0	6.91
8a	Project-1		324.0	8.07
8a	Project-1		325.0	8.37
8a	Project-1		326.0	7.67
8a	Project-1		327.0	6.97
8a	Project-1		328.0	8.55
8a	Project-1		329.0	8.41
8a	Project-1		330.0	7.9
8a	Project-1		331.0	8.34
8a	Project-1		332.0	8.51
8a	Project-1		333.0	6.78
8a	Project-1		334.0	6.47
8a	Project-1		335.0	6.81
8a	Project-1		336.0	6.62
8a	Project-1		337.0	6.39
8a	Project-1		338.0	6.54
8a	Project-1		339.0	5.56
8a	Project-1		340.0	6.63
8a	Project-1		341.0	5.84
8a	Project-1		342.0	7.17
8a	Project-1		343.0	5.9
8a	Project-1		344.0	6.16
8a	Project-1		345.0	6.43
8a	Project-1		346.0	6.9
8a	Project-1		347.0	5.95
8a	Project-1		348.0	6.21
8a	Project-1		349.0	6.74
8a	Project-1		350.0	6.76
8a	Project-1		351.0	7.01
8a	Project-1		352.0	6.77
8a	Project-1		353.0	7.27
8a	Project-1		354.0	7.7
8a	Project-1		355.0	6.63
8a	Project-1		356.0	8.07
8a	Project-1		357.0	7.95
8a	Project-1		358.0	8.47
8a	Project-1		359.0	6.73
8a	Project-1		360.0	8.07
8a	Project-1		361.0	6.06
8a	Project-1		362.0	7.03
8a	Project-1		363.0	5.88
8a	Project-1		364.0	6.33
8a	Project-1		365.0	6.75
8a	Project-1		366.0	6.46
8a	Project-1		367.0	6.4
8a	Project-1		368.0	5.66
8a	Project-1		369.0	5.86
8a	Project-1		370.0	6.4
8a	Project-1		371.0	6.04
8a	Project-1		372.0	6.56
8a	Project-1		373.0	6.27
8a	Project-1		374.0	8.17
8a	Project-1		375.0	8.73
8a	Project-1		376.0	6.06
8a	Project-1		377.0	5.81
8a	Project-1		378.0	8.44
8a	Project-1		379.0	7.54
8a	Project-1		380.0	8.06
8a	Project-1		381.0	7.64
8a	Project-1		382.0	8.55
8a	Project-1		383.0	8.0
8a	Project-1		384.0	7.78
8a	Project-1		385.0	6.89
8a	Project-1		386.0	6.49
8a	Project-1		387.0	8.63
8a	Project-1		388.0	7.93
8a	Project-1		389.0	7.85
8a	Project-1		390.0	7.92
8a	Project-1		391.0	7.91
8a	Project-1		392.0	8.5
8a	Project-1		393.0	8.0
8a	Project-1		394.0	8.2
8a	Project-1		395.0	8.44
8a	Project-1		396.0	8.02
8a	Project-1		397.0	7.96
8a	Project-1		398.0	7.11
8a	Project-1		399.0	8.52
8a	Project-1		400.0	8.11
8a	Project-1		401.0	7.71
8a	Project-1		402.0	7.39
8a	Project-1		403.0	7.66
8a	Project-1		404.0	7.69
8a	Project-1		405.0	7.57
8a	Project-1		406.0	6.88
8a	Project-1		407.0	6.91
8a	Project-1		408.0	7.76
8a	Project-1		409.0	6.58
8a	Project-1		410.0	7.44
8a	Project-1		411.0	8.51
8a	Project-1		412.0	8.74
8a	Project-1		413.0	6.09
8a	Project-1		414.0	5.85
8a	Project-1		415.0	7.19
8a	Project-1		416.0	7.8
8a	Project-1		417.0	7.74
8a	Project-1		418.0	7.8
8a	Project-1		419.0	7.81
8a	Project-1		420.0	8.11
8a	Project-1		421.0	7.9
8a	Project-1		422.0	7.92
8a	Project-1		423.0	7.83
8a	Project-1		424.0	7.54
8a	Project-1		425.0	7.35
8a	Project-1		426.0	7.43
8a	Project-1		427.0	7.61
8a	Project-1		428.0	7.92
8a	Project-1		429.0	7.98
8a	Project-1		430.0	8.0
8a	Project-1		431.0	7.39
8a	Project-1		432.0	7.87
8a	Project-1		433.0	7.3
8a	Project-1		434.0	7.73
8a	Project-1		435.0	7.44
8a	Project-1		436.0	6.27
8a	Project-1		437.0	7.21
8a	Project-1		438.0	8.0
8a	Project-1		439.0	7.16
8a	Project-1		440.0	6.14
8a	Project-1		441.0	6.42
8a	Project-1		442.0	6.78
8a	Project-1		443.0	7.34
8a	Project-1		444.0	7.15
8a	Project-1		445.0	6.02
8a	Project-1		446.0	8.25
8a	Project-1		447.0	6.48
8a	Project-1		448.0	6.91
8a	Project-1		449.0	5.65
8a	Project-1		450.0	7.88
8a	Project-1		451.0	7.66
8a	Project-1		452.0	8.27
8a	Project-1		453.0	8.17
8a	Project-1		454.0	8.23
8a	Project-1		455.0	8.22
8a	Project-1		456.0	7.47
8a	Project-1		457.0	8.36
8a	Project-1		458.0	7.53
8a	Project-1		459.0	7.94
8a	Project-1		460.0	7.61
8a	Project-1		461.0	7.82
8a	Project-1		462.0	7.14
8a	Project-1		463.0	8.43
8a	Project-1		464.0	7.79
8a	Project-1		465.0	8.68
8a	Project-1		466.0	8.47
8a	Project-1		467.0	8.9
8a	Project-1		468.0	8.17
8a	Project-1		469.0	7.58
8a	Project-1		470.0	8.05
8a	Project-1		471.0	8.12
8a	Project-1		472.0	8.11
8a	Project-1		473.0	6.04
8a	Project-1		474.0	7.12
8a	Project-1		475.0	6.97
8a	Project-1		476.0	7.06
8a	Project-1		477.0	7.35
8a	Project-1		478.0	6.86
8a	Project-1		479.0	7.11
8a	Project-1		480.0	7.23
8a	Project-1		481.0	7.08
8a	Project-1		482.0	7.68
8a	Project-1		483.0	7.21
8a	Project-1		484.0	7.43
8a	Project-1		485.0	7.21
8a	Project-1		486.0	8.04
8a	Project-1		487.0	7.31
8a	Project-1		488.0	7.08
8a	Project-1		489.0	7.99
8a	Project-1		490.0	6.54
8a	Project-1		491.0	6.3
8a	Project-1		492.0	8.57
8a	Project-1		493.0	7.48
8a	Project-1		494.0	7.42
8a	Project-1		495.0	5.63
8a	Project-1		496.0	7.83
8a	Project-1		497.0	7.17
8a	Project-1		498.0	7.38
8a	Project-1		499.0	8.09
8a	Project-1		500.0	6.92
8a	Project-1		501.0	8.76
8a	Project-1		502.0	7.56
8a	Project-1		503.0	8.18
8a	Project-1		504.0	8.2
8a	Project-1		505.0	6.89
8a	Project-1		506.0	7.17
8a	Project-1		507.0	8.27
8a	Project-1		508.0	7.47
8a	Project-1		509.0	8.29
8a	Project-1		510.0	7.53
8a	Project-1		511.0	8.23
8a	Project-1		512.0	8.24
8a	Project-1		513.0	8.22
8a	Project-1		514.0	7.18
8a	Project-1		515.0	6.99
8a	Project-1		516.0	8.14
8a	Project-1		517.0	7.41
8a	Project-1		518.0	8.5
8a	Project-1		519.0	7.48
8a	Project-1		520.0	7.05
8a	Project-1		521.0	7.6
8a	Project-1		522.0	7.73
8a	Project-1		523.0	7.26
8a	Project-1		524.0	7.91
8a	Project-1		525.0	6.24
8a	Project-1		526.0	7.01
8a	Project-1		527.0	8.38
8a	Project-1		528.0	8.05
8a	Project-1		529.0	7.43
8a	Project-1		530.0	7.45
8a	Project-1		531.0	8.09
8a	Project-1		532.0	9.07
8a	Project-1		533.0	7.96
8a	Project-1		534.0	7.7
8a	Project-1		535.0	7.87
8a	Project-1		536.0	9.08
8a	Project-1		537.0	7.82
8a	Project-1		538.0	8.52
8a	Project-1		539.0	8.04
8a	Project-1		540.0	9.54
8a	Project-1		541.0	6.83
8a	Project-1		542.0	7.6
8a	Project-1		543.0	8.18
8a	Project-1		544.0	6.61
8a	Project-1		545.0	7.93
8a	Project-1		546.0	7.66
8a	Project-1		547.0	7.81
8a	Project-1		548.0	8.26
8a	Project-1		549.0	7.31
8a	Project-1		550.0	6.9
8a	Project-1		551.0	7.58
8a	Project-1		552.0	6.99
8a	Project-1		553.0	7.06
8a	Project-1		554.0	8.02
8a	Project-1		555.0	8.36
8a	Project-1		556.0	7.63
8a	Project-1		557.0	8.5
8a	Project-1		558.0	8.55
8a	Project-1		559.0	8.26
8a	Project-1		560.0	7.75
8a	Project-1		561.0	8.07
8a	Project-1		562.0	7.5
8a	Project-1		563.0	8.12
8a	Project-1		564.0	7.91
8a	Project-1		565.0	8.1
8a	Project-1		566.0	7.81
8a	Project-1		567.0	7.8
8a	Project-1		568.0	7.83
8a	Project-1		569.0	7.8
8a	Project-1		570.0	7.87
8a	Project-1		571.0	7.54
8a	Project-1		572.0	7.63
8a	Project-1		573.0	7.49
8a	Project-1		574.0	7.98
8a	Project-1		575.0	7.39
8a	Project-1		576.0	7.92
8a	Project-1		577.0	8.12
8a	Project-1		578.0	8.17
8a	Project-1		579.0	7.74
8a	Project-1		580.0	6.58
8a	Project-1		581.0	7.77
8a	Project-1		582.0	7.78
8a	Project-1		583.0	7.62
8a	Project-1		584.0	8.0
8a	Project-1		585.0	7.95
8a	Project-1		586.0	8.09
8a	Project-1		587.0	7.7
8a	Project-1		588.0	7.49
8a	Project-1		589.0	7.08
8a	Project-1		590.0	6.37
8a	Project-1		591.0	7.2
8a	Project-1		592.0	5.97
8a	Project-1		593.0	6.68
8a	Project-1		594.0	7.12
8a	Project-1		595.0	6.28
8a	Project-1		596.0	7.84
8a	Project-1		597.0	6.28
8a	Project-1		598.0	6.76
8a	Project-1		599.0	6.93
8a	Project-1		600.0	6.92
8a	Project-1		601.0	7.39
8a	Project-1		602.0	7.33
8a	Project-1		603.0	7.32
8a	Project-1		604.0	7.89
8a	Project-1		605.0	7.87
8a	Project-1		606.0	7.77
8a	Project-1		607.0	7.19
8a	Project-1		608.0	5.55
8a	Project-1		609.0	8.63
8a	Project-1		610.0	7.5
8a	Project-1		611.0	6.68
8a	Project-1		612.0	6.9
8a	Project-1		613.0	8.96
8a	Project-1		614.0	7.8
8a	Project-1		615.0	8.33
8a	Project-1		616.0	6.16
8a	Project-1		617.0	6.56
8a	Project-1		618.0	6.26
8a	Project-1		619.0	5.88
8a	Project-1		620.0	6.79
8a	Project-1		621.0	8.67
8a	Project-1		622.0	7.38
8a	Project-1		623.0	7.71
8a	Project-1		624.0	7.82
8a	Project-1		625.0	8.74
8a	Project-1		626.0	5.78
8a	Project-1		627.0	6.71
8a	Project-1		628.0	8.9
8a	Project-1		629.0	8.69
8a	Project-1		630.0	8.93
8a	Project-1		631.0	7.99
8a	Project-1		632.0	8.19
8a	Project-1		633.0	8.42
8a	Project-1		634.0	7.55
8a	Project-1		635.0	8.09
8a	Project-1		636.0	9.48
8a	Project-1		637.0	7.82
8a	Project-1		638.0	7.23
8a	Project-1		639.0	8.71
8a	Project-1		640.0	6.51
8a	Project-1		641.0	9.06
8a	Project-1		642.0	8.32
8a	Project-1		643.0	9.24
8a	Project-1		644.0	8.41
8a	Project-1		645.0	8.03
8a	Project-1		646.0	8.31
8a	Project-1		647.0	8.48
8a	Project-1		648.0	7.3
8a	Project-1		649.0	8.53
8a	Project-1		650.0	8.31
8a	Project-1		651.0	7.95
8a	Project-1		652.0	8.4
8a	Project-1		653.0	8.59
8a	Project-1		654.0	8.28
8a	Project-1		655.0	8.04
8a	Project-1		656.0	7.99
8a	Project-1		657.0	7.78
8a	Project-1		658.0	9.27
8a	Project-1		659.0	8.8
8a	Project-1		660.0	8.08
8a	Project-1		661.0	9.08
8a	Project-1		662.0	9.19
8a	Project-1		663.0	9.29
8a	Project-1		664.0	7.46
8a	Project-1		665.0	9.03
8a	Project-1		666.0	7.92
8a	Project-1		667.0	6.18
8a	Project-1		668.0	9.3
8a	Project-1		669.0	6.65
8a	Project-1		670.0	9.09
8a	Project-1		671.0	9.01
8a	Project-1		672.0	8.2
8a	Project-1		673.0	7.66
8a	Project-1		674.0	9.54
8a	Project-1		675.0	8.27
8a	Project-1		676.0	8.17
8a	Project-1		677.0	9.41
8a	Project-1		678.0	6.54
8a	Project-1		679.0	8.08
8a	Project-1		680.0	9.15
8a	Project-1		681.0	7.98
8a	Project-1		682.0	8.87
8a	Project-1		683.0	5.97
8a	Project-1		684.0	8.75
8a	Project-1		685.0	6.45
8a	Project-1		686.0	9.4
8a	Project-1		687.0	9.29
8a	Project-1		688.0	7.2
8a	Project-1		689.0	7.0
8a	Project-1		690.0	8.26
8a	Project-1		691.0	5.97
8a	Project-1		692.0	5.61
8a	Project-1		693.0	6.19
8a	Project-1		694.0	5.72
8a	Project-1		695.0	5.66
8a	Project-1		696.0	5.74
8a	Project-1		697.0	7.65
8a	Project-1		698.0	7.11
8a	Project-1		699.0	8.27
8a	Project-1		700.0	8.3
8a	Project-1		701.0	6.8
8a	Project-1		702.0	9.15
8a	Project-1		703.0	7.0
8a	Project-1		704.0	6.99
8a	Project-1		705.0	7.84
8a	Project-1		706.0	6.56
8a	Project-1		707.0	8.38
8a	Project-1		708.0	8.47
8a	Project-1		709.0	9.1
8a	Project-1		710.0	9.03
8a	Project-1		711.0	5.58
8a	Project-1		712.0	9.46
8a	Project-1		713.0	7.82
8a	Project-1		714.0	9.77
8a	Project-1		715.0	7.08
8a	Project-1		716.0	7.37
8a	Project-1		717.0	8.73
8a	Project-1		718.0	8.75
8a	Project-1		719.0	7.14
8a	Project-1		720.0	7.34
8a	Project-1		721.0	9.49
8a	Project-1		722.0	8.41
8a	Project-1		723.0	9.28
8a	Project-1		724.0	8.44
8a	Project-1		725.0	9.74
8a	Project-1		726.0	6.61
8a	Project-1		727.0	8.85
8a	Project-1		728.0	7.39
8a	Project-1		729.0	9.54
8a	Project-1		730.0	8.26
8a	Project-1		731.0	7.29
8a	Project-1		732.0	6.45
8a	Project-1		733.0	7.13
8a	Project-1		734.0	9.24
8a	Project-1		735.0	6.8
8a	Project-1		736.0	6.08
8a	Project-1		737.0	8.08
8a	Project-1		738.0	8.19
8a	Project-1		739.0	7.41
8a	Project-1		740.0	6.13
8a	Project-1		741.0	6.25
8a	Project-1		742.0	8.97
8a	Project-1		743.0	9.72
8a	Project-1		744.0	9.51
8a	Project-1		745.0	6.44
8a	Project-1		746.0	5.98
8a	Project-1		747.0	7.74
8a	Project-1		748.0	6.48
8a	Project-1		749.0	8.96
8a	Project-1		750.0	8.74
8a	Project-1		751.0	7.83
8a	Project-1		752.0	7.88
8a	Project-1		753.0	9.64
8a	Project-1		754.0	7.9
8a	Project-1		755.0	9.68
8a	Project-1		756.0	7.67
8a	Project-1		757.0	8.44
8a	Project-1		758.0	7.48
8a	Project-1		759.0	5.67
8a	Project-1		760.0	6.89
8a	Project-1		761.0	6.13
8a	Project-1		762.0	6.76
8a	Project-1		763.0	9.47
8a	Project-1		764.0	9.47
8a	Project-1		765.0	8.88
8a	Project-1		766.0	8.84
8a	Project-1		767.0	9.77
8a	Project-1		768.0	7.41
8a	Project-1		769.0	8.56
8a	Project-1		770.0	9.8
8a	Project-1		771.0	7.29
8a	Project-1		772.0	8.71
8a	Project-1		773.0	6.5
8a	Project-1		774.0	8.65
8a	Project-1		775.0	9.24
8a	Project-1		776.0	7.38
8a	Project-1		777.0	9.49
8a	Project-1		778.0	7.4
8a	Project-1		779.0	7.14
8a	Project-1		780.0	8.9
8a	Project-1		781.0	9.62
8a	Project-1		782.0	8.61
8a	Project-1		783.0	8.42
8a	Project-1		784.0	9.46
8a	Project-1		785.0	8.83
8a	Project-1		786.0	8.14
8a	Project-1		787.0	7.49
8a	Project-1		788.0	7.59
8a	Project-1		789.0	9.01
8a	Project-1		790.0	8.79
8a	Project-1		791.0	8.71
8a	Project-1		792.0	8.58
8a	Project-1		793.0	7.75
8a	Project-1		794.0	7.9
8a	Project-1		795.0	7.56
8a	Project-1		796.0	9.34
8a	Project-1		797.0	9.19
8a	Project-1		798.0	6.09
8a	Project-1		799.0	8.87
8a	Project-1		800.0	8.24
8a	Project-1		801.0	8.56
8a	Project-1		802.0	8.82
8a	Project-1		803.0	9.68
8a	Project-1		804.0	9.96
8a	Project-1		805.0	9.51
8a	Project-1		806.0	9.34
8a	Project-1		807.0	9.59
8a	Project-1		808.0	7.37
8a	Project-1		809.0	9.77
8a	Project-1		810.0	7.41
8a	Project-1		811.0	9.85
8a	Project-1		812.0	8.91
8a	Project-1		813.0	8.09
8a	Project-1		814.0	8.69
8a	Project-1		815.0	8.04
8a	Project-1		816.0	8.87
8a	Project-1		817.0	8.49
8a	Project-1		818.0	9.15
8a	Project-1		819.0	9.01
8a	Project-1		820.0	8.69
8a	Project-1		821.0	8.9
8a	Project-1		822.0	8.72
8a	Project-1		823.0	8.42
8a	Project-1		824.0	6.91
8a	Project-1		825.0	8.47
8a	Project-1		826.0	8.45
8a	Project-1		827.0	8.54
8a	Project-1		828.0	8.93
8a	Project-1		829.0	9.32
8a	Project-1		830.0	8.45
8a	Project-1		831.0	8.45
8a	Project-1		832.0	9.26
8a	Project-1		833.0	9.27
8a	Project-1		834.0	9.41
8a	Project-1		835.0	9.05
8a	Project-1		836.0	8.47
8a	Project-1		837.0	8.08
8a	Project-1		838.0	7.94
8a	Project-1		839.0	9.09
8a	Project-1		840.0	8.2
8a	Project-1		841.0	8.24
8a	Project-1		842.0	7.13
8a	Project-1		843.0	6.0
8a	Project-1		844.0	8.93
8a	Project-1		845.0	8.53
8a	Project-1		846.0	8.99
8a	Project-1		847.0	9.18
8a	Project-1		848.0	8.71
8a	Project-1		849.0	8.56
8a	Project-1		850.0	8.54
8a	Project-1		851.0	8.46
8a	Project-1		852.0	9.14
8a	Project-1		853.0	9.1
8a	Project-1		854.0	8.35
8a	Project-1		855.0	6.52
8a	Project-1		856.0	6.51
8a	Project-1		857.0	8.43
8a	Project-1		858.0	9.1
8a	Project-1		859.0	8.66
8a	Project-1		860.0	8.97
8a	Project-1		861.0	8.94
8a	Project-1		862.0	8.7
8a	Project-1		863.0	8.38
8a	Project-1		864.0	8.24
8a	Project-1		865.0	8.36
8a	Project-1		866.0	8.63
8a	Project-1		867.0	8.88
8a	Project-1		868.0	6.68
8a	Project-1		869.0	6.76
8a	Project-1		870.0	8.39
8a	Project-1		871.0	8.95
8a	Project-1		872.0	8.09
8a	Project-1		873.0	8.41
8a	Project-1		874.0	7.96
8a	Project-1		875.0	8.01
8a	Project-1		876.0	7.34
8a	Project-1		877.0	8.04
8a	Project-1		878.0	9.02
8a	Project-1		879.0	8.54
8a	Project-1		880.0	7.88
8a	Project-1		881.0	8.93
8a	Project-1		882.0	9.18
8a	Project-1		883.0	9.6
8a	Project-1		884.0	8.96
8a	Project-1		885.0	9.21
8a	Project-1		886.0	7.96
8a	Project-1		887.0	9.19
8a	Project-1		888.0	8.27
8a	Project-1		889.0	8.31
8a	Project-1		890.0	8.78
8a	Project-1		891.0	8.88
8a	Project-1		892.0	9.03
8a	Project-1		893.0	7.45
8a	Project-1		894.0	9.38
8a	Project-1		895.0	8.84
8a	Project-1		896.0	7.74
8a	Project-1		897.0	9.43
8a	Project-1		898.0	8.97
8a	Project-1		899.0	8.94
8a	Project-1		900.0	8.56
8a	Project-1		901.0	8.81
8a	Project-1		902.0	8.91
8a	Project-1		903.0	9.13
8a	Project-1		904.0	8.77
8a	Project-1		905.0	8.58
8a	Project-1		906.0	8.96
8a	Project-1		907.0	8.79
8a	Project-1		908.0	9.02
8a	Project-1		909.0	8.88
8a	Project-1		910.0	9.11
8a	Project-1		911.0	8.59
8a	Project-1		912.0	8.71
8a	Project-1		913.0	9.08
8a	Project-1		914.0	8.62
8a	Project-1		915.0	8.41
8a	Project-1		916.0	8.79
8a	Project-1		917.0	8.55
8a	Project-1		918.0	8.33
8a	Project-1		919.0	9.08
8a	Project-1		920.0	8.22
8a	Project-1		921.0	8.63
8a	Project-1		922.0	9.6
8a	Project-1		923.0	8.71
8a	Project-1		924.0	9.04
8a	Project-1		925.0	8.57
8a	Project-1		926.0	8.95
8a	Project-1		927.0	6.75
8a	Project-1		928.0	8.46
8a	Project-1		929.0	7.28
8a	Project-1		930.0	9.36
8a	Project-1		931.0	8.97
8a	Project-1		932.0	8.69
8a	Project-1		933.0	8.69
8a	Project-1		934.0	8.82
8a	Project-1		935.0	8.95
8a	Project-1		936.0	9.0
8a	Project-1		937.0	8.88
8a	Project-1		938.0	8.86
8a	Project-1		939.0	8.77
8a	Project-1		940.0	8.91
8a	Project-1		941.0	8.95
8a	Project-1		942.0	8.97
8a	Project-1		943.0	8.92
8a	Project-1		944.0	9.23
8a	Project-1		945.0	9.11
8a	Project-1		946.0	8.76
8a	Project-1		947.0	9.21
8a	Project-1		948.0	7.39
8a	Project-1		949.0	6.51
8a	Project-1		950.0	8.7
8a	Project-1		951.0	8.66
8a	Project-1		952.0	8.99
8a	Project-1		953.0	9.16
8a	Project-1		954.0	8.63
8a	Project-1		955.0	8.9
8a	Project-1		956.0	8.96
8a	Project-1		957.0	9.19
8a	Project-1		958.0	9.46
8a	Project-1		959.0	9.24
8a	Project-1		960.0	9.27
8a	Project-1		961.0	9.06
8a	Project-1		962.0	9.04
8a	Project-1		963.0	8.27
8a	Project-1		964.0	8.11
8a	Project-1		965.0	7.82
8a	Project-1		966.0	7.99
8a	Project-1		967.0	6.67
8a	Project-1		968.0	6.55
8a	Project-1		969.0	8.99
8a	Project-1		970.0	7.99
8a	Project-1		971.0	8.7
8a	Project-1		972.0	8.52
8a	Project-1		973.0	8.13
8a	Project-1		974.0	5.94
8a	Project-1		975.0	6.39
8a	Project-1		976.0	6.3
8a	Project-1		977.0	5.84
8a	Project-1		978.0	9.04
8a	Project-1		979.0	8.99
8a	Project-1		980.0	5.94
8a	Project-1		981.0	8.9
8a	Project-1		982.0	8.54
8a	Project-1		983.0	8.12
8a	Project-1		984.0	8.57
8a	Project-1		985.0	8.64
8a	Project-1		986.0	7.49
8a	Project-1		987.0	7.18
8a	Project-1		988.0	6.0
8a	Project-1		989.0	7.63
8a	Project-1		990.0	9.01
8a	Project-1		991.0	9.37
8a	Project-1		992.0	9.23
8a	Project-1		993.0	9.32
8a	Project-1		994.0	8.88
8a	Project-1		995.0	9.51
8a	Project-1		996.0	9.44
8a	Project-1		997.0	9.43
8a	Project-1		998.0	8.0
8a	Project-1		999.0	9.32
8a	Project-1		1000.0	9.31
8a	Project-1		1001.0	8.99
8a	Project-1		1002.0	6.92
8a	Project-1		1003.0	6.27
8a	Project-1		1004.0	8.14
8a	Project-1		1005.0	6.26
8a	Project-1		1006.0	6.65
8a	Project-1		1007.0	6.23
8a	Project-1		1008.0	6.45
8a	Project-1		1009.0	7.53
8a	Project-1		1010.0	7.9
8a	Project-1		1011.0	7.36
8a	Project-1		1012.0	7.66
8a	Project-1		1013.0	9.12
8a	Project-1		1014.0	8.67
8a	Project-1		1015.0	9.16
8a	Project-1		1016.0	9.19
8a	Project-1		1017.0	9.37
8a	Project-1		1018.0	8.7
8a	Project-1		1019.0	9.38
8a	Project-1		1020.0	9.14
8a	Project-1		1021.0	8.18
8a	Project-1		1022.0	7.71
8a	Project-1		1023.0	9.09
8a	Project-1		1024.0	8.99
8a	Project-1		1025.0	8.98
8a	Project-1		1026.0	6.28
8a	Project-1		1027.0	6.72
8a	Project-1		1028.0	9.43
8a	Project-1		1029.0	9.33
8a	Project-1		1030.0	6.3
8a	Project-1		1031.0	8.28
8a	Project-1		1032.0	7.96
8a	Project-1		1033.0	9.68
8a	Project-1		1034.0	8.99
8a	Project-1		1035.0	8.62
8a	Project-1		1036.0	9.42
8a	Project-1		1037.0	9.33
8a	Project-1		1038.0	9.34
8a	Project-1		1039.0	9.17
8a	Project-1		1040.0	8.43
8a	Project-1		1041.0	8.6
8a	Project-1		1042.0	7.47
8a	Project-1		1043.0	9.25
8a	Project-1		1044.0	9.1
8a	Project-1		1045.0	9.12
8a	Project-1		1046.0	9.07
8a	Project-1		1047.0	9.05
8a	Project-1		1048.0	9.44
8a	Project-1		1049.0	9.19
8a	Project-1		1050.0	9.14
8a	Project-1		1051.0	9.11
8a	Project-1		1052.0	9.06
8a	Project-1		1053.0	9.43
8a	Project-1		1054.0	7.4
8a	Project-1		1055.0	8.63
8a	Project-1		1056.0	8.82
8a	Project-1		1057.0	9.27
8a	Project-1		1058.0	9.21
8a	Project-1		1059.0	8.87
8a	Project-1		1060.0	8.08
8a	Project-1		1061.0	9.04
8a	Project-1		1062.0	9.16
8a	Project-1		1063.0	8.95
8a	Project-1		1064.0	9.1
8a	Project-1		1065.0	9.48
8a	Project-1		1066.0	8.7
8a	Project-1		1067.0	8.36
8a	Project-1		1068.0	9.13
8a	Project-1		1069.0	9.38
8a	Project-1		1070.0	9.15
8a	Project-1		1071.0	9.4
8a	Project-1		1072.0	9.22
8a	FLOWR.root	2.0	0.0	6.173560619354248
8a	FLOWR.root	2.0	1.0	5.376108646392822
8a	FLOWR.root	2.0	2.0	5.455191135406494
8a	FLOWR.root	2.0	3.0	6.027059555053711
8a	FLOWR.root	2.0	4.0	5.230058670043945
8a	FLOWR.root	2.0	5.0	7.2618303298950195
8a	FLOWR.root	2.0	6.0	5.502135276794434
8a	FLOWR.root	2.0	7.0	5.76939582824707
8a	FLOWR.root	2.0	8.0	5.791213035583496
8a	FLOWR.root	2.0	9.0	4.914198398590088
8a	FLOWR.root	2.0	10.0	6.841313362121582
8a	FLOWR.root	2.0	11.0	5.5871686935424805
8a	FLOWR.root	2.0	12.0	6.556779861450195
8a	FLOWR.root	2.0	13.0	6.132683753967285
8a	FLOWR.root	2.0	14.0	6.8126726150512695
8a	FLOWR.root	2.0	15.0	7.1966753005981445
8a	FLOWR.root	2.0	16.0	5.454522609710693
8a	FLOWR.root	2.0	17.0	6.860337257385254
8a	FLOWR.root	2.0	18.0	6.8154706954956055
8a	FLOWR.root	2.0	19.0	6.119998931884766
8a	FLOWR.root	2.0	20.0	7.460707187652588
8a	FLOWR.root	2.0	21.0	6.234610080718994
8a	FLOWR.root	2.0	22.0	6.946011543273926
8a	FLOWR.root	2.0	23.0	5.680554389953613
8a	FLOWR.root	2.0	24.0	6.356769561767578
8a	FLOWR.root	2.0	25.0	6.031020164489746
8a	FLOWR.root	2.0	26.0	6.7336931228637695
8a	FLOWR.root	2.0	27.0	6.488239765167236
8a	FLOWR.root	2.0	28.0	5.708148002624512
8a	FLOWR.root	2.0	29.0	6.400046348571777
8a	FLOWR.root	2.0	30.0	6.6956329345703125
8a	FLOWR.root	2.0	31.0	6.92542839050293
8a	FLOWR.root	2.0	32.0	6.120639801025391
8a	FLOWR.root	2.0	33.0	6.3116679191589355
8a	FLOWR.root	2.0	34.0	6.602564811706543
8a	FLOWR.root	2.0	35.0	7.631375312805176
8a	FLOWR.root	2.0	36.0	6.253340721130371
8a	FLOWR.root	2.0	37.0	6.143137454986572
8a	FLOWR.root	2.0	38.0	5.370934963226318
8a	FLOWR.root	2.0	39.0	6.190491199493408
8a	FLOWR.root	2.0	40.0	6.856440544128418
8a	FLOWR.root	2.0	41.0	4.968067169189453
8a	FLOWR.root	2.0	42.0	6.4678215980529785
8a	FLOWR.root	2.0	43.0	5.314735412597656
8a	FLOWR.root	2.0	44.0	7.176992416381836
8a	FLOWR.root	2.0	45.0	5.967282295227051
8a	FLOWR.root	2.0	46.0	5.714529991149902
8a	FLOWR.root	2.0	47.0	5.946225166320801
8a	FLOWR.root	2.0	48.0	5.915932655334473
8a	FLOWR.root	2.0	49.0	6.154116630554199
8a	FLOWR.root	2.0	50.0	5.516837120056152
8a	FLOWR.root	2.0	51.0	6.165469169616699
8a	FLOWR.root	2.0	52.0	5.954769611358643
8a	FLOWR.root	2.0	53.0	5.62941837310791
8a	FLOWR.root	2.0	54.0	4.668430328369141
8a	FLOWR.root	2.0	55.0	6.144092082977295
8a	FLOWR.root	2.0	56.0	5.659896373748779
8a	FLOWR.root	2.0	57.0	5.472322940826416
8a	FLOWR.root	2.0	58.0	5.606995105743408
8a	FLOWR.root	2.0	59.0	6.476686477661133
8a	FLOWR.root	2.0	60.0	5.42504358291626
8a	FLOWR.root	2.0	61.0	6.2203216552734375
8a	FLOWR.root	2.0	62.0	6.130210876464844
8a	FLOWR.root	2.0	63.0	5.679671287536621
8a	FLOWR.root	2.0	64.0	6.718194007873535
8a	FLOWR.root	2.0	65.0	6.870527267456055
8a	FLOWR.root	2.0	66.0	6.115901947021484
8a	FLOWR.root	2.0	67.0	6.326816082000732
8a	FLOWR.root	2.0	68.0	6.155204772949219
8a	FLOWR.root	2.0	69.0	6.258608341217041
8a	FLOWR.root	2.0	70.0	6.194719314575195
8a	FLOWR.root	2.0	71.0	5.153748989105225
8a	FLOWR.root	2.0	72.0	6.45759391784668
8a	FLOWR.root	2.0	73.0	6.665923118591309
8a	FLOWR.root	2.0	74.0	5.315889835357666
8a	FLOWR.root	2.0	75.0	6.454185485839844
8a	FLOWR.root	2.0	76.0	5.816468238830566
8a	FLOWR.root	2.0	77.0	6.679861068725586
8a	FLOWR.root	2.0	78.0	7.081786632537842
8a	FLOWR.root	2.0	79.0	7.204478740692139
8a	FLOWR.root	2.0	80.0	6.3935041427612305
8a	FLOWR.root	2.0	81.0	7.534159183502197
8a	FLOWR.root	2.0	82.0	6.30979585647583
8a	FLOWR.root	2.0	83.0	6.187365531921387
8a	FLOWR.root	2.0	84.0	6.605701446533203
8a	FLOWR.root	2.0	85.0	6.5055952072143555
8a	FLOWR.root	2.0	86.0	6.744414806365967
8a	FLOWR.root	2.0	87.0	6.463862419128418
8a	FLOWR.root	2.0	88.0	6.552906036376953
8a	FLOWR.root	2.0	89.0	6.836490631103516
8a	FLOWR.root	2.0	90.0	6.637142181396484
8a	FLOWR.root	2.0	91.0	6.17352294921875
8a	FLOWR.root	2.0	92.0	6.906336784362793
8a	FLOWR.root	2.0	93.0	6.673104286193848
8a	FLOWR.root	2.0	94.0	7.001818656921387
8a	FLOWR.root	2.0	95.0	6.284606456756592
8a	FLOWR.root	2.0	96.0	6.84306526184082
8a	FLOWR.root	2.0	97.0	6.240671634674072
8a	FLOWR.root	2.0	98.0	6.145720481872559
8a	FLOWR.root	2.0	99.0	5.994972229003906
8a	FLOWR.root	42.0	0.0	6.118488311767578
8a	FLOWR.root	42.0	1.0	5.458654880523682
8a	FLOWR.root	42.0	2.0	5.672164440155029
8a	FLOWR.root	42.0	3.0	6.018088340759277
8a	FLOWR.root	42.0	4.0	5.251208305358887
8a	FLOWR.root	42.0	5.0	7.21889591217041
8a	FLOWR.root	42.0	6.0	5.578535556793213
8a	FLOWR.root	42.0	7.0	5.68351936340332
8a	FLOWR.root	42.0	8.0	5.615167140960693
8a	FLOWR.root	42.0	9.0	4.939119338989258
8a	FLOWR.root	42.0	10.0	6.8363871574401855
8a	FLOWR.root	42.0	11.0	5.484924793243408
8a	FLOWR.root	42.0	12.0	6.535453796386719
8a	FLOWR.root	42.0	13.0	6.308721542358398
8a	FLOWR.root	42.0	14.0	6.520211696624756
8a	FLOWR.root	42.0	15.0	7.232897281646728
8a	FLOWR.root	42.0	16.0	5.452699184417725
8a	FLOWR.root	42.0	17.0	6.452244758605957
8a	FLOWR.root	42.0	18.0	6.844799995422363
8a	FLOWR.root	42.0	19.0	5.961256980895996
8a	FLOWR.root	42.0	20.0	7.384601593017578
8a	FLOWR.root	42.0	21.0	6.258035182952881
8a	FLOWR.root	42.0	22.0	6.883854866027832
8a	FLOWR.root	42.0	23.0	5.612814903259277
8a	FLOWR.root	42.0	24.0	6.3248138427734375
8a	FLOWR.root	42.0	25.0	6.013108730316162
8a	FLOWR.root	42.0	26.0	6.712061882019043
8a	FLOWR.root	42.0	27.0	6.5736188888549805
8a	FLOWR.root	42.0	28.0	5.907337665557861
8a	FLOWR.root	42.0	29.0	6.223394393920898
8a	FLOWR.root	42.0	30.0	6.732141494750977
8a	FLOWR.root	42.0	31.0	6.793117523193359
8a	FLOWR.root	42.0	32.0	6.095592498779297
8a	FLOWR.root	42.0	33.0	6.490812301635742
8a	FLOWR.root	42.0	34.0	6.570996284484863
8a	FLOWR.root	42.0	35.0	7.630105972290039
8a	FLOWR.root	42.0	36.0	6.241611480712891
8a	FLOWR.root	42.0	37.0	6.163400650024414
8a	FLOWR.root	42.0	38.0	5.473354339599609
8a	FLOWR.root	42.0	39.0	6.116249084472656
8a	FLOWR.root	42.0	40.0	6.763664245605469
8a	FLOWR.root	42.0	41.0	4.9330010414123535
8a	FLOWR.root	42.0	42.0	6.4429168701171875
8a	FLOWR.root	42.0	43.0	5.324676036834717
8a	FLOWR.root	42.0	44.0	7.214330673217773
8a	FLOWR.root	42.0	45.0	5.9058661460876465
8a	FLOWR.root	42.0	46.0	5.71793794631958
8a	FLOWR.root	42.0	47.0	5.9261040687561035
8a	FLOWR.root	42.0	48.0	6.08400821685791
8a	FLOWR.root	42.0	49.0	6.175059795379639
8a	FLOWR.root	42.0	50.0	5.5696210861206055
8a	FLOWR.root	42.0	51.0	6.165735244750977
8a	FLOWR.root	42.0	52.0	5.883041858673096
8a	FLOWR.root	42.0	53.0	5.705987453460693
8a	FLOWR.root	42.0	54.0	4.732901573181152
8a	FLOWR.root	42.0	55.0	6.208620071411133
8a	FLOWR.root	42.0	56.0	5.531315803527832
8a	FLOWR.root	42.0	57.0	5.494645595550537
8a	FLOWR.root	42.0	58.0	5.566514492034912
8a	FLOWR.root	42.0	59.0	6.045217514038086
8a	FLOWR.root	42.0	60.0	5.385716915130615
8a	FLOWR.root	42.0	61.0	6.301077842712402
8a	FLOWR.root	42.0	62.0	6.065847873687744
8a	FLOWR.root	42.0	63.0	5.55940055847168
8a	FLOWR.root	42.0	64.0	6.576678276062012
8a	FLOWR.root	42.0	65.0	6.745517730712891
8a	FLOWR.root	42.0	66.0	6.153953552246094
8a	FLOWR.root	42.0	67.0	6.312897682189941
8a	FLOWR.root	42.0	68.0	6.16337251663208
8a	FLOWR.root	42.0	69.0	6.285019397735596
8a	FLOWR.root	42.0	70.0	6.130098819732666
8a	FLOWR.root	42.0	71.0	5.1616435050964355
8a	FLOWR.root	42.0	72.0	6.671156883239746
8a	FLOWR.root	42.0	73.0	6.599476337432861
8a	FLOWR.root	42.0	74.0	5.275820255279541
8a	FLOWR.root	42.0	75.0	6.489840507507324
8a	FLOWR.root	42.0	76.0	5.758022308349609
8a	FLOWR.root	42.0	77.0	6.677997589111328
8a	FLOWR.root	42.0	78.0	7.102261543273926
8a	FLOWR.root	42.0	79.0	7.282143592834473
8a	FLOWR.root	42.0	80.0	6.317512512207031
8a	FLOWR.root	42.0	81.0	7.507841110229492
8a	FLOWR.root	42.0	82.0	6.397174835205078
8a	FLOWR.root	42.0	83.0	6.1068854331970215
8a	FLOWR.root	42.0	84.0	6.665778160095215
8a	FLOWR.root	42.0	85.0	6.468875408172607
8a	FLOWR.root	42.0	86.0	6.840158462524414
8a	FLOWR.root	42.0	87.0	6.51576042175293
8a	FLOWR.root	42.0	88.0	6.486180305480957
8a	FLOWR.root	42.0	89.0	6.986466884613037
8a	FLOWR.root	42.0	90.0	6.881793022155762
8a	FLOWR.root	42.0	91.0	6.253100395202637
8a	FLOWR.root	42.0	92.0	7.016537666320801
8a	FLOWR.root	42.0	93.0	6.569325923919678
8a	FLOWR.root	42.0	94.0	7.104996681213379
8a	FLOWR.root	42.0	95.0	6.292079925537109
8a	FLOWR.root	42.0	96.0	6.892563819885254
8a	FLOWR.root	42.0	97.0	6.1989545822143555
8a	FLOWR.root	42.0	98.0	6.375943183898926
8a	FLOWR.root	42.0	99.0	6.092923164367676
8a	FLOWR.root	512.0	0.0	6.007997989654541
8a	FLOWR.root	512.0	1.0	5.467302322387695
8a	FLOWR.root	512.0	2.0	5.580346584320068
8a	FLOWR.root	512.0	3.0	5.9108123779296875
8a	FLOWR.root	512.0	4.0	5.267925262451172
8a	FLOWR.root	512.0	5.0	7.173101425170898
8a	FLOWR.root	512.0	6.0	5.51347017288208
8a	FLOWR.root	512.0	7.0	5.731698036193848
8a	FLOWR.root	512.0	8.0	5.596945762634277
8a	FLOWR.root	512.0	9.0	4.947710990905762
8a	FLOWR.root	512.0	10.0	6.885226249694824
8a	FLOWR.root	512.0	11.0	5.588780879974365
8a	FLOWR.root	512.0	12.0	6.689613342285156
8a	FLOWR.root	512.0	13.0	6.231478691101074
8a	FLOWR.root	512.0	14.0	6.655012607574463
8a	FLOWR.root	512.0	15.0	7.187757968902588
8a	FLOWR.root	512.0	16.0	5.520334720611572
8a	FLOWR.root	512.0	17.0	6.378753662109375
8a	FLOWR.root	512.0	18.0	6.878921985626221
8a	FLOWR.root	512.0	19.0	5.964814186096191
8a	FLOWR.root	512.0	20.0	7.377089500427246
8a	FLOWR.root	512.0	21.0	6.239008903503418
8a	FLOWR.root	512.0	22.0	6.829843521118164
8a	FLOWR.root	512.0	23.0	5.9173078536987305
8a	FLOWR.root	512.0	24.0	6.1785688400268555
8a	FLOWR.root	512.0	25.0	5.8958048820495605
8a	FLOWR.root	512.0	26.0	6.670015335083008
8a	FLOWR.root	512.0	27.0	6.467279434204102
8a	FLOWR.root	512.0	28.0	5.68507719039917
8a	FLOWR.root	512.0	29.0	6.253195285797119
8a	FLOWR.root	512.0	30.0	6.866376876831055
8a	FLOWR.root	512.0	31.0	6.859635353088379
8a	FLOWR.root	512.0	32.0	6.070797920227051
8a	FLOWR.root	512.0	33.0	6.395727157592773
8a	FLOWR.root	512.0	34.0	6.661617279052734
8a	FLOWR.root	512.0	35.0	7.571098327636719
8a	FLOWR.root	512.0	36.0	6.134156703948975
8a	FLOWR.root	512.0	37.0	6.102379322052002
8a	FLOWR.root	512.0	38.0	5.291150093078613
8a	FLOWR.root	512.0	39.0	6.318449974060059
8a	FLOWR.root	512.0	40.0	6.9039812088012695
8a	FLOWR.root	512.0	41.0	4.902194023132324
8a	FLOWR.root	512.0	42.0	6.447451591491699
8a	FLOWR.root	512.0	43.0	5.427491188049316
8a	FLOWR.root	512.0	44.0	7.17395544052124
8a	FLOWR.root	512.0	45.0	5.992680549621582
8a	FLOWR.root	512.0	46.0	5.716897487640381
8a	FLOWR.root	512.0	47.0	5.902012825012207
8a	FLOWR.root	512.0	48.0	5.915245056152344
8a	FLOWR.root	512.0	49.0	6.089748382568359
8a	FLOWR.root	512.0	50.0	5.617170333862305
8a	FLOWR.root	512.0	51.0	6.107882976531982
8a	FLOWR.root	512.0	52.0	5.884621620178223
8a	FLOWR.root	512.0	53.0	5.725162506103516
8a	FLOWR.root	512.0	54.0	4.684081554412842
8a	FLOWR.root	512.0	55.0	6.121527671813965
8a	FLOWR.root	512.0	56.0	5.605238914489746
8a	FLOWR.root	512.0	57.0	5.586040019989014
8a	FLOWR.root	512.0	58.0	5.620998382568359
8a	FLOWR.root	512.0	59.0	6.278216361999512
8a	FLOWR.root	512.0	60.0	5.3362836837768555
8a	FLOWR.root	512.0	61.0	6.292523384094238
8a	FLOWR.root	512.0	62.0	6.175078392028809
8a	FLOWR.root	512.0	63.0	5.5533552169799805
8a	FLOWR.root	512.0	64.0	6.513352394104004
8a	FLOWR.root	512.0	65.0	6.843323707580566
8a	FLOWR.root	512.0	66.0	6.167325973510742
8a	FLOWR.root	512.0	67.0	6.375799179077148
8a	FLOWR.root	512.0	68.0	6.119173526763916
8a	FLOWR.root	512.0	69.0	6.353209018707275
8a	FLOWR.root	512.0	70.0	6.194709777832031
8a	FLOWR.root	512.0	71.0	5.186920642852783
8a	FLOWR.root	512.0	72.0	6.679012775421143
8a	FLOWR.root	512.0	73.0	6.551016807556152
8a	FLOWR.root	512.0	74.0	5.297867298126221
8a	FLOWR.root	512.0	75.0	6.488868713378906
8a	FLOWR.root	512.0	76.0	5.622974872589111
8a	FLOWR.root	512.0	77.0	6.584634780883789
8a	FLOWR.root	512.0	78.0	7.03619384765625
8a	FLOWR.root	512.0	79.0	7.303862571716309
8a	FLOWR.root	512.0	80.0	6.358898162841797
8a	FLOWR.root	512.0	81.0	7.556045532226563
8a	FLOWR.root	512.0	82.0	6.329315185546875
8a	FLOWR.root	512.0	83.0	6.085824012756348
8a	FLOWR.root	512.0	84.0	6.671995639801025
8a	FLOWR.root	512.0	85.0	6.52740478515625
8a	FLOWR.root	512.0	86.0	6.820584774017334
8a	FLOWR.root	512.0	87.0	6.426712989807129
8a	FLOWR.root	512.0	88.0	6.455875396728516
8a	FLOWR.root	512.0	89.0	6.815097808837891
8a	FLOWR.root	512.0	90.0	6.764476776123047
8a	FLOWR.root	512.0	91.0	6.278160095214844
8a	FLOWR.root	512.0	92.0	7.065657138824463
8a	FLOWR.root	512.0	93.0	6.596588611602783
8a	FLOWR.root	512.0	94.0	7.01388692855835
8a	FLOWR.root	512.0	95.0	6.338529109954834
8a	FLOWR.root	512.0	96.0	6.838248252868652
8a	FLOWR.root	512.0	97.0	6.271333694458008
8a	FLOWR.root	512.0	98.0	6.050843715667725
8a	FLOWR.root	512.0	99.0	6.1912641525268555
8a	FLOWR.root	1000.0	0.0	6.122082710266113
8a	FLOWR.root	1000.0	1.0	5.415426254272461
8a	FLOWR.root	1000.0	2.0	5.58096981048584
8a	FLOWR.root	1000.0	3.0	6.025846481323242
8a	FLOWR.root	1000.0	4.0	5.217138290405273
8a	FLOWR.root	1000.0	5.0	7.196536064147949
8a	FLOWR.root	1000.0	6.0	5.735230445861816
8a	FLOWR.root	1000.0	7.0	5.700472831726074
8a	FLOWR.root	1000.0	8.0	5.657959461212158
8a	FLOWR.root	1000.0	9.0	4.9156494140625
8a	FLOWR.root	1000.0	10.0	6.808143615722656
8a	FLOWR.root	1000.0	11.0	5.606376647949219
8a	FLOWR.root	1000.0	12.0	6.638851165771484
8a	FLOWR.root	1000.0	13.0	6.066094398498535
8a	FLOWR.root	1000.0	14.0	6.519585609436035
8a	FLOWR.root	1000.0	15.0	7.20442533493042
8a	FLOWR.root	1000.0	16.0	5.54389762878418
8a	FLOWR.root	1000.0	17.0	6.763304233551025
8a	FLOWR.root	1000.0	18.0	6.867979049682617
8a	FLOWR.root	1000.0	19.0	6.061605453491211
8a	FLOWR.root	1000.0	20.0	7.406534671783447
8a	FLOWR.root	1000.0	21.0	6.2469892501831055
8a	FLOWR.root	1000.0	22.0	6.825396537780762
8a	FLOWR.root	1000.0	23.0	6.127793312072754
8a	FLOWR.root	1000.0	24.0	6.191760063171387
8a	FLOWR.root	1000.0	25.0	5.9609575271606445
8a	FLOWR.root	1000.0	26.0	6.429897308349609
8a	FLOWR.root	1000.0	27.0	6.543834209442139
8a	FLOWR.root	1000.0	28.0	6.0075883865356445
8a	FLOWR.root	1000.0	29.0	6.452834129333496
8a	FLOWR.root	1000.0	30.0	6.7883148193359375
8a	FLOWR.root	1000.0	31.0	6.916162490844727
8a	FLOWR.root	1000.0	32.0	6.126474380493164
8a	FLOWR.root	1000.0	33.0	6.428322792053223
8a	FLOWR.root	1000.0	34.0	6.544902801513672
8a	FLOWR.root	1000.0	35.0	7.627097129821777
8a	FLOWR.root	1000.0	36.0	6.221503257751465
8a	FLOWR.root	1000.0	37.0	6.109951496124268
8a	FLOWR.root	1000.0	38.0	5.402682304382324
8a	FLOWR.root	1000.0	39.0	6.116584300994873
8a	FLOWR.root	1000.0	40.0	6.755329132080078
8a	FLOWR.root	1000.0	41.0	4.910891532897949
8a	FLOWR.root	1000.0	42.0	6.452091217041016
8a	FLOWR.root	1000.0	43.0	5.337602615356445
8a	FLOWR.root	1000.0	44.0	7.206458568572998
8a	FLOWR.root	1000.0	45.0	5.894835472106934
8a	FLOWR.root	1000.0	46.0	5.652234077453613
8a	FLOWR.root	1000.0	47.0	5.951186180114746
8a	FLOWR.root	1000.0	48.0	6.134871959686279
8a	FLOWR.root	1000.0	49.0	6.120069980621338
8a	FLOWR.root	1000.0	50.0	5.6189775466918945
8a	FLOWR.root	1000.0	51.0	6.12375020980835
8a	FLOWR.root	1000.0	52.0	5.858205795288086
8a	FLOWR.root	1000.0	53.0	5.732566833496094
8a	FLOWR.root	1000.0	54.0	4.682074546813965
8a	FLOWR.root	1000.0	55.0	6.144000053405762
8a	FLOWR.root	1000.0	56.0	5.7151994705200195
8a	FLOWR.root	1000.0	57.0	5.52517557144165
8a	FLOWR.root	1000.0	58.0	5.678250789642334
8a	FLOWR.root	1000.0	59.0	6.0893659591674805
8a	FLOWR.root	1000.0	60.0	5.410400390625
8a	FLOWR.root	1000.0	61.0	6.312652587890625
8a	FLOWR.root	1000.0	62.0	6.062726974487305
8a	FLOWR.root	1000.0	63.0	5.584801197052002
8a	FLOWR.root	1000.0	64.0	6.572292327880859
8a	FLOWR.root	1000.0	65.0	6.805954456329346
8a	FLOWR.root	1000.0	66.0	6.172580718994141
8a	FLOWR.root	1000.0	67.0	6.329636573791504
8a	FLOWR.root	1000.0	68.0	6.065333366394043
8a	FLOWR.root	1000.0	69.0	6.27925443649292
8a	FLOWR.root	1000.0	70.0	6.193601608276367
8a	FLOWR.root	1000.0	71.0	5.161001205444336
8a	FLOWR.root	1000.0	72.0	6.651268005371094
8a	FLOWR.root	1000.0	73.0	6.598674774169922
8a	FLOWR.root	1000.0	74.0	5.333565711975098
8a	FLOWR.root	1000.0	75.0	6.492359638214111
8a	FLOWR.root	1000.0	76.0	5.709284782409668
8a	FLOWR.root	1000.0	77.0	6.813029766082764
8a	FLOWR.root	1000.0	78.0	7.101491451263428
8a	FLOWR.root	1000.0	79.0	7.240653991699219
8a	FLOWR.root	1000.0	80.0	6.330162048339844
8a	FLOWR.root	1000.0	81.0	7.549318790435791
8a	FLOWR.root	1000.0	82.0	6.278055191040039
8a	FLOWR.root	1000.0	83.0	6.078421115875244
8a	FLOWR.root	1000.0	84.0	6.7330780029296875
8a	FLOWR.root	1000.0	85.0	6.540661334991455
8a	FLOWR.root	1000.0	86.0	6.767851829528809
8a	FLOWR.root	1000.0	87.0	6.489036560058594
8a	FLOWR.root	1000.0	88.0	6.4322733879089355
8a	FLOWR.root	1000.0	89.0	6.959498405456543
8a	FLOWR.root	1000.0	90.0	6.818070411682129
8a	FLOWR.root	1000.0	91.0	6.178829669952393
8a	FLOWR.root	1000.0	92.0	6.983896255493164
8a	FLOWR.root	1000.0	93.0	6.527370929718018
8a	FLOWR.root	1000.0	94.0	7.074872016906738
8a	FLOWR.root	1000.0	95.0	6.348393440246582
8a	FLOWR.root	1000.0	96.0	6.923920631408691
8a	FLOWR.root	1000.0	97.0	6.278472423553467
8a	FLOWR.root	1000.0	98.0	6.1461381912231445
8a	FLOWR.root	1000.0	99.0	6.232492446899414
8a	FLOWR.root (LoRA)	2.0	0.0	6.095675468444824
8a	FLOWR.root (LoRA)	2.0	1.0	6.011905670166016
8a	FLOWR.root (LoRA)	2.0	2.0	7.449378490447998
8a	FLOWR.root (LoRA)	2.0	3.0	7.539127349853516
8a	FLOWR.root (LoRA)	2.0	4.0	6.5167036056518555
8a	FLOWR.root (LoRA)	2.0	5.0	6.666769504547119
8a	FLOWR.root (LoRA)	2.0	6.0	6.460655689239502
8a	FLOWR.root (LoRA)	2.0	7.0	6.50540018081665
8a	FLOWR.root (LoRA)	2.0	8.0	6.532379627227783
8a	FLOWR.root (LoRA)	2.0	9.0	6.973221302032471
8a	FLOWR.root (LoRA)	2.0	10.0	6.08619499206543
8a	FLOWR.root (LoRA)	2.0	11.0	6.877562999725342
8a	FLOWR.root (LoRA)	2.0	12.0	6.840014457702637
8a	FLOWR.root (LoRA)	2.0	13.0	6.363814353942871
8a	FLOWR.root (LoRA)	2.0	14.0	6.923398494720459
8a	FLOWR.root (LoRA)	2.0	15.0	6.522541522979736
8a	FLOWR.root (LoRA)	2.0	16.0	7.184072494506836
8a	FLOWR.root (LoRA)	2.0	17.0	6.444116592407227
8a	FLOWR.root (LoRA)	2.0	18.0	6.614994049072266
8a	FLOWR.root (LoRA)	2.0	19.0	6.275625705718994
8a	FLOWR.root (LoRA)	2.0	20.0	7.035389423370361
8a	FLOWR.root (LoRA)	2.0	21.0	6.756461143493652
8a	FLOWR.root (LoRA)	2.0	22.0	7.178216934204102
8a	FLOWR.root (LoRA)	2.0	23.0	7.156007289886475
8a	FLOWR.root (LoRA)	2.0	24.0	6.490021228790283
8a	FLOWR.root (LoRA)	2.0	25.0	6.126785755157471
8a	FLOWR.root (LoRA)	2.0	26.0	6.418417453765869
8a	FLOWR.root (LoRA)	2.0	27.0	6.180336952209473
8a	FLOWR.root (LoRA)	2.0	28.0	6.611114978790283
8a	FLOWR.root (LoRA)	2.0	29.0	6.193621635437012
8a	FLOWR.root (LoRA)	2.0	30.0	6.0536675453186035
8a	FLOWR.root (LoRA)	2.0	31.0	7.9403791427612305
8a	FLOWR.root (LoRA)	2.0	32.0	6.761873722076416
8a	FLOWR.root (LoRA)	2.0	33.0	6.6755781173706055
8a	FLOWR.root (LoRA)	2.0	34.0	7.628150939941406
8a	FLOWR.root (LoRA)	2.0	35.0	7.363907814025879
8a	FLOWR.root (LoRA)	2.0	36.0	6.092543601989746
8a	FLOWR.root (LoRA)	2.0	37.0	6.1008100509643555
8a	FLOWR.root (LoRA)	2.0	38.0	7.891391754150391
8a	FLOWR.root (LoRA)	2.0	39.0	7.80955982208252
8a	FLOWR.root (LoRA)	2.0	40.0	8.091841697692871
8a	FLOWR.root (LoRA)	2.0	41.0	7.139371871948242
8a	FLOWR.root (LoRA)	2.0	42.0	8.088523864746094
8a	FLOWR.root (LoRA)	2.0	43.0	7.724497318267822
8a	FLOWR.root (LoRA)	2.0	44.0	7.378024578094482
8a	FLOWR.root (LoRA)	2.0	45.0	8.062015533447266
8a	FLOWR.root (LoRA)	2.0	46.0	7.393655776977539
8a	FLOWR.root (LoRA)	2.0	47.0	8.113215446472168
8a	FLOWR.root (LoRA)	2.0	48.0	7.5360894203186035
8a	FLOWR.root (LoRA)	2.0	49.0	7.986621856689453
8a	FLOWR.root (LoRA)	2.0	50.0	7.608848571777344
8a	FLOWR.root (LoRA)	2.0	51.0	8.407295227050781
8a	FLOWR.root (LoRA)	2.0	52.0	7.843550205230713
8a	FLOWR.root (LoRA)	2.0	53.0	7.843920707702637
8a	FLOWR.root (LoRA)	2.0	54.0	6.8655924797058105
8a	FLOWR.root (LoRA)	2.0	55.0	7.8862504959106445
8a	FLOWR.root (LoRA)	2.0	56.0	6.085463523864746
8a	FLOWR.root (LoRA)	2.0	57.0	7.1179704666137695
8a	FLOWR.root (LoRA)	2.0	58.0	8.030206680297852
8a	FLOWR.root (LoRA)	2.0	59.0	6.247939586639404
8a	FLOWR.root (LoRA)	2.0	60.0	5.995122909545898
8a	FLOWR.root (LoRA)	2.0	61.0	9.14857578277588
8a	FLOWR.root (LoRA)	2.0	62.0	9.282055854797363
8a	FLOWR.root (LoRA)	2.0	63.0	6.857766628265381
8a	FLOWR.root (LoRA)	2.0	64.0	9.101480484008787
8a	FLOWR.root (LoRA)	2.0	65.0	7.881322383880615
8a	FLOWR.root (LoRA)	2.0	66.0	8.569123268127441
8a	FLOWR.root (LoRA)	2.0	67.0	7.675519943237305
8a	FLOWR.root (LoRA)	2.0	68.0	8.252775192260742
8a	FLOWR.root (LoRA)	2.0	69.0	8.975858688354492
8a	FLOWR.root (LoRA)	2.0	70.0	9.29713535308838
8a	FLOWR.root (LoRA)	2.0	71.0	7.269425868988037
8a	FLOWR.root (LoRA)	2.0	72.0	8.534539222717285
8a	FLOWR.root (LoRA)	2.0	73.0	7.650086402893066
8a	FLOWR.root (LoRA)	2.0	74.0	6.819167613983154
8a	FLOWR.root (LoRA)	2.0	75.0	9.598735809326172
8a	FLOWR.root (LoRA)	2.0	76.0	8.663080215454102
8a	FLOWR.root (LoRA)	2.0	77.0	9.322427749633787
8a	FLOWR.root (LoRA)	2.0	78.0	8.351728439331055
8a	FLOWR.root (LoRA)	2.0	79.0	8.772604942321777
8a	FLOWR.root (LoRA)	2.0	80.0	9.315245628356934
8a	FLOWR.root (LoRA)	2.0	81.0	8.708444595336914
8a	FLOWR.root (LoRA)	2.0	82.0	8.76215934753418
8a	FLOWR.root (LoRA)	2.0	83.0	7.787322044372559
8a	FLOWR.root (LoRA)	2.0	84.0	8.910736083984375
8a	FLOWR.root (LoRA)	2.0	85.0	8.718284606933594
8a	FLOWR.root (LoRA)	2.0	86.0	8.61871337890625
8a	FLOWR.root (LoRA)	2.0	87.0	8.578843116760254
8a	FLOWR.root (LoRA)	2.0	88.0	8.795222282409668
8a	FLOWR.root (LoRA)	2.0	89.0	9.090865135192873
8a	FLOWR.root (LoRA)	2.0	90.0	9.111576080322266
8a	FLOWR.root (LoRA)	2.0	91.0	6.895174980163574
8a	FLOWR.root (LoRA)	2.0	92.0	6.793815612792969
8a	FLOWR.root (LoRA)	2.0	93.0	6.555981636047363
8a	FLOWR.root (LoRA)	2.0	94.0	8.948983192443848
8a	FLOWR.root (LoRA)	2.0	95.0	8.564476013183594
8a	FLOWR.root (LoRA)	2.0	96.0	9.224865913391112
8a	FLOWR.root (LoRA)	2.0	97.0	9.168798446655272
8a	FLOWR.root (LoRA)	2.0	98.0	9.08745288848877
8a	FLOWR.root (LoRA)	2.0	99.0	8.423574447631836
8a	FLOWR.root (LoRA)	42.0	0.0	6.130605220794678
8a	FLOWR.root (LoRA)	42.0	1.0	6.002162933349609
8a	FLOWR.root (LoRA)	42.0	2.0	7.4400315284729
8a	FLOWR.root (LoRA)	42.0	3.0	7.545889377593994
8a	FLOWR.root (LoRA)	42.0	4.0	6.489036560058594
8a	FLOWR.root (LoRA)	42.0	5.0	6.704161643981934
8a	FLOWR.root (LoRA)	42.0	6.0	6.442296504974365
8a	FLOWR.root (LoRA)	42.0	7.0	6.478083610534668
8a	FLOWR.root (LoRA)	42.0	8.0	6.501999378204346
8a	FLOWR.root (LoRA)	42.0	9.0	6.922772407531738
8a	FLOWR.root (LoRA)	42.0	10.0	6.031496047973633
8a	FLOWR.root (LoRA)	42.0	11.0	6.785325527191162
8a	FLOWR.root (LoRA)	42.0	12.0	6.802229881286621
8a	FLOWR.root (LoRA)	42.0	13.0	6.339775562286377
8a	FLOWR.root (LoRA)	42.0	14.0	6.914541721343994
8a	FLOWR.root (LoRA)	42.0	15.0	6.590567588806152
8a	FLOWR.root (LoRA)	42.0	16.0	7.203699588775635
8a	FLOWR.root (LoRA)	42.0	17.0	6.543352127075195
8a	FLOWR.root (LoRA)	42.0	18.0	6.60159969329834
8a	FLOWR.root (LoRA)	42.0	19.0	6.300990581512451
8a	FLOWR.root (LoRA)	42.0	20.0	7.054638385772705
8a	FLOWR.root (LoRA)	42.0	21.0	6.749528408050537
8a	FLOWR.root (LoRA)	42.0	22.0	7.145356178283691
8a	FLOWR.root (LoRA)	42.0	23.0	7.117133617401123
8a	FLOWR.root (LoRA)	42.0	24.0	6.4758501052856445
8a	FLOWR.root (LoRA)	42.0	25.0	6.122166156768799
8a	FLOWR.root (LoRA)	42.0	26.0	6.461083889007568
8a	FLOWR.root (LoRA)	42.0	27.0	6.180380821228027
8a	FLOWR.root (LoRA)	42.0	28.0	6.6190643310546875
8a	FLOWR.root (LoRA)	42.0	29.0	6.182784557342529
8a	FLOWR.root (LoRA)	42.0	30.0	6.079079627990723
8a	FLOWR.root (LoRA)	42.0	31.0	7.944652557373047
8a	FLOWR.root (LoRA)	42.0	32.0	6.7858710289001465
8a	FLOWR.root (LoRA)	42.0	33.0	6.683467388153076
8a	FLOWR.root (LoRA)	42.0	34.0	7.632127285003662
8a	FLOWR.root (LoRA)	42.0	35.0	7.354878902435303
8a	FLOWR.root (LoRA)	42.0	36.0	6.061673641204834
8a	FLOWR.root (LoRA)	42.0	37.0	6.096362590789795
8a	FLOWR.root (LoRA)	42.0	38.0	7.868962287902832
8a	FLOWR.root (LoRA)	42.0	39.0	7.795567989349365
8a	FLOWR.root (LoRA)	42.0	40.0	8.094724655151367
8a	FLOWR.root (LoRA)	42.0	41.0	7.174707412719727
8a	FLOWR.root (LoRA)	42.0	42.0	8.110279083251953
8a	FLOWR.root (LoRA)	42.0	43.0	7.682435989379883
8a	FLOWR.root (LoRA)	42.0	44.0	7.374046802520752
8a	FLOWR.root (LoRA)	42.0	45.0	8.059782981872559
8a	FLOWR.root (LoRA)	42.0	46.0	7.398167610168457
8a	FLOWR.root (LoRA)	42.0	47.0	8.110322952270508
8a	FLOWR.root (LoRA)	42.0	48.0	7.5547332763671875
8a	FLOWR.root (LoRA)	42.0	49.0	7.979997634887695
8a	FLOWR.root (LoRA)	42.0	50.0	7.601742267608643
8a	FLOWR.root (LoRA)	42.0	51.0	8.45948600769043
8a	FLOWR.root (LoRA)	42.0	52.0	7.825430870056152
8a	FLOWR.root (LoRA)	42.0	53.0	7.701640605926514
8a	FLOWR.root (LoRA)	42.0	54.0	6.8313703536987305
8a	FLOWR.root (LoRA)	42.0	55.0	7.895514011383057
8a	FLOWR.root (LoRA)	42.0	56.0	6.0650835037231445
8a	FLOWR.root (LoRA)	42.0	57.0	7.056771278381348
8a	FLOWR.root (LoRA)	42.0	58.0	8.064611434936523
8a	FLOWR.root (LoRA)	42.0	59.0	6.245639801025391
8a	FLOWR.root (LoRA)	42.0	60.0	5.961747646331787
8a	FLOWR.root (LoRA)	42.0	61.0	9.093122482299805
8a	FLOWR.root (LoRA)	42.0	62.0	9.255403518676758
8a	FLOWR.root (LoRA)	42.0	63.0	6.8302764892578125
8a	FLOWR.root (LoRA)	42.0	64.0	9.078371047973633
8a	FLOWR.root (LoRA)	42.0	65.0	7.896374702453613
8a	FLOWR.root (LoRA)	42.0	66.0	8.613112449645996
8a	FLOWR.root (LoRA)	42.0	67.0	7.649811267852783
8a	FLOWR.root (LoRA)	42.0	68.0	8.259468078613281
8a	FLOWR.root (LoRA)	42.0	69.0	9.012845039367676
8a	FLOWR.root (LoRA)	42.0	70.0	9.347284317016602
8a	FLOWR.root (LoRA)	42.0	71.0	7.276288986206055
8a	FLOWR.root (LoRA)	42.0	72.0	8.548266410827637
8a	FLOWR.root (LoRA)	42.0	73.0	7.649877548217773
8a	FLOWR.root (LoRA)	42.0	74.0	6.817005634307861
8a	FLOWR.root (LoRA)	42.0	75.0	9.581467628479004
8a	FLOWR.root (LoRA)	42.0	76.0	8.671414375305176
8a	FLOWR.root (LoRA)	42.0	77.0	9.249091148376465
8a	FLOWR.root (LoRA)	42.0	78.0	8.340474128723145
8a	FLOWR.root (LoRA)	42.0	79.0	8.804482460021973
8a	FLOWR.root (LoRA)	42.0	80.0	9.321192741394045
8a	FLOWR.root (LoRA)	42.0	81.0	8.68942928314209
8a	FLOWR.root (LoRA)	42.0	82.0	8.776299476623535
8a	FLOWR.root (LoRA)	42.0	83.0	7.771640300750732
8a	FLOWR.root (LoRA)	42.0	84.0	8.902569770812988
8a	FLOWR.root (LoRA)	42.0	85.0	8.71254825592041
8a	FLOWR.root (LoRA)	42.0	86.0	8.618856430053711
8a	FLOWR.root (LoRA)	42.0	87.0	8.561345100402832
8a	FLOWR.root (LoRA)	42.0	88.0	8.806922912597656
8a	FLOWR.root (LoRA)	42.0	89.0	9.047662734985352
8a	FLOWR.root (LoRA)	42.0	90.0	9.080930709838867
8a	FLOWR.root (LoRA)	42.0	91.0	7.118867874145508
8a	FLOWR.root (LoRA)	42.0	92.0	6.764770030975342
8a	FLOWR.root (LoRA)	42.0	93.0	6.5663228034973145
8a	FLOWR.root (LoRA)	42.0	94.0	8.97704029083252
8a	FLOWR.root (LoRA)	42.0	95.0	8.579815864562988
8a	FLOWR.root (LoRA)	42.0	96.0	9.218701362609863
8a	FLOWR.root (LoRA)	42.0	97.0	9.132031440734863
8a	FLOWR.root (LoRA)	42.0	98.0	9.091764450073242
8a	FLOWR.root (LoRA)	42.0	99.0	8.404305458068848
8a	FLOWR.root (LoRA)	512.0	0.0	6.107235431671143
8a	FLOWR.root (LoRA)	512.0	1.0	5.997225761413574
8a	FLOWR.root (LoRA)	512.0	2.0	7.457786560058594
8a	FLOWR.root (LoRA)	512.0	3.0	7.544495582580566
8a	FLOWR.root (LoRA)	512.0	4.0	6.540550231933594
8a	FLOWR.root (LoRA)	512.0	5.0	6.7230000495910645
8a	FLOWR.root (LoRA)	512.0	6.0	6.455501556396484
8a	FLOWR.root (LoRA)	512.0	7.0	6.477303981781006
8a	FLOWR.root (LoRA)	512.0	8.0	6.485426425933838
8a	FLOWR.root (LoRA)	512.0	9.0	6.958001136779785
8a	FLOWR.root (LoRA)	512.0	10.0	6.105345249176025
8a	FLOWR.root (LoRA)	512.0	11.0	6.829010963439941
8a	FLOWR.root (LoRA)	512.0	12.0	6.831136703491211
8a	FLOWR.root (LoRA)	512.0	13.0	6.315733432769775
8a	FLOWR.root (LoRA)	512.0	14.0	6.92112398147583
8a	FLOWR.root (LoRA)	512.0	15.0	6.547641754150391
8a	FLOWR.root (LoRA)	512.0	16.0	7.181604862213135
8a	FLOWR.root (LoRA)	512.0	17.0	6.530666351318359
8a	FLOWR.root (LoRA)	512.0	18.0	6.629809856414795
8a	FLOWR.root (LoRA)	512.0	19.0	6.288203716278076
8a	FLOWR.root (LoRA)	512.0	20.0	7.0750203132629395
8a	FLOWR.root (LoRA)	512.0	21.0	6.751233100891113
8a	FLOWR.root (LoRA)	512.0	22.0	7.155035495758057
8a	FLOWR.root (LoRA)	512.0	23.0	7.217269420623779
8a	FLOWR.root (LoRA)	512.0	24.0	6.432700157165527
8a	FLOWR.root (LoRA)	512.0	25.0	6.095348834991455
8a	FLOWR.root (LoRA)	512.0	26.0	6.488548755645752
8a	FLOWR.root (LoRA)	512.0	27.0	6.180607318878174
8a	FLOWR.root (LoRA)	512.0	28.0	6.62171745300293
8a	FLOWR.root (LoRA)	512.0	29.0	6.1711225509643555
8a	FLOWR.root (LoRA)	512.0	30.0	6.07282829284668
8a	FLOWR.root (LoRA)	512.0	31.0	7.942628860473633
8a	FLOWR.root (LoRA)	512.0	32.0	6.776580333709717
8a	FLOWR.root (LoRA)	512.0	33.0	6.68796443939209
8a	FLOWR.root (LoRA)	512.0	34.0	7.626317501068115
8a	FLOWR.root (LoRA)	512.0	35.0	7.367591381072998
8a	FLOWR.root (LoRA)	512.0	36.0	6.039692401885986
8a	FLOWR.root (LoRA)	512.0	37.0	6.1249284744262695
8a	FLOWR.root (LoRA)	512.0	38.0	7.901176929473877
8a	FLOWR.root (LoRA)	512.0	39.0	7.772352695465088
8a	FLOWR.root (LoRA)	512.0	40.0	8.083191871643066
8a	FLOWR.root (LoRA)	512.0	41.0	7.122843265533447
8a	FLOWR.root (LoRA)	512.0	42.0	8.079188346862793
8a	FLOWR.root (LoRA)	512.0	43.0	7.701700210571289
8a	FLOWR.root (LoRA)	512.0	44.0	7.375761032104492
8a	FLOWR.root (LoRA)	512.0	45.0	8.048020362854004
8a	FLOWR.root (LoRA)	512.0	46.0	7.396881580352783
8a	FLOWR.root (LoRA)	512.0	47.0	8.129863739013672
8a	FLOWR.root (LoRA)	512.0	48.0	7.503842353820801
8a	FLOWR.root (LoRA)	512.0	49.0	7.983713150024414
8a	FLOWR.root (LoRA)	512.0	50.0	7.608407497406006
8a	FLOWR.root (LoRA)	512.0	51.0	8.441729545593262
8a	FLOWR.root (LoRA)	512.0	52.0	7.83811092376709
8a	FLOWR.root (LoRA)	512.0	53.0	7.698379516601563
8a	FLOWR.root (LoRA)	512.0	54.0	6.899130344390869
8a	FLOWR.root (LoRA)	512.0	55.0	7.872158050537109
8a	FLOWR.root (LoRA)	512.0	56.0	6.038393974304199
8a	FLOWR.root (LoRA)	512.0	57.0	7.0590410232543945
8a	FLOWR.root (LoRA)	512.0	58.0	8.033339500427246
8a	FLOWR.root (LoRA)	512.0	59.0	6.320023536682129
8a	FLOWR.root (LoRA)	512.0	60.0	5.995937824249268
8a	FLOWR.root (LoRA)	512.0	61.0	9.048815727233888
8a	FLOWR.root (LoRA)	512.0	62.0	9.221879005432127
8a	FLOWR.root (LoRA)	512.0	63.0	6.80806303024292
8a	FLOWR.root (LoRA)	512.0	64.0	9.039514541625977
8a	FLOWR.root (LoRA)	512.0	65.0	7.916985988616943
8a	FLOWR.root (LoRA)	512.0	66.0	8.528615951538086
8a	FLOWR.root (LoRA)	512.0	67.0	7.622482776641846
8a	FLOWR.root (LoRA)	512.0	68.0	8.284759521484375
8a	FLOWR.root (LoRA)	512.0	69.0	8.994440078735352
8a	FLOWR.root (LoRA)	512.0	70.0	9.325272560119627
8a	FLOWR.root (LoRA)	512.0	71.0	7.282423973083496
8a	FLOWR.root (LoRA)	512.0	72.0	8.51992130279541
8a	FLOWR.root (LoRA)	512.0	73.0	7.653291702270508
8a	FLOWR.root (LoRA)	512.0	74.0	6.796842575073242
8a	FLOWR.root (LoRA)	512.0	75.0	9.592070579528809
8a	FLOWR.root (LoRA)	512.0	76.0	8.682674407958984
8a	FLOWR.root (LoRA)	512.0	77.0	9.287710189819336
8a	FLOWR.root (LoRA)	512.0	78.0	8.324790000915527
8a	FLOWR.root (LoRA)	512.0	79.0	8.78125286102295
8a	FLOWR.root (LoRA)	512.0	80.0	9.31895351409912
8a	FLOWR.root (LoRA)	512.0	81.0	8.704719543457031
8a	FLOWR.root (LoRA)	512.0	82.0	8.738356590270996
8a	FLOWR.root (LoRA)	512.0	83.0	7.827354431152344
8a	FLOWR.root (LoRA)	512.0	84.0	8.90872859954834
8a	FLOWR.root (LoRA)	512.0	85.0	8.717521667480469
8a	FLOWR.root (LoRA)	512.0	86.0	8.62347412109375
8a	FLOWR.root (LoRA)	512.0	87.0	8.599098205566406
8a	FLOWR.root (LoRA)	512.0	88.0	8.803996086120605
8a	FLOWR.root (LoRA)	512.0	89.0	9.12419319152832
8a	FLOWR.root (LoRA)	512.0	90.0	9.120967864990234
8a	FLOWR.root (LoRA)	512.0	91.0	6.9885663986206055
8a	FLOWR.root (LoRA)	512.0	92.0	6.7952775955200195
8a	FLOWR.root (LoRA)	512.0	93.0	6.6033735275268555
8a	FLOWR.root (LoRA)	512.0	94.0	8.97818374633789
8a	FLOWR.root (LoRA)	512.0	95.0	8.567767143249512
8a	FLOWR.root (LoRA)	512.0	96.0	9.213767051696776
8a	FLOWR.root (LoRA)	512.0	97.0	9.151456832885742
8a	FLOWR.root (LoRA)	512.0	98.0	9.10029125213623
8a	FLOWR.root (LoRA)	512.0	99.0	8.409324645996094
8a	FLOWR.root (LoRA)	1000.0	0.0	6.119223117828369
8a	FLOWR.root (LoRA)	1000.0	1.0	6.009027481079102
8a	FLOWR.root (LoRA)	1000.0	2.0	7.468220710754395
8a	FLOWR.root (LoRA)	1000.0	3.0	7.600471019744873
8a	FLOWR.root (LoRA)	1000.0	4.0	6.5299482345581055
8a	FLOWR.root (LoRA)	1000.0	5.0	6.676510334014893
8a	FLOWR.root (LoRA)	1000.0	6.0	6.421743392944336
8a	FLOWR.root (LoRA)	1000.0	7.0	6.49516487121582
8a	FLOWR.root (LoRA)	1000.0	8.0	6.486242294311523
8a	FLOWR.root (LoRA)	1000.0	9.0	6.970430374145508
8a	FLOWR.root (LoRA)	1000.0	10.0	6.057392597198486
8a	FLOWR.root (LoRA)	1000.0	11.0	6.919589042663574
8a	FLOWR.root (LoRA)	1000.0	12.0	6.855020046234131
8a	FLOWR.root (LoRA)	1000.0	13.0	6.360039710998535
8a	FLOWR.root (LoRA)	1000.0	14.0	7.003732204437256
8a	FLOWR.root (LoRA)	1000.0	15.0	6.558130741119385
8a	FLOWR.root (LoRA)	1000.0	16.0	7.211376667022705
8a	FLOWR.root (LoRA)	1000.0	17.0	6.561347484588623
8a	FLOWR.root (LoRA)	1000.0	18.0	6.621725559234619
8a	FLOWR.root (LoRA)	1000.0	19.0	6.270864009857178
8a	FLOWR.root (LoRA)	1000.0	20.0	7.053286075592041
8a	FLOWR.root (LoRA)	1000.0	21.0	6.778336524963379
8a	FLOWR.root (LoRA)	1000.0	22.0	7.178459644317627
8a	FLOWR.root (LoRA)	1000.0	23.0	7.096110820770264
8a	FLOWR.root (LoRA)	1000.0	24.0	6.484447956085205
8a	FLOWR.root (LoRA)	1000.0	25.0	6.137938499450684
8a	FLOWR.root (LoRA)	1000.0	26.0	6.423786163330078
8a	FLOWR.root (LoRA)	1000.0	27.0	6.0929341316223145
8a	FLOWR.root (LoRA)	1000.0	28.0	6.654464244842529
8a	FLOWR.root (LoRA)	1000.0	29.0	6.187000751495361
8a	FLOWR.root (LoRA)	1000.0	30.0	6.100824356079102
8a	FLOWR.root (LoRA)	1000.0	31.0	7.952080249786377
8a	FLOWR.root (LoRA)	1000.0	32.0	6.752241134643555
8a	FLOWR.root (LoRA)	1000.0	33.0	6.6871232986450195
8a	FLOWR.root (LoRA)	1000.0	34.0	7.649301052093506
8a	FLOWR.root (LoRA)	1000.0	35.0	7.364109516143799
8a	FLOWR.root (LoRA)	1000.0	36.0	6.059411525726318
8a	FLOWR.root (LoRA)	1000.0	37.0	6.12453556060791
8a	FLOWR.root (LoRA)	1000.0	38.0	7.868198394775391
8a	FLOWR.root (LoRA)	1000.0	39.0	7.791781425476074
8a	FLOWR.root (LoRA)	1000.0	40.0	8.078362464904785
8a	FLOWR.root (LoRA)	1000.0	41.0	7.130829811096191
8a	FLOWR.root (LoRA)	1000.0	42.0	8.103043556213379
8a	FLOWR.root (LoRA)	1000.0	43.0	7.689311027526856
8a	FLOWR.root (LoRA)	1000.0	44.0	7.350545883178711
8a	FLOWR.root (LoRA)	1000.0	45.0	8.061999320983887
8a	FLOWR.root (LoRA)	1000.0	46.0	7.393881797790527
8a	FLOWR.root (LoRA)	1000.0	47.0	8.118091583251953
8a	FLOWR.root (LoRA)	1000.0	48.0	7.501251220703125
8a	FLOWR.root (LoRA)	1000.0	49.0	7.98046875
8a	FLOWR.root (LoRA)	1000.0	50.0	7.599558353424072
8a	FLOWR.root (LoRA)	1000.0	51.0	8.461343765258789
8a	FLOWR.root (LoRA)	1000.0	52.0	7.854441165924072
8a	FLOWR.root (LoRA)	1000.0	53.0	7.763150215148926
8a	FLOWR.root (LoRA)	1000.0	54.0	6.883124828338623
8a	FLOWR.root (LoRA)	1000.0	55.0	7.866971969604492
8a	FLOWR.root (LoRA)	1000.0	56.0	6.110036849975586
8a	FLOWR.root (LoRA)	1000.0	57.0	7.078995704650879
8a	FLOWR.root (LoRA)	1000.0	58.0	8.068493843078613
8a	FLOWR.root (LoRA)	1000.0	59.0	6.321154594421387
8a	FLOWR.root (LoRA)	1000.0	60.0	6.036133289337158
8a	FLOWR.root (LoRA)	1000.0	61.0	9.124947547912598
8a	FLOWR.root (LoRA)	1000.0	62.0	9.220640182495115
8a	FLOWR.root (LoRA)	1000.0	63.0	6.835482597351074
8a	FLOWR.root (LoRA)	1000.0	64.0	9.091986656188965
8a	FLOWR.root (LoRA)	1000.0	65.0	7.914032936096191
8a	FLOWR.root (LoRA)	1000.0	66.0	8.490252494812012
8a	FLOWR.root (LoRA)	1000.0	67.0	7.714572906494141
8a	FLOWR.root (LoRA)	1000.0	68.0	8.276391983032227
8a	FLOWR.root (LoRA)	1000.0	69.0	8.99190616607666
8a	FLOWR.root (LoRA)	1000.0	70.0	9.264339447021484
8a	FLOWR.root (LoRA)	1000.0	71.0	7.267726421356201
8a	FLOWR.root (LoRA)	1000.0	72.0	8.553254127502441
8a	FLOWR.root (LoRA)	1000.0	73.0	7.646423816680908
8a	FLOWR.root (LoRA)	1000.0	74.0	6.79431676864624
8a	FLOWR.root (LoRA)	1000.0	75.0	9.585223197937012
8a	FLOWR.root (LoRA)	1000.0	76.0	8.649726867675781
8a	FLOWR.root (LoRA)	1000.0	77.0	9.294440269470217
8a	FLOWR.root (LoRA)	1000.0	78.0	8.360738754272461
8a	FLOWR.root (LoRA)	1000.0	79.0	8.785491943359375
8a	FLOWR.root (LoRA)	1000.0	80.0	9.330489158630373
8a	FLOWR.root (LoRA)	1000.0	81.0	8.692147254943848
8a	FLOWR.root (LoRA)	1000.0	82.0	8.760769844055176
8a	FLOWR.root (LoRA)	1000.0	83.0	7.8129425048828125
8a	FLOWR.root (LoRA)	1000.0	84.0	8.906959533691406
8a	FLOWR.root (LoRA)	1000.0	85.0	8.68626594543457
8a	FLOWR.root (LoRA)	1000.0	86.0	8.645666122436523
8a	FLOWR.root (LoRA)	1000.0	87.0	8.613821983337402
8a	FLOWR.root (LoRA)	1000.0	88.0	8.800661087036133
8a	FLOWR.root (LoRA)	1000.0	89.0	9.036822319030762
8a	FLOWR.root (LoRA)	1000.0	90.0	9.124750137329102
8a	FLOWR.root (LoRA)	1000.0	91.0	7.034552574157715
8a	FLOWR.root (LoRA)	1000.0	92.0	6.821655750274658
8a	FLOWR.root (LoRA)	1000.0	93.0	6.540621757507324
8a	FLOWR.root (LoRA)	1000.0	94.0	8.977140426635742
8a	FLOWR.root (LoRA)	1000.0	95.0	8.57266616821289
8a	FLOWR.root (LoRA)	1000.0	96.0	9.23570156097412
8a	FLOWR.root (LoRA)	1000.0	97.0	9.153925895690918
8a	FLOWR.root (LoRA)	1000.0	98.0	9.079197883605955
8a	FLOWR.root (LoRA)	1000.0	99.0	8.403739929199219
8b	Project-1				469.54499999999973	3.8305000000000016	2.0	5.0	96.33	10.0	4.0	0.1851851851851851	0.4486053970402565	0.4436160843071698	5.0	-2.810184736738025	-0.9984538176472064
8b	Project-1				483.5719999999997	4.391500000000002	2.0	5.0	96.33	11.0	4.0	0.2142857142857142	0.4251126883087869	0.2561517713215933	4.0	-1.8466636170561277	-2.099198713718796
8b	Project-1				484.5599999999997	3.623400000000001	3.0	5.0	108.36	10.0	4.0	0.1851851851851851	0.388402248929174	0.3788077501270596	5.0	-1.8995947886085436	0.0615101366338215
8b	Project-1				505.5999999999999	3.2436000000000016	2.0	6.0	113.4	11.0	4.0	0.1923076923076923	0.4003724684476201	0.4563322602380294	3.0	-0.6330758848856387	-0.7860139406055595
8b	Project-1				452.51799999999974	3.748400000000002	2.0	5.0	95.91	8.0	5.0	0.1538461538461538	0.4245582326731997	0.2305097585705141	5.0	-3.5407811757003875	-1.0606747365557336
8b	Project-1				471.5819999999998	5.158500000000005	2.0	4.0	78.51	9.0	4.0	0.1481481481481481	0.4078045103845349	0.5343849634507831	4.0	-3.3746112625659923	-2.435897669100348
8b	Project-1				470.5329999999998	3.225500000000001	2.0	6.0	109.22	10.0	4.0	0.1923076923076923	0.4497459540847964	0.6340113608765594	5.0	-2.312169410715837	0.2081460807645812
8b	Project-1				455.5179999999998	3.5915000000000017	2.0	5.0	95.81	9.0	4.0	0.1538461538461538	0.4644682532382767	0.5009304666463138	5.0	-3.2042665625786313	-0.6728059175967812
8b	Project-1				478.55599999999976	4.262200000000003	2.0	5.0	95.91	9.0	5.0	0.1428571428571428	0.3811546977394359	0.4287098954600729	5.0	-3.430153227448404	-1.0836806280556863
8b	Project-1				455.51799999999974	2.971	2.0	5.0	110.32	9.0	4.0	0.1538461538461538	0.4656547145241791	0.2266122115832127	5.0	-2.557227332565005	-0.3824366097501639
8b	Project-1				442.5189999999997	3.3644000000000016	2.0	5.0	87.46000000000001	10.0	4.0	0.1923076923076923	0.4793760734438608	0.4587145415418495	5.0	-3.218322432658656	-1.0258773005713082
8b	Project-1				453.5259999999997	3.1675000000000004	2.0	4.0	97.16	8.0	5.0	0.1538461538461538	0.4277618513991412	0.4280791861864439	5.0	-3.923484905411767	-0.5544376133442083
8b	Project-1				486.54699999999974	4.574600000000003	2.0	4.0	83.44	10.0	4.0	0.1785714285714285	0.4187250592021943	0.4259542875244771	5.0	-3.292326970703938	-1.9356099556627788
8b	Project-1				455.51799999999974	3.591500000000001	2.0	5.0	95.81	9.0	4.0	0.1538461538461538	0.4644682532382767	0.5102741531318296	5.0	-3.212817204481129	-0.6569864923380927
8b	Project-1				473.5079999999998	3.7306000000000017	2.0	5.0	95.81	9.0	4.0	0.1538461538461538	0.4461208886180814	0.2311740081758817	5.0	-2.806851668087437	-1.1691161240031993
8b	Project-1				461.5369999999997	4.320220000000003	2.0	3.0	78.51	11.0	3.0	0.2222222222222222	0.5501186273570239	0.3761331990728516	4.0	-2.794070796639749	-2.8730999029838804
8b	Project-1				487.53499999999985	3.9696000000000033	2.0	5.0	96.33	10.0	4.0	0.1851851851851851	0.430225390166585	0.2233338830872899	5.0	-2.4579772961988477	-1.4109494585483613
8b	Project-1				470.5329999999998	3.225500000000001	2.0	6.0	109.22	10.0	4.0	0.1923076923076923	0.4497459540847964	0.6355876773001499	5.0	-2.3136119374191937	0.2108148796252543
8b	Project-1				427.5079999999997	3.454300000000001	2.0	5.0	93.25	9.0	4.0	0.16	0.4772185126801442	0.6284609159359154	5.0	-3.5679196043187424	-0.4852635672805885
8b	Project-1				469.54499999999973	3.231700000000001	2.0	5.0	96.33	10.0	4.0	0.1851851851851851	0.4532061289242557	0.4737893376879678	5.0	-2.7943988722192605	-0.62238836222699
8b	Project-1				443.53099999999966	2.7279	2.0	5.0	93.4	10.0	4.0	0.2	0.4792296108040912	0.3544187863146806	5.0	-2.8907335611888794	-0.6775649796036919
8b	Project-1				453.5459999999997	3.722800000000002	1.0	5.0	84.46000000000001	7.0	4.0	0.2222222222222222	0.479336203616295	0.449159700080144	5.0	-3.766259519379536	-1.468578832058928
8b	Project-1				414.4889999999997	2.6862000000000004	1.0	4.0	81.37	8.0	4.0	0.1666666666666666	0.5451812307624437	0.6318294035964102	5.0	-4.700430645998894	-1.1434069641846796
8b	Project-1				483.5719999999997	4.391500000000002	2.0	5.0	96.33	11.0	4.0	0.2142857142857142	0.4251126883087869	0.2561517713215933	4.0	-1.8466636170561277	-2.099198713718796
8b	Project-1				470.5329999999998	3.225500000000001	2.0	6.0	109.22	10.0	4.0	0.1923076923076923	0.4497459540847964	0.7855504791193881	5.0	-2.4508466593931435	0.4647109557233054
8b	Project-1				455.51799999999974	2.971	2.0	5.0	110.32	9.0	4.0	0.1538461538461538	0.4656547145241791	0.2266122115832127	5.0	-2.557227332565005	-0.3824366097501639
8b	Project-1				485.54399999999976	4.0504000000000016	2.0	6.0	105.56000000000002	10.0	4.0	0.1851851851851851	0.4286905515533301	0.4497679427131061	5.0	-2.181183472725168	-0.6270891227493526
8b	Project-1				464.54899999999975	3.839400000000002	1.0	4.0	81.37	8.0	5.0	0.1428571428571428	0.429148853262541	0.3753430555379773	5.0	-4.593881983496229	-2.07583430351165
8b	Project-1				469.54499999999973	3.8305000000000016	2.0	5.0	96.33	10.0	4.0	0.1851851851851851	0.4486053970402565	0.4436160843071698	5.0	-2.810184736738025	-0.9984538176472064
8b	Project-1				513.6219999999997	3.013000000000001	1.0	6.0	93.84000000000002	11.0	4.0	0.3103448275862069	0.3836586406109888	0.2515027620259493	3.0	-0.6893163454321726	-2.107493711963123
8b	Project-1				483.5719999999997	3.1606000000000014	2.0	5.0	96.33	11.0	4.0	0.2142857142857142	0.422105851125982	0.3631997903352724	4.0	-1.8295731881303603	-1.230200315017764
8b	Project-1				428.5159999999997	2.9946200000000003	1.0	4.0	81.37	9.0	4.0	0.2	0.5306033444824786	0.4009947089227921	5.0	-4.161441530565555	-1.8176020993085
8b	Project-1				487.5349999999998	3.9696000000000025	2.0	5.0	96.33	10.0	4.0	0.1851851851851851	0.4302253901665851	0.2235644550794003	5.0	-2.458188298413053	-1.4105590862470645
8b	Project-1				456.5059999999998	3.482100000000001	3.0	6.0	118.01	9.0	4.0	0.16	0.4105478661984819	0.2314312642205913	5.0	-1.6789860165781754	0.4420868939929124
8b	Project-1				481.55599999999976	4.255500000000002	2.0	5.0	96.33	8.0	4.0	0.2142857142857142	0.4302345648392289	0.393390810327557	5.0	-2.7881374129279175	-0.9734276479424608
8b	Project-1				523.5150000000006	5.1059000000000045	3.0	5.0	105.12	9.0	4.0	0.1851851851851851	0.3268510768362763	0.2448170191819645	3.0	-0.7266897328727128	-1.5581532638925488
8b	Project-1				464.5289999999998	4.314400000000002	2.0	6.0	93.84	8.0	5.0	0.1111111111111111	0.3915004815267541	0.5803026879329963	5.0	-3.679787289645862	-0.6139063705496425
8b	Project-1				465.5169999999998	3.709400000000002	2.0	7.0	106.73	8.0	5.0	0.1153846153846153	0.3976256617125113	0.2325292746792919	5.0	-2.709943707294375	-0.3271548959323576
8b	Project-1				465.5129999999998	4.783700000000003	2.0	6.0	102.05	8.0	5.0	0.1111111111111111	0.3756368400538193	0.2345913294030917	5.0	-3.1707695333710175	-1.2007145310201957
8b	Project-1				481.58099999999985	5.252200000000004	2.0	6.0	88.91	8.0	5.0	0.1111111111111111	0.3465900036984152	0.2350076432905464	4.0	-2.868620972993092	-2.1525453138337256
8b	Project-1				463.54099999999977	4.683880000000004	2.0	5.0	99.81	8.0	4.0	0.2142857142857142	0.4334640084485945	0.5582309661630791	5.0	-3.026128224233603	-0.8468119336610015
8b	Project-1				451.52999999999975	4.584880000000003	2.0	5.0	99.81	9.0	4.0	0.1851851851851851	0.4293545048504834	0.5271039354470011	5.0	-3.062567153245145	-1.003457397506846
8b	Project-1				477.5459999999999	2.7761000000000013	3.0	6.0	136.18	9.0	4.0	0.125	0.3922757825855213	0.2404930457264751	5.0	-1.1376133793578795	1.3945736590058528
8b	Project-1				483.5719999999997	4.220600000000002	2.0	5.0	96.33	11.0	4.0	0.2142857142857142	0.4113837092802733	0.3528918154041608	4.0	-1.8916188732143469	-1.8188548787617165
8b	Project-1				455.51799999999974	4.087100000000002	3.0	5.0	105.12	9.0	4.0	0.1538461538461538	0.4072618353689591	0.2269039947647748	5.0	-2.3391337794162865	-0.4461571853355923
8b	Project-1				437.50299999999976	4.194780000000002	2.0	5.0	99.81	8.0	4.0	0.1538461538461538	0.472247651969862	0.2353935834644597	5.0	-3.167619828908589	-1.2128881421287216
8b	Project-1				505.59999999999985	2.7802000000000007	2.0	6.0	113.4	11.0	4.0	0.1923076923076923	0.4010540225582728	0.4616771069357133	3.0	-0.5984130693162516	-0.5209124186257038
8b	Project-1				455.51799999999974	3.820100000000002	3.0	4.0	107.19	9.0	4.0	0.1538461538461538	0.4107986890453751	0.5046200903635719	5.0	-2.811198182157198	0.0438948678825731
8b	Project-1				461.5659999999996	2.9636000000000005	2.0	5.0	110.32	9.0	3.0	0.3846153846153846	0.5879244858719667	0.2980229377199626	5.0	-1.4690913317027454	-0.3236876424702479
8b	Project-1				470.5329999999998	3.225500000000001	2.0	6.0	109.22	10.0	4.0	0.1923076923076923	0.4497459540847964	0.223599867922602	5.0	-1.9365915577604067	-0.4867053516069966
8b	Project-1				503.98999999999984	4.483900000000003	2.0	5.0	96.33	10.0	4.0	0.1851851851851851	0.4051100328276275	0.2238214570517871	4.0	-1.8542441049024263	-2.0206655717376965
8b	Project-1				483.5719999999997	4.138920000000002	2.0	5.0	96.33	11.0	4.0	0.2142857142857142	0.430867127670149	0.3699539290976105	4.0	-1.940408520045043	-1.7754806857017795
8b	Project-1				487.53499999999985	3.9696000000000016	2.0	5.0	96.33	10.0	4.0	0.1851851851851851	0.4302253901665851	0.2233857568545484	5.0	-2.458024767184593	-1.4108616331289925
8b	Project-1				471.5209999999998	2.6205000000000007	2.0	7.0	122.11	10.0	4.0	0.2	0.4458082247343702	0.2329666450905416	5.0	-1.2603175899448151	0.4216010264210283
8b	Project-1				472.5699999999998	4.553500000000004	2.0	5.0	91.4	9.0	4.0	0.1538461538461538	0.4306045987634749	0.2341081872975142	5.0	-2.961054322630136	-1.721981894094229
8b	Project-1				505.52499999999986	4.1087000000000025	2.0	5.0	96.33	10.0	4.0	0.1851851851851851	0.4123473695990139	0.2424116937381776	4.0	-1.842443078213619	-1.7917251737136468
8b	Project-1				428.49199999999973	3.577700000000002	2.0	5.0	87.46000000000001	9.0	4.0	0.16	0.5086998977716563	0.2277450460863449	5.0	-3.407681714845735	-1.4460832006976776
8b	Project-1				429.4799999999998	3.016	3.0	6.0	109.14	9.0	4.0	0.1666666666666666	0.4365552303455918	0.2330184993125423	5.0	-2.0665356078370416	0.3991975919091843
8b	Project-1				468.55699999999973	4.500200000000003	3.0	5.0	96.25	9.0	4.0	0.25	0.3882191753096113	0.3263508805287693	5.0	-2.198182576972224	-0.6955134925049137
8b	Project-1				475.57399999999984	4.164170000000003	3.0	6.0	116.94	9.0	4.0	0.16	0.3880364352812498	0.2961869913672051	5.0	-1.6449190132688989	0.1875358759807729
8b	Project-1				495.58299999999974	4.427800000000003	2.0	5.0	96.33	8.0	4.0	0.2413793103448276	0.4282177430284354	0.3391814177271686	5.0	-2.5540426903381306	-1.143276411205808
8b	Project-1				523.6370000000004	5.0008000000000035	2.0	5.0	96.33	9.0	4.0	0.2903225806451613	0.3717517793074075	0.2658060876122923	3.0	-0.9749591313474448	-2.3657817028067383
8b	Project-1				482.5439999999998	3.369600000000001	2.0	6.0	109.22	8.0	4.0	0.2222222222222222	0.4380151113241598	0.5488247733281161	5.0	-2.244111285135439	0.3195680882967424
8b	Project-1				481.55599999999976	4.037700000000002	2.0	5.0	96.33	8.0	4.0	0.2142857142857142	0.4497484638988558	0.417887614225239	5.0	-2.8317601625601094	-0.8419841540541936
8b	Project-1				523.6370000000004	5.144900000000004	2.0	5.0	96.33	8.0	4.0	0.2903225806451613	0.3655853971522839	0.2742000008319402	3.0	-1.0892239001088673	-2.2703420610021112
8b	Project-1				486.5719999999997	4.198320000000003	3.0	6.0	105.48	13.0	4.0	0.25	0.3076707245658452	0.3050289520385526	4.0	-0.448278460265932	-0.9626633614451098
8b	Project-1				485.54399999999976	4.6971000000000025	3.0	6.0	114.35	10.0	4.0	0.1851851851851851	0.3511676151231617	0.4016886273506324	5.0	-1.5063687020025365	-0.0843651008023746
8b	Project-1				504.5919999999998	4.401920000000003	2.0	6.0	124.26	11.0	4.0	0.1923076923076923	0.3859597394732049	0.3881587337138886	3.0	-0.3930274071382596	-1.2131853010076885
8b	Project-1				507.59399999999977	4.700480000000003	2.0	6.0	109.04	8.0	4.0	0.2666666666666666	0.3932198077751445	0.3185671012325541	4.0	-1.244113557274021	-1.0912056895279618
8b	Project-1				505.52499999999986	4.1087000000000025	2.0	5.0	96.33	10.0	4.0	0.1851851851851851	0.4123473695990139	0.2405305300300908	4.0	-1.8407215781126949	-1.79491009742931
8b	Project-1				485.54399999999976	4.615420000000003	3.0	6.0	114.35	10.0	4.0	0.1851851851851851	0.3688674593009694	0.4315384675607882	5.0	-1.563162680454484	-0.0165177319782244
8b	Project-1				478.5559999999998	3.9304000000000014	2.0	6.0	93.84	9.0	5.0	0.1428571428571428	0.3867288979693833	0.4449423081212289	5.0	-3.193041951416265	-0.7582180805209936
8b	Project-1				483.5719999999997	4.138920000000002	2.0	5.0	96.33	11.0	4.0	0.2142857142857142	0.430867127670149	0.3699539290976105	4.0	-1.940408520045043	-1.7754806857017795
8b	Project-1				525.6090000000005	3.989600000000002	2.0	6.0	105.56	9.0	4.0	0.2666666666666666	0.396115506789056	0.2299697714882435	4.0	-0.956990343498598	-1.0931053822818857
8b	Project-1				499.5459999999999	3.922600000000003	2.0	5.0	96.33	8.0	4.0	0.2142857142857142	0.4203538826569166	0.5080178209127966	5.0	-2.71830874265419	-0.5704502754000277
8b	Project-1				525.6530000000005	5.390900000000005	2.0	5.0	96.33	14.0	4.0	0.2903225806451613	0.2714045787966155	0.2477914425775148	2.0	0.2456430927084996	-3.5828388059728096
8b	Project-1				506.5659999999998	3.9146800000000015	3.0	6.0	128.91	9.0	4.0	0.2068965517241379	0.350001637339298	0.489409458620031	4.0	-0.5689271862016265	0.7087828249575195
8b	Project-1				505.5249999999998	3.509900000000002	2.0	5.0	96.33	10.0	4.0	0.1851851851851851	0.4193031791026412	0.2388994649413334	4.0	-1.800713768754214	-1.4764185486855557
8b	Project-1				487.5349999999998	3.3708000000000027	2.0	5.0	96.33	10.0	4.0	0.1851851851851851	0.435948661519091	0.2228791493594794	5.0	-2.41649044989311	-1.0885156270042675
8b	Project-1				433.51199999999966	3.0877000000000008	2.0	5.0	96.33	11.0	3.0	0.25	0.5984747594873439	0.2658075516928834	4.0	-1.7897263264175929	-1.588464942246295
8b	Project-1				459.5459999999997	3.881300000000002	2.0	4.0	87.74000000000001	12.0	3.0	0.2222222222222222	0.535193216682394	0.3414162065753773	4.0	-2.097951789537384	-2.3732366501733826
8b	Project-1				473.50799999999987	3.959200000000002	3.0	4.0	107.18999999999998	9.0	4.0	0.1538461538461538	0.3940272237081105	0.2307399348666406	5.0	-2.4132770365004057	-0.461891111563803
8b	Project-1				525.6090000000005	4.037500000000002	3.0	6.0	114.35	10.0	4.0	0.2666666666666666	0.3213461240306417	0.2218494642596736	4.0	-0.1648856496409603	-0.3062516674129582
8b	Project-1				513.5729999999999	4.312700000000002	2.0	5.0	96.33	8.0	4.0	0.2413793103448276	0.4016099896455591	0.2660004671548103	4.0	-1.8135073629126912	-1.5253853198503649
8b	Project-1				495.58299999999974	4.268500000000002	3.0	5.0	105.12	10.0	4.0	0.2413793103448276	0.339521921450609	0.324561447574297	5.0	-1.60216813917628	-0.3818423724399984
8b	Project-1				481.55599999999976	3.6567000000000025	2.0	5.0	96.33	8.0	4.0	0.2142857142857142	0.439380835213973	0.3984517705302407	5.0	-2.7587953145871573	-0.647072840489577
8b	Project-1				464.5289999999998	3.715600000000001	2.0	6.0	93.84	8.0	5.0	0.1111111111111111	0.4005878897845679	0.612582594185255	5.0	-3.6752318877746184	-0.2413750859127299
8b	Project-1				495.58299999999974	4.363100000000002	2.0	5.0	96.33	9.0	4.0	0.2413793103448276	0.4153850898854719	0.2526378418280258	5.0	-2.3358882745866336	-1.3850166408095306
8b	Project-1				513.5729999999999	4.312700000000002	2.0	5.0	96.33	8.0	4.0	0.2413793103448276	0.4016099896455591	0.2660004671548103	4.0	-1.8135073629126912	-1.5253853198503649
8b	Project-1				522.5650000000004	4.677420000000002	3.0	7.0	131.15	10.0	5.0	0.1379310344827586	0.2845327904703779	0.4736553173616842	4.0	-0.7101221253150835	0.3853367678382898
8b	Project-1				511.6259999999997	4.904600000000004	3.0	5.0	105.12	13.0	4.0	0.2666666666666666	0.2970920684622153	0.2096796217114024	3.0	0.0243890530054113	-2.0471144437701683
8b	Project-1				509.6099999999998	4.753200000000003	2.0	5.0	96.33	9.0	4.0	0.2666666666666666	0.3919813906123286	0.2298905143535596	4.0	-1.628632901328449	-1.9618513154583292
8b	Project-1				525.6090000000005	3.991200000000002	2.0	6.0	105.56	8.0	4.0	0.2666666666666666	0.3960925759586027	0.2977954918376583	4.0	-1.1257826010808762	-0.8276967765186253
8b	Project-1				522.5690000000005	3.509500000000002	3.0	8.0	135.83	10.0	5.0	0.1428571428571428	0.2993375177269852	0.4611500531213583	4.0	-0.2142016688957285	1.3047181043674276
8b	Project-1				483.5719999999997	4.268500000000002	3.0	5.0	105.12	11.0	4.0	0.2142857142857142	0.3480763304689395	0.3345107928732056	4.0	-1.2205188342512956	-0.9160864913020452
8b	Project-1				525.6090000000005	3.989600000000002	2.0	6.0	105.56	9.0	4.0	0.2666666666666666	0.396115506789056	0.2309842781020782	4.0	-0.9579187439512528	-1.0913877613432033
8b	Project-1				509.6099999999998	4.753200000000003	2.0	5.0	96.33	10.0	4.0	0.2666666666666666	0.375709188953239	0.2913150952305715	4.0	-1.5444761869855228	-1.9835295911241173
8b	Project-1				506.5659999999998	3.724280000000002	2.0	6.0	120.12	8.0	4.0	0.2068965517241379	0.4129923409946449	0.497311969611272	4.0	-1.323813027017965	0.0192722459547367
8b	Project-1				522.5650000000004	4.046700000000001	3.0	7.0	131.15	10.0	5.0	0.1379310344827586	0.2818545639851469	0.4329532348936167	4.0	-0.6115624669753754	0.6706378271224704
8b	Project-1				527.6000000000007	4.702800000000003	2.0	5.0	96.33	9.0	4.0	0.2666666666666666	0.3641357559087507	0.2390389099997647	4.0	-1.4500043993057812	-1.8657766662802149
8b	Project-1				511.58199999999977	3.335500000000001	3.0	6.0	116.56	9.0	4.0	0.2413793103448276	0.3672292879664676	0.2478473458667722	4.0	-0.4650334755402368	0.25507588364446
8b	Project-1				469.54499999999973	3.878400000000002	3.0	5.0	105.12	10.0	4.0	0.1851851851851851	0.3820036468520938	0.4005525150629029	5.0	-2.109666576753602	-0.1322606180787786
8b	Project-1				538.6080000000013	3.0429000000000004	2.0	6.0	116.64	9.0	4.0	0.2333333333333333	0.3915258543006661	0.3317839811055616	4.0	-0.7252285308578339	-0.0765290666427575
8b	Project-1				509.6099999999998	4.753200000000003	2.0	5.0	96.33	9.0	4.0	0.2666666666666666	0.3919813906123286	0.2298905143535596	4.0	-1.628632901328449	-1.9618513154583292
8b	Project-1				525.6090000000005	3.126800000000001	3.0	6.0	116.56000000000002	12.0	4.0	0.2666666666666666	0.3269113516584725	0.2956320018465774	3.0	0.5855713149482463	-0.2975940400438736
8b	Project-1				479.5439999999998	3.6572000000000022	2.0	6.0	108.8	9.0	5.0	0.1481481481481481	0.3864080569554313	0.5743180462346551	5.0	-2.9063191684274905	0.0400637689017513
8b	Project-1				513.5979999999998	3.8950000000000022	3.0	6.0	114.35	13.0	4.0	0.2413793103448276	0.2784631830721632	0.2906175647015302	3.0	0.501991161555401	-0.8827764840766199
8b	Project-1				525.6530000000005	5.387700000000004	2.0	5.0	96.33	14.0	4.0	0.2903225806451613	0.3224965894844163	0.2508385559691328	2.0	0.1372040435169624	-3.656765277001608
8b	Project-1				525.6530000000005	5.390900000000005	2.0	5.0	96.33	14.0	4.0	0.2903225806451613	0.2901294275045841	0.2481777385287041	2.0	0.2064657453624135	-3.611819760993403
8b	Project-1				527.6250000000006	3.973200000000002	3.0	6.0	116.56	14.0	4.0	0.2666666666666666	0.2885803326618926	0.2640003070287839	3.0	0.8464119542991225	-1.0620294546372533
8b	Project-1				527.6250000000006	3.971600000000002	3.0	6.0	116.56	14.0	4.0	0.2666666666666666	0.3045936192577929	0.2101923444691367	3.0	0.8625926961626406	-1.1775852863957692
8b	Project-1				505.52499999999986	4.123600000000002	3.0	5.0	105.12	10.0	4.0	0.1851851851851851	0.335020564063164	0.6259211684083733	4.0	-1.5071380488470556	-0.1680329819437313
8b	Project-1				525.6090000000005	3.725600000000002	3.0	6.0	116.56	10.0	4.0	0.2666666666666666	0.3400801219500587	0.2250544735980665	4.0	-0.1267532303963253	-0.0945986487569827
8b	Project-1				525.6530000000005	5.390900000000005	2.0	5.0	96.33	14.0	4.0	0.2903225806451613	0.2901294275045841	0.2554007782864976	2.0	0.1998557604798798	-3.599590718659195
8b	Project-1				497.5989999999997	4.657000000000003	3.0	5.0	105.12	12.0	4.0	0.2413793103448276	0.3293323535410045	0.2263166512299078	4.0	-0.8148234155691659	-1.422253349436504
8b	Project-1				513.5979999999998	3.8934000000000015	3.0	6.0	114.35	13.0	4.0	0.2413793103448276	0.3141909555155014	0.2267641032843701	3.0	0.4864890534578628	-1.0465411834602456
8b	Project-1				511.6259999999997	5.0008000000000035	2.0	5.0	96.33	13.0	4.0	0.2666666666666666	0.3305189795349537	0.272489512427268	2.0	-0.1547425188499243	-3.280066251165072
8b	Project-1				481.55599999999976	3.9746000000000015	2.0	5.0	96.33	8.0	4.0	0.2142857142857142	0.4355286732281471	0.4286215832507603	5.0	-2.8065215809011024	-0.7662929923142731
8b	Project-1				499.57099999999974	3.504900000000002	3.0	6.0	114.35	12.0	4.0	0.2142857142857142	0.3051060538804686	0.3327028369124077	4.0	-0.342854319295612	-0.1274127982202139
8b	Project-1				499.57099999999974	3.1930000000000005	3.0	6.0	116.56	12.0	4.0	0.2142857142857142	0.3443286262784448	0.3385493730664187	4.0	-0.3496199499694758	0.0562861378139454
8b	Project-1				513.5979999999998	3.5831000000000017	3.0	6.0	116.56	13.0	4.0	0.2413793103448276	0.3163628903844295	0.2950496789390617	3.0	0.49926271374278	-0.699378610549505
8b	Project-1				525.6090000000005	3.989600000000002	2.0	6.0	105.56	10.0	4.0	0.2666666666666666	0.379671686849811	0.2305932907774566	4.0	-0.8168372214851114	-1.2174519129708572
8b	Project-1				511.6259999999997	4.999200000000004	2.0	5.0	96.33	13.0	4.0	0.2666666666666666	0.3480068022841886	0.2138451017004237	3.0	-0.6206050448307837	-3.03340761147601
8b	Project-1				479.5399999999998	3.4917000000000016	3.0	5.0	105.12	9.0	4.0	0.1428571428571428	0.3530116617462321	0.4867180346752106	5.0	-2.2849573567698807	0.4182604788427462
8b	Project-1				467.52899999999977	3.115500000000001	2.0	5.0	96.33	8.0	4.0	0.1851851851851851	0.4714472163097082	0.2267074345642259	5.0	-2.823081275292462	-0.703209280606779
8b	Project-1				483.5279999999998	3.203000000000001	2.0	6.0	105.56000000000002	8.0	4.0	0.1851851851851851	0.4536009229528983	0.2262497812350959	5.0	-2.180615490039175	-0.2728426815183824
[truncated: 24,223 more rows]
