# Supplementary material for: FLOWR.ROOT – A flow matching-based foundation model for joint multi-purpose structure-aware 3D ligand generation and affinity prediction
Source: Nat Commun. 2026 Jul 6;17:5883. doi: 10.1038/s41467-026-74130-9 (PMC13338463; doi:10.1038/s41467-026-74130-9)
Supplement: Supplementary file 4 — Source Data [file 41467_2026_74130_MOESM4_ESM.zip › final/Figure_3.csv]

subfigure	target_id	mol_idx_within_target	guidance_level	pred_pic50	dataset	MW	LogP	HBD	HBA	TPSA	NumRotBonds	NumAromaticRings	Fsp3	QED	SAscore	PCA1	PCA2	UMAP1	UMAP2	property_name	value
3a	gen_ligs_1bcj_NGA_1_1	0.0	no-guid	3.442770481109619
3a	gen_ligs_1bcj_NGA_1_1	1.0	no-guid	5.046702861785889
3a	gen_ligs_1bcj_NGA_1_1	2.0	no-guid	3.87479305267334
3a	gen_ligs_1bcj_NGA_1_1	3.0	no-guid	3.221090793609619
3a	gen_ligs_1bcj_NGA_1_1	4.0	no-guid	3.730879783630371
3a	gen_ligs_1bcj_NGA_1_1	5.0	no-guid	3.646918296813965
3a	gen_ligs_1bcj_NGA_1_1	6.0	no-guid	3.9392752647399902
3a	gen_ligs_1bcj_NGA_1_1	7.0	no-guid	4.768425464630127
3a	gen_ligs_1bcj_NGA_1_1	8.0	no-guid	3.4088592529296875
3a	gen_ligs_1bcj_NGA_1_1	9.0	no-guid	3.821001529693603
3a	gen_ligs_1bcj_NGA_1_1	10.0	no-guid	3.868880271911621
3a	gen_ligs_1bcj_NGA_1_1	11.0	no-guid	4.006182670593262
3a	gen_ligs_1bcj_NGA_1_1	12.0	no-guid	4.497995853424072
3a	gen_ligs_1bcj_NGA_1_1	13.0	no-guid	3.244558811187744
3a	gen_ligs_1bcj_NGA_1_1	14.0	no-guid	3.824375629425049
3a	gen_ligs_1bcj_NGA_1_1	15.0	no-guid	3.8434090614318848
3a	gen_ligs_1bcj_NGA_1_1	16.0	no-guid	3.738107204437256
3a	gen_ligs_1bcj_NGA_1_1	17.0	no-guid	3.365194320678711
3a	gen_ligs_1bcj_NGA_1_1	18.0	no-guid	3.814034938812256
3a	gen_ligs_1bcj_NGA_1_1	19.0	no-guid	3.1707282066345215
3a	gen_ligs_1bcj_NGA_1_1	20.0	no-guid	4.486990928649902
3a	gen_ligs_1bcj_NGA_1_1	21.0	no-guid	3.4343485832214355
3a	gen_ligs_1bcj_NGA_1_1	22.0	no-guid	4.4794745445251465
3a	gen_ligs_1bcj_NGA_1_1	23.0	no-guid	3.586577892303467
3a	gen_ligs_1bcj_NGA_1_1	24.0	no-guid	3.5292539596557617
3a	gen_ligs_1bcj_NGA_1_1	25.0	no-guid	3.993207454681397
3a	gen_ligs_1bcj_NGA_1_1	26.0	no-guid	3.7977685928344727
3a	gen_ligs_1bcj_NGA_1_1	27.0	no-guid	4.563936233520508
3a	gen_ligs_1bcj_NGA_1_1	28.0	no-guid	4.800045013427734
3a	gen_ligs_1bcj_NGA_1_1	29.0	no-guid	4.586071014404297
3a	gen_ligs_1bcj_NGA_1_1	30.0	no-guid	3.3226513862609863
3a	gen_ligs_1bcj_NGA_1_1	31.0	no-guid	3.0567383766174316
3a	gen_ligs_1bcj_NGA_1_1	32.0	no-guid	3.843596935272217
3a	gen_ligs_1bcj_NGA_1_1	33.0	no-guid	4.338688850402832
3a	gen_ligs_1bcj_NGA_1_1	34.0	no-guid	3.4135494232177734
3a	gen_ligs_1bcj_NGA_1_1	35.0	no-guid	3.0444655418395996
3a	gen_ligs_1bcj_NGA_1_1	36.0	no-guid	4.393580436706543
3a	gen_ligs_1bcj_NGA_1_1	37.0	no-guid	4.219036102294922
3a	gen_ligs_1bcj_NGA_1_1	38.0	no-guid	3.3840484619140625
3a	gen_ligs_1bcj_NGA_1_1	39.0	no-guid	5.5283002853393555
3a	gen_ligs_1bcj_NGA_1_1	40.0	no-guid	3.49385404586792
3a	gen_ligs_1bcj_NGA_1_1	41.0	no-guid	3.1940855979919434
3a	gen_ligs_1bcj_NGA_1_1	42.0	no-guid	3.4823737144470215
3a	gen_ligs_1bcj_NGA_1_1	43.0	no-guid	2.835474967956543
3a	gen_ligs_1bcj_NGA_1_1	44.0	no-guid	3.1182594299316406
3a	gen_ligs_1bcj_NGA_1_1	45.0	no-guid	4.238954067230225
3a	gen_ligs_1bcj_NGA_1_1	46.0	no-guid	4.860056400299072
3a	gen_ligs_1bcj_NGA_1_1	47.0	no-guid	3.576958656311035
3a	gen_ligs_1bcj_NGA_1_1	48.0	no-guid	4.406028747558594
3a	gen_ligs_1bcj_NGA_1_1	49.0	no-guid	4.692748546600342
3a	gen_ligs_1bcj_NGA_1_1	50.0	no-guid	3.5189104080200195
3a	gen_ligs_1bcj_NGA_1_1	51.0	no-guid	5.291293621063232
3a	gen_ligs_1bcj_NGA_1_1	52.0	no-guid	3.915384292602539
3a	gen_ligs_1bcj_NGA_1_1	53.0	no-guid	4.192522048950195
3a	gen_ligs_1bcj_NGA_1_1	54.0	no-guid	3.256746768951416
3a	gen_ligs_1bcj_NGA_1_1	55.0	no-guid	3.1992015838623047
3a	gen_ligs_1bcj_NGA_1_1	56.0	no-guid	4.109035015106201
3a	gen_ligs_1bcj_NGA_1_1	57.0	no-guid	3.2950825691223145
3a	gen_ligs_1bcj_NGA_1_1	58.0	no-guid	3.631223201751709
3a	gen_ligs_1bcj_NGA_1_1	59.0	no-guid	2.548915386199951
3a	gen_ligs_1bcj_NGA_1_1	60.0	no-guid	4.074608325958252
3a	gen_ligs_1bcj_NGA_1_1	61.0	no-guid	3.4229979515075684
3a	gen_ligs_1bcj_NGA_1_1	62.0	no-guid	4.510419845581055
3a	gen_ligs_1bcj_NGA_1_1	63.0	no-guid	2.9471616744995117
3a	gen_ligs_1bcj_NGA_1_1	64.0	no-guid	4.564163684844971
3a	gen_ligs_1bcj_NGA_1_1	65.0	no-guid	3.5707688331604004
3a	gen_ligs_1bcj_NGA_1_1	66.0	no-guid	3.268012523651123
3a	gen_ligs_1bcj_NGA_1_1	67.0	no-guid	2.992702007293701
3a	gen_ligs_1bcj_NGA_1_1	68.0	no-guid	3.8034920692443848
3a	gen_ligs_1bcj_NGA_1_1	69.0	no-guid	3.387113094329834
3a	gen_ligs_1bcj_NGA_1_1	70.0	no-guid	3.9409961700439458
3a	gen_ligs_1bcj_NGA_1_1	71.0	no-guid	3.048518657684326
3a	gen_ligs_1bcj_NGA_1_1	72.0	no-guid	4.797842502593994
3a	gen_ligs_1bcj_NGA_1_1	73.0	no-guid	3.4394707679748535
3a	gen_ligs_1bcj_NGA_1_1	74.0	no-guid	4.575554370880127
3a	gen_ligs_1bcj_NGA_1_1	75.0	no-guid	4.327162742614746
3a	gen_ligs_1bcj_NGA_1_1	76.0	no-guid	4.956787109375
3a	gen_ligs_1bcj_NGA_1_1	77.0	no-guid	4.313469886779785
3a	gen_ligs_1bcj_NGA_1_1	78.0	no-guid	3.640338897705078
3a	gen_ligs_1bcj_NGA_1_1	79.0	no-guid	3.386869430541992
3a	gen_ligs_1bcj_NGA_1_1	80.0	no-guid	4.4155497550964355
3a	gen_ligs_1bcj_NGA_1_1	81.0	no-guid	3.043501853942871
3a	gen_ligs_1bcj_NGA_1_1	82.0	no-guid	4.040515899658203
3a	gen_ligs_1bcj_NGA_1_1	83.0	no-guid	2.4919145107269287
3a	gen_ligs_1bcj_NGA_1_1	84.0	no-guid	4.000086307525635
3a	gen_ligs_1bcj_NGA_1_1	85.0	no-guid	2.631887912750244
3a	gen_ligs_1bcj_NGA_1_1	86.0	no-guid	4.025895595550537
3a	gen_ligs_1bcj_NGA_1_1	87.0	no-guid	3.3021373748779297
3a	gen_ligs_1bcj_NGA_1_1	88.0	no-guid	4.9209794998168945
3a	gen_ligs_1bcj_NGA_1_1	89.0	no-guid	2.6939682960510254
3a	gen_ligs_1bcj_NGA_1_1	90.0	no-guid	3.752768039703369
3a	gen_ligs_1bcj_NGA_1_1	91.0	no-guid	3.960310459136963
3a	gen_ligs_1bcj_NGA_1_1	92.0	no-guid	3.5552711486816406
3a	gen_ligs_1bcj_NGA_1_1	93.0	no-guid	3.8549551963806152
3a	gen_ligs_1bcj_NGA_1_1	94.0	no-guid	3.787893295288086
3a	gen_ligs_1bcj_NGA_1_1	95.0	no-guid	3.213168144226074
3a	gen_ligs_1bcj_NGA_1_1	96.0	no-guid	4.226120471954346
3a	gen_ligs_1bcj_NGA_1_1	97.0	no-guid	4.265557289123535
3a	gen_ligs_1bcj_NGA_1_1	98.0	no-guid	4.16964864730835
3a	gen_ligs_1bcj_NGA_2_1	0.0	no-guid	3.060140609741211
3a	gen_ligs_1bcj_NGA_2_1	1.0	no-guid	3.9944448471069336
3a	gen_ligs_1bcj_NGA_2_1	2.0	no-guid	3.64697265625
3a	gen_ligs_1bcj_NGA_2_1	3.0	no-guid	3.032658576965332
3a	gen_ligs_1bcj_NGA_2_1	4.0	no-guid	2.601038932800293
3a	gen_ligs_1bcj_NGA_2_1	5.0	no-guid	4.596378326416016
3a	gen_ligs_1bcj_NGA_2_1	6.0	no-guid	3.6558737754821777
3a	gen_ligs_1bcj_NGA_2_1	7.0	no-guid	3.2791099548339844
3a	gen_ligs_1bcj_NGA_2_1	8.0	no-guid	3.440415382385254
3a	gen_ligs_1bcj_NGA_2_1	9.0	no-guid	4.722653865814209
3a	gen_ligs_1bcj_NGA_2_1	10.0	no-guid	3.185619354248047
3a	gen_ligs_1bcj_NGA_2_1	11.0	no-guid	2.947837829589844
3a	gen_ligs_1bcj_NGA_2_1	12.0	no-guid	5.321591854095459
3a	gen_ligs_1bcj_NGA_2_1	13.0	no-guid	3.063877582550049
3a	gen_ligs_1bcj_NGA_2_1	14.0	no-guid	4.743974208831787
3a	gen_ligs_1bcj_NGA_2_1	15.0	no-guid	3.522404670715332
3a	gen_ligs_1bcj_NGA_2_1	16.0	no-guid	3.4070911407470703
3a	gen_ligs_1bcj_NGA_2_1	17.0	no-guid	3.2371954917907715
3a	gen_ligs_1bcj_NGA_2_1	18.0	no-guid	3.9375486373901367
3a	gen_ligs_1bcj_NGA_2_1	19.0	no-guid	3.771417617797851
3a	gen_ligs_1bcj_NGA_2_1	20.0	no-guid	3.5734381675720215
3a	gen_ligs_1bcj_NGA_2_1	21.0	no-guid	5.0744805335998535
3a	gen_ligs_1bcj_NGA_2_1	22.0	no-guid	3.4022512435913086
3a	gen_ligs_1bcj_NGA_2_1	23.0	no-guid	2.904582262039185
3a	gen_ligs_1bcj_NGA_2_1	24.0	no-guid	3.5163912773132324
3a	gen_ligs_1bcj_NGA_2_1	25.0	no-guid	3.4919652938842773
3a	gen_ligs_1bcj_NGA_2_1	26.0	no-guid	3.7840871810913086
3a	gen_ligs_1bcj_NGA_2_1	27.0	no-guid	3.419048309326172
3a	gen_ligs_1bcj_NGA_2_1	28.0	no-guid	4.923965930938721
3a	gen_ligs_1bcj_NGA_2_1	29.0	no-guid	3.9383816719055176
3a	gen_ligs_1bcj_NGA_2_1	30.0	no-guid	3.4703779220581055
3a	gen_ligs_1bcj_NGA_2_1	31.0	no-guid	3.558551788330078
3a	gen_ligs_1bcj_NGA_2_1	32.0	no-guid	3.8812737464904785
3a	gen_ligs_1bcj_NGA_2_1	33.0	no-guid	3.506279945373535
3a	gen_ligs_1bcj_NGA_2_1	34.0	no-guid	3.7795424461364746
3a	gen_ligs_1bcj_NGA_2_1	35.0	no-guid	3.946323871612549
3a	gen_ligs_1bcj_NGA_2_1	36.0	no-guid	3.4339609146118164
3a	gen_ligs_1bcj_NGA_2_1	37.0	no-guid	3.135744094848633
3a	gen_ligs_1bcj_NGA_2_1	38.0	no-guid	3.5313096046447754
3a	gen_ligs_1bcj_NGA_2_1	39.0	no-guid	3.2700233459472656
3a	gen_ligs_1bcj_NGA_2_1	40.0	no-guid	3.2849416732788086
3a	gen_ligs_1bcj_NGA_2_1	41.0	no-guid	3.470984935760498
3a	gen_ligs_1bcj_NGA_2_1	42.0	no-guid	4.6699299812316895
3a	gen_ligs_1bcj_NGA_2_1	43.0	no-guid	3.398780345916748
3a	gen_ligs_1bcj_NGA_2_1	44.0	no-guid	3.659879684448242
3a	gen_ligs_1bcj_NGA_2_1	45.0	no-guid	3.495098114013672
3a	gen_ligs_1bcj_NGA_2_1	46.0	no-guid	3.9944891929626465
3a	gen_ligs_1bcj_NGA_2_1	47.0	no-guid	2.6871652603149414
3a	gen_ligs_1bcj_NGA_2_1	48.0	no-guid	4.145584583282471
3a	gen_ligs_1bcj_NGA_2_1	49.0	no-guid	3.2188920974731445
3a	gen_ligs_1bcj_NGA_2_1	50.0	no-guid	3.967482089996338
3a	gen_ligs_1bcj_NGA_2_1	51.0	no-guid	4.243465423583984
3a	gen_ligs_1bcj_NGA_2_1	52.0	no-guid	3.2867226600646973
3a	gen_ligs_1bcj_NGA_2_1	53.0	no-guid	2.8620963096618652
3a	gen_ligs_1bcj_NGA_2_1	54.0	no-guid	3.5510826110839844
3a	gen_ligs_1bcj_NGA_2_1	55.0	no-guid	4.8257222175598145
3a	gen_ligs_1bcj_NGA_2_1	56.0	no-guid	3.250763416290283
3a	gen_ligs_1bcj_NGA_2_1	57.0	no-guid	4.30581521987915
3a	gen_ligs_1bcj_NGA_2_1	58.0	no-guid	4.082489490509033
3a	gen_ligs_1bcj_NGA_2_1	59.0	no-guid	3.091148376464844
3a	gen_ligs_1bcj_NGA_2_1	60.0	no-guid	3.3061227798461914
3a	gen_ligs_1bcj_NGA_2_1	61.0	no-guid	3.7591805458068848
3a	gen_ligs_1bcj_NGA_2_1	62.0	no-guid	4.477375030517578
3a	gen_ligs_1bcj_NGA_2_1	63.0	no-guid	3.305744171142578
3a	gen_ligs_1bcj_NGA_2_1	64.0	no-guid	4.07968282699585
3a	gen_ligs_1bcj_NGA_2_1	65.0	no-guid	3.2452306747436523
3a	gen_ligs_1bcj_NGA_2_1	66.0	no-guid	2.661264419555664
3a	gen_ligs_1bcj_NGA_2_1	67.0	no-guid	3.915191650390625
3a	gen_ligs_1bcj_NGA_2_1	68.0	no-guid	3.4266982078552246
3a	gen_ligs_1bcj_NGA_2_1	69.0	no-guid	3.180875778198242
3a	gen_ligs_1bcj_NGA_2_1	70.0	no-guid	3.294771671295166
3a	gen_ligs_1bcj_NGA_2_1	71.0	no-guid	4.517969131469727
3a	gen_ligs_1bcj_NGA_2_1	72.0	no-guid	3.1832504272460938
3a	gen_ligs_1bcj_NGA_2_1	73.0	no-guid	3.510641574859619
3a	gen_ligs_1bcj_NGA_2_1	74.0	no-guid	4.492553234100342
3a	gen_ligs_1bcj_NGA_2_1	75.0	no-guid	4.156660079956055
3a	gen_ligs_1bcj_NGA_2_1	76.0	no-guid	3.3500566482543945
3a	gen_ligs_1bcj_NGA_2_1	77.0	no-guid	4.26003360748291
3a	gen_ligs_1bcj_NGA_2_1	78.0	no-guid	3.667495250701904
3a	gen_ligs_1bcj_NGA_2_1	79.0	no-guid	3.4547362327575684
3a	gen_ligs_1bcj_NGA_2_1	80.0	no-guid	2.974177122116089
3a	gen_ligs_1bcj_NGA_2_1	81.0	no-guid	4.060821533203125
3a	gen_ligs_1bcj_NGA_2_1	82.0	no-guid	3.7857818603515625
3a	gen_ligs_1bcj_NGA_2_1	83.0	no-guid	3.4312353134155273
3a	gen_ligs_1bcj_NGA_2_1	84.0	no-guid	3.6865525245666504
3a	gen_ligs_1bcj_NGA_2_1	85.0	no-guid	4.3311591148376465
3a	gen_ligs_1bcj_NGA_2_1	86.0	no-guid	3.2283530235290527
3a	gen_ligs_1bcj_NGA_2_1	87.0	no-guid	3.5268044471740723
3a	gen_ligs_1bcj_NGA_2_1	88.0	no-guid	3.679466724395752
3a	gen_ligs_1bcj_NGA_2_1	89.0	no-guid	3.75825834274292
3a	gen_ligs_1bcj_NGA_2_1	90.0	no-guid	3.60262680053711
3a	gen_ligs_1bcj_NGA_2_1	91.0	no-guid	3.9009642601013184
3a	gen_ligs_1bcj_NGA_2_1	92.0	no-guid	3.2501020431518555
3a	gen_ligs_1bcj_NGA_2_1	93.0	no-guid	2.928825855255127
3a	gen_ligs_1bcj_NGA_2_1	94.0	no-guid	3.794379711151123
3a	gen_ligs_1bcj_NGA_2_1	95.0	no-guid	3.697402477264404
3a	gen_ligs_1bcj_NGA_2_1	96.0	no-guid	3.518650531768799
3a	gen_ligs_1bcj_NGA_2_1	97.0	no-guid	3.5899782180786133
3a	gen_ligs_1bcj_NGA_2_1	98.0	no-guid	3.8060784339904785
3a	gen_ligs_1bcj_NGA_3_1	0.0	no-guid	3.989928722381592
3a	gen_ligs_1bcj_NGA_3_1	1.0	no-guid	4.1713714599609375
3a	gen_ligs_1bcj_NGA_3_1	2.0	no-guid	4.033697605133057
3a	gen_ligs_1bcj_NGA_3_1	3.0	no-guid	3.5663657188415527
3a	gen_ligs_1bcj_NGA_3_1	4.0	no-guid	4.106858730316162
3a	gen_ligs_1bcj_NGA_3_1	5.0	no-guid	4.989624977111816
3a	gen_ligs_1bcj_NGA_3_1	6.0	no-guid	3.162015438079834
3a	gen_ligs_1bcj_NGA_3_1	7.0	no-guid	3.4131617546081543
3a	gen_ligs_1bcj_NGA_3_1	8.0	no-guid	3.2816805839538574
3a	gen_ligs_1bcj_NGA_3_1	9.0	no-guid	5.4068145751953125
3a	gen_ligs_1bcj_NGA_3_1	10.0	no-guid	3.748584270477295
3a	gen_ligs_1bcj_NGA_3_1	11.0	no-guid	3.106898307800293
3a	gen_ligs_1bcj_NGA_3_1	12.0	no-guid	4.1009111404418945
3a	gen_ligs_1bcj_NGA_3_1	13.0	no-guid	3.337000846862793
3a	gen_ligs_1bcj_NGA_3_1	14.0	no-guid	3.7360525131225586
3a	gen_ligs_1bcj_NGA_3_1	15.0	no-guid	3.509247303009033
3a	gen_ligs_1bcj_NGA_3_1	16.0	no-guid	4.2982659339904785
3a	gen_ligs_1bcj_NGA_3_1	17.0	no-guid	3.844132900238037
3a	gen_ligs_1bcj_NGA_3_1	18.0	no-guid	3.476436138153076
3a	gen_ligs_1bcj_NGA_3_1	19.0	no-guid	3.69107723236084
3a	gen_ligs_1bcj_NGA_3_1	20.0	no-guid	4.080699443817139
3a	gen_ligs_1bcj_NGA_3_1	21.0	no-guid	4.826974391937256
3a	gen_ligs_1bcj_NGA_3_1	22.0	no-guid	3.834690570831299
3a	gen_ligs_1bcj_NGA_3_1	23.0	no-guid	4.278462886810303
3a	gen_ligs_1bcj_NGA_3_1	24.0	no-guid	3.618368625640869
3a	gen_ligs_1bcj_NGA_3_1	25.0	no-guid	3.872026920318603
3a	gen_ligs_1bcj_NGA_3_1	26.0	no-guid	4.0994181632995605
3a	gen_ligs_1bcj_NGA_3_1	27.0	no-guid	4.231105327606201
3a	gen_ligs_1bcj_NGA_3_1	28.0	no-guid	4.330491065979004
3a	gen_ligs_1bcj_NGA_3_1	29.0	no-guid	4.099122047424316
3a	gen_ligs_1bcj_NGA_3_1	30.0	no-guid	3.4643802642822266
3a	gen_ligs_1bcj_NGA_3_1	31.0	no-guid	4.069423675537109
3a	gen_ligs_1bcj_NGA_3_1	32.0	no-guid	4.43930721282959
3a	gen_ligs_1bcj_NGA_3_1	33.0	no-guid	3.5550012588500977
3a	gen_ligs_1bcj_NGA_3_1	34.0	no-guid	3.241086006164551
3a	gen_ligs_1bcj_NGA_3_1	35.0	no-guid	4.6311564445495605
3a	gen_ligs_1bcj_NGA_3_1	36.0	no-guid	4.189821243286133
3a	gen_ligs_1bcj_NGA_3_1	37.0	no-guid	3.0638041496276855
3a	gen_ligs_1bcj_NGA_3_1	38.0	no-guid	3.389014720916748
3a	gen_ligs_1bcj_NGA_3_1	39.0	no-guid	3.5639805793762207
3a	gen_ligs_1bcj_NGA_3_1	40.0	no-guid	3.837279319763184
3a	gen_ligs_1bcj_NGA_3_1	41.0	no-guid	3.8721365928649902
3a	gen_ligs_1bcj_NGA_3_1	42.0	no-guid	3.8327927589416504
3a	gen_ligs_1bcj_NGA_3_1	43.0	no-guid	3.396587371826172
3a	gen_ligs_1bcj_NGA_3_1	44.0	no-guid	2.882533550262451
3a	gen_ligs_1bcj_NGA_3_1	45.0	no-guid	3.9967541694641113
3a	gen_ligs_1bcj_NGA_3_1	46.0	no-guid	3.469963550567627
3a	gen_ligs_1bcj_NGA_3_1	47.0	no-guid	4.046659469604492
3a	gen_ligs_1bcj_NGA_3_1	48.0	no-guid	3.512063980102539
3a	gen_ligs_1bcj_NGA_3_1	49.0	no-guid	2.997429370880127
3a	gen_ligs_1bcj_NGA_3_1	50.0	no-guid	4.385150909423828
3a	gen_ligs_1bcj_NGA_3_1	51.0	no-guid	2.8670835494995117
3a	gen_ligs_1bcj_NGA_3_1	52.0	no-guid	4.099730968475342
3a	gen_ligs_1bcj_NGA_3_1	53.0	no-guid	3.449854850769043
3a	gen_ligs_1bcj_NGA_3_1	54.0	no-guid	4.407949924468994
3a	gen_ligs_1bcj_NGA_3_1	55.0	no-guid	3.5194897651672363
3a	gen_ligs_1bcj_NGA_3_1	56.0	no-guid	5.724865913391113
3a	gen_ligs_1bcj_NGA_3_1	57.0	no-guid	4.131720542907715
3a	gen_ligs_1bcj_NGA_3_1	58.0	no-guid	4.031675815582275
3a	gen_ligs_1bcj_NGA_3_1	59.0	no-guid	3.6400532722473145
3a	gen_ligs_1bcj_NGA_3_1	60.0	no-guid	4.193868637084961
3a	gen_ligs_1bcj_NGA_3_1	61.0	no-guid	3.4916887283325195
3a	gen_ligs_1bcj_NGA_3_1	62.0	no-guid	2.8772754669189453
3a	gen_ligs_1bcj_NGA_3_1	63.0	no-guid	3.939200401306152
3a	gen_ligs_1bcj_NGA_3_1	64.0	no-guid	3.743928909301758
3a	gen_ligs_1bcj_NGA_3_1	65.0	no-guid	4.975378513336182
3a	gen_ligs_1bcj_NGA_3_1	66.0	no-guid	4.298447608947754
3a	gen_ligs_1bcj_NGA_3_1	67.0	no-guid	3.399693012237549
3a	gen_ligs_1bcj_NGA_3_1	68.0	no-guid	3.436861038208008
3a	gen_ligs_1bcj_NGA_3_1	69.0	no-guid	5.889779567718506
3a	gen_ligs_1bcj_NGA_3_1	70.0	no-guid	4.267683029174805
3a	gen_ligs_1bcj_NGA_3_1	71.0	no-guid	3.731442928314209
3a	gen_ligs_1bcj_NGA_3_1	72.0	no-guid	4.09495210647583
3a	gen_ligs_1bcj_NGA_3_1	73.0	no-guid	3.0149407386779785
3a	gen_ligs_1bcj_NGA_3_1	74.0	no-guid	3.4190115928649902
3a	gen_ligs_1bcj_NGA_3_1	75.0	no-guid	5.3203349113464355
3a	gen_ligs_1bcj_NGA_3_1	76.0	no-guid	4.621829509735107
3a	gen_ligs_1bcj_NGA_3_1	77.0	no-guid	4.242738246917725
3a	gen_ligs_1bcj_NGA_3_1	78.0	no-guid	5.669728755950928
3a	gen_ligs_1bcj_NGA_3_1	79.0	no-guid	4.789618492126465
3a	gen_ligs_1bcj_NGA_3_1	80.0	no-guid	2.452834129333496
3a	gen_ligs_1bcj_NGA_3_1	81.0	no-guid	3.9289469718933105
3a	gen_ligs_1bcj_NGA_3_1	82.0	no-guid	2.8487820625305176
3a	gen_ligs_1bcj_NGA_3_1	83.0	no-guid	4.979698181152344
3a	gen_ligs_1bcj_NGA_3_1	84.0	no-guid	3.796230792999267
3a	gen_ligs_1bcj_NGA_3_1	85.0	no-guid	3.588679790496826
3a	gen_ligs_1bcj_NGA_3_1	86.0	no-guid	3.732946395874023
3a	gen_ligs_1bcj_NGA_3_1	87.0	no-guid	4.02114725112915
3a	gen_ligs_1bcj_NGA_3_1	88.0	no-guid	3.8609652519226074
3a	gen_ligs_1bcj_NGA_3_1	89.0	no-guid	4.770823955535889
3a	gen_ligs_1bcj_NGA_3_1	90.0	no-guid	4.450777530670166
3a	gen_ligs_1bcj_NGA_3_1	91.0	no-guid	4.506393909454346
3a	gen_ligs_1bcj_NGA_3_1	92.0	no-guid	3.486486434936523
3a	gen_ligs_1bcj_NGA_3_1	93.0	no-guid	4.626466274261475
3a	gen_ligs_1bcj_NGA_3_1	94.0	no-guid	4.631028652191162
3a	gen_ligs_1bcj_NGA_3_1	95.0	no-guid	3.1729650497436523
3a	gen_ligs_1bcj_NGA_3_1	96.0	no-guid	2.9496355056762695
3a	gen_ligs_1bcj_NGA_3_1	97.0	no-guid	4.67331075668335
3a	gen_ligs_1bcj_NGA_3_1	98.0	no-guid	4.76576566696167
3a	gen_ligs_1bcj_NGA_3_1	99.0	no-guid	3.580336093902588
3a	gen_ligs_1fj4_TLM_A_500	0.0	no-guid	5.81011438369751
3a	gen_ligs_1fj4_TLM_A_500	1.0	no-guid	4.838623046875
3a	gen_ligs_1fj4_TLM_A_500	2.0	no-guid	4.513955116271973
3a	gen_ligs_1fj4_TLM_A_500	3.0	no-guid	5.129922389984131
3a	gen_ligs_1fj4_TLM_A_500	4.0	no-guid	5.0384955406188965
3a	gen_ligs_1fj4_TLM_A_500	5.0	no-guid	4.608259677886963
3a	gen_ligs_1fj4_TLM_A_500	6.0	no-guid	4.118984222412109
3a	gen_ligs_1fj4_TLM_A_500	7.0	no-guid	4.575884819030762
3a	gen_ligs_1fj4_TLM_A_500	8.0	no-guid	5.0243144035339355
3a	gen_ligs_1fj4_TLM_A_500	9.0	no-guid	6.199507236480713
3a	gen_ligs_1fj4_TLM_A_500	10.0	no-guid	4.5164995193481445
3a	gen_ligs_1fj4_TLM_A_500	11.0	no-guid	4.51253604888916
3a	gen_ligs_1fj4_TLM_A_500	12.0	no-guid	4.408231735229492
3a	gen_ligs_1fj4_TLM_A_500	13.0	no-guid	5.282599925994873
3a	gen_ligs_1fj4_TLM_A_500	14.0	no-guid	4.671436786651611
3a	gen_ligs_1fj4_TLM_A_500	15.0	no-guid	5.3820037841796875
3a	gen_ligs_1fj4_TLM_A_500	16.0	no-guid	4.9113006591796875
3a	gen_ligs_1fj4_TLM_A_500	17.0	no-guid	4.261315822601318
3a	gen_ligs_1fj4_TLM_A_500	18.0	no-guid	5.703377723693848
3a	gen_ligs_1fj4_TLM_A_500	19.0	no-guid	4.8747711181640625
3a	gen_ligs_1fj4_TLM_A_500	20.0	no-guid	4.545876502990723
3a	gen_ligs_1fj4_TLM_A_500	21.0	no-guid	5.023096561431885
3a	gen_ligs_1fj4_TLM_A_500	22.0	no-guid	4.8059773445129395
3a	gen_ligs_1fj4_TLM_A_500	23.0	no-guid	4.4804792404174805
3a	gen_ligs_1fj4_TLM_A_500	24.0	no-guid	5.359790802001953
3a	gen_ligs_1fj4_TLM_A_500	25.0	no-guid	5.91518497467041
3a	gen_ligs_1fj4_TLM_A_500	26.0	no-guid	5.6964592933654785
3a	gen_ligs_1fj4_TLM_A_500	27.0	no-guid	4.748190879821777
3a	gen_ligs_1fj4_TLM_A_500	28.0	no-guid	5.077956676483154
3a	gen_ligs_1fj4_TLM_A_500	29.0	no-guid	5.266963481903076
3a	gen_ligs_1fj4_TLM_A_500	30.0	no-guid	5.42631196975708
3a	gen_ligs_1fj4_TLM_A_500	31.0	no-guid	4.248234272003174
3a	gen_ligs_1fj4_TLM_A_500	32.0	no-guid	3.830652713775635
3a	gen_ligs_1fj4_TLM_A_500	33.0	no-guid	4.235833168029785
3a	gen_ligs_1fj4_TLM_A_500	34.0	no-guid	5.137125492095947
3a	gen_ligs_1fj4_TLM_A_500	35.0	no-guid	5.59644079208374
3a	gen_ligs_1fj4_TLM_A_500	36.0	no-guid	4.791987419128418
3a	gen_ligs_1fj4_TLM_A_500	37.0	no-guid	5.31602144241333
3a	gen_ligs_1fj4_TLM_A_500	38.0	no-guid	4.964655876159668
3a	gen_ligs_1fj4_TLM_A_500	39.0	no-guid	5.0509724617004395
3a	gen_ligs_1fj4_TLM_A_500	40.0	no-guid	5.9540486335754395
3a	gen_ligs_1fj4_TLM_A_500	41.0	no-guid	5.946655750274658
3a	gen_ligs_1fj4_TLM_A_500	42.0	no-guid	5.2225775718688965
3a	gen_ligs_1fj4_TLM_A_500	43.0	no-guid	5.632184028625488
3a	gen_ligs_1fj4_TLM_A_500	44.0	no-guid	4.945481777191162
3a	gen_ligs_1fj4_TLM_A_500	45.0	no-guid	4.547126770019531
3a	gen_ligs_1fj4_TLM_A_500	46.0	no-guid	4.663359642028809
3a	gen_ligs_1fj4_TLM_A_500	47.0	no-guid	5.143942356109619
3a	gen_ligs_1fj4_TLM_A_500	48.0	no-guid	4.414764404296875
3a	gen_ligs_1fj4_TLM_A_500	49.0	no-guid	5.4859299659729
3a	gen_ligs_1fj4_TLM_A_500	50.0	no-guid	5.467710018157959
3a	gen_ligs_1fj4_TLM_A_500	51.0	no-guid	4.3322367668151855
3a	gen_ligs_1fj4_TLM_A_500	52.0	no-guid	5.115689754486084
3a	gen_ligs_1fj4_TLM_A_500	53.0	no-guid	5.223587512969971
3a	gen_ligs_1fj4_TLM_A_500	54.0	no-guid	5.072192192077637
3a	gen_ligs_1fj4_TLM_A_500	55.0	no-guid	5.596993923187256
3a	gen_ligs_1fj4_TLM_A_500	56.0	no-guid	4.630712985992432
3a	gen_ligs_1fj4_TLM_A_500	57.0	no-guid	5.165433883666992
3a	gen_ligs_1fj4_TLM_A_500	58.0	no-guid	4.907042980194092
3a	gen_ligs_1fj4_TLM_A_500	59.0	no-guid	5.484348773956299
3a	gen_ligs_1fj4_TLM_A_500	60.0	no-guid	5.112847805023193
3a	gen_ligs_1fj4_TLM_A_500	61.0	no-guid	4.116592884063721
3a	gen_ligs_1fj4_TLM_A_500	62.0	no-guid	5.314706325531006
3a	gen_ligs_1fj4_TLM_A_500	63.0	no-guid	4.773576259613037
3a	gen_ligs_1fj4_TLM_A_500	64.0	no-guid	4.429023742675781
3a	gen_ligs_1fj4_TLM_A_500	65.0	no-guid	4.965684413909912
3a	gen_ligs_1fj4_TLM_A_500	66.0	no-guid	4.7054243087768555
3a	gen_ligs_1fj4_TLM_A_500	67.0	no-guid	5.5203166007995605
3a	gen_ligs_1fj4_TLM_A_500	68.0	no-guid	5.712361812591553
3a	gen_ligs_1fj4_TLM_A_500	69.0	no-guid	5.489006519317627
3a	gen_ligs_1fj4_TLM_A_500	70.0	no-guid	4.669480800628662
3a	gen_ligs_1fj4_TLM_A_500	71.0	no-guid	5.075812339782715
3a	gen_ligs_1fj4_TLM_A_500	72.0	no-guid	4.6647186279296875
3a	gen_ligs_1fj4_TLM_A_500	73.0	no-guid	4.416481971740723
3a	gen_ligs_1fj4_TLM_A_500	74.0	no-guid	5.375268459320068
3a	gen_ligs_1fj4_TLM_A_500	75.0	no-guid	5.396145820617676
3a	gen_ligs_1fj4_TLM_A_500	76.0	no-guid	5.566725730895996
3a	gen_ligs_1fj4_TLM_A_500	77.0	no-guid	4.966765880584717
3a	gen_ligs_1fj4_TLM_A_500	78.0	no-guid	5.101595878601074
3a	gen_ligs_1fj4_TLM_A_500	79.0	no-guid	5.440462112426758
3a	gen_ligs_1fj4_TLM_A_500	80.0	no-guid	4.778495788574219
3a	gen_ligs_1fj4_TLM_A_500	81.0	no-guid	5.0569071769714355
3a	gen_ligs_1fj4_TLM_A_500	82.0	no-guid	5.421691417694092
3a	gen_ligs_1fj4_TLM_A_500	83.0	no-guid	5.098459720611572
3a	gen_ligs_1fj4_TLM_A_500	84.0	no-guid	5.389880180358887
3a	gen_ligs_1fj4_TLM_A_500	85.0	no-guid	4.7807769775390625
3a	gen_ligs_1fj4_TLM_A_500	86.0	no-guid	4.810351848602295
3a	gen_ligs_1fj4_TLM_A_500	87.0	no-guid	4.506738185882568
3a	gen_ligs_1fj4_TLM_A_500	88.0	no-guid	4.850234031677246
3a	gen_ligs_1fj4_TLM_A_500	89.0	no-guid	5.09333610534668
3a	gen_ligs_1fj4_TLM_A_500	90.0	no-guid	5.2584710121154785
3a	gen_ligs_1fj4_TLM_A_500	91.0	no-guid	5.472661972045898
3a	gen_ligs_1fj4_TLM_A_500	92.0	no-guid	5.155551433563232
3a	gen_ligs_1fj4_TLM_A_500	93.0	no-guid	4.3873395919799805
3a	gen_ligs_1fj4_TLM_A_500	94.0	no-guid	6.153754711151123
3a	gen_ligs_1fj4_TLM_A_500	95.0	no-guid	4.130838394165039
3a	gen_ligs_1fj4_TLM_A_500	96.0	no-guid	4.474653244018555
3a	gen_ligs_1fj4_TLM_A_500	97.0	no-guid	5.0617170333862305
3a	gen_ligs_1fj4_TLM_A_500	98.0	no-guid	4.868238925933838
3a	gen_ligs_1fj4_TLM_A_500	99.0	no-guid	6.284543514251709
3a	gen_ligs_1fj4_TLM_B_501	0.0	no-guid	5.429408550262451
3a	gen_ligs_1fj4_TLM_B_501	1.0	no-guid	4.887740135192871
3a	gen_ligs_1fj4_TLM_B_501	2.0	no-guid	5.734785079956055
3a	gen_ligs_1fj4_TLM_B_501	3.0	no-guid	4.667075157165527
3a	gen_ligs_1fj4_TLM_B_501	4.0	no-guid	4.105125904083252
3a	gen_ligs_1fj4_TLM_B_501	5.0	no-guid	5.540646553039551
3a	gen_ligs_1fj4_TLM_B_501	6.0	no-guid	5.389540195465088
3a	gen_ligs_1fj4_TLM_B_501	7.0	no-guid	5.471714496612549
3a	gen_ligs_1fj4_TLM_B_501	8.0	no-guid	5.383382320404053
3a	gen_ligs_1fj4_TLM_B_501	9.0	no-guid	5.773046016693115
3a	gen_ligs_1fj4_TLM_B_501	10.0	no-guid	4.674479961395264
3a	gen_ligs_1fj4_TLM_B_501	11.0	no-guid	4.898163795471191
3a	gen_ligs_1fj4_TLM_B_501	12.0	no-guid	5.252810001373291
3a	gen_ligs_1fj4_TLM_B_501	13.0	no-guid	6.351317882537842
3a	gen_ligs_1fj4_TLM_B_501	14.0	no-guid	4.193202495574951
3a	gen_ligs_1fj4_TLM_B_501	15.0	no-guid	4.874278545379639
3a	gen_ligs_1fj4_TLM_B_501	16.0	no-guid	5.617092132568359
3a	gen_ligs_1fj4_TLM_B_501	17.0	no-guid	4.920284271240234
3a	gen_ligs_1fj4_TLM_B_501	18.0	no-guid	4.2568359375
3a	gen_ligs_1fj4_TLM_B_501	19.0	no-guid	5.486423015594482
3a	gen_ligs_1fj4_TLM_B_501	20.0	no-guid	4.95307731628418
3a	gen_ligs_1fj4_TLM_B_501	21.0	no-guid	5.333310127258301
3a	gen_ligs_1fj4_TLM_B_501	22.0	no-guid	5.031557559967041
3a	gen_ligs_1fj4_TLM_B_501	23.0	no-guid	4.465755939483643
3a	gen_ligs_1fj4_TLM_B_501	24.0	no-guid	4.730627536773682
3a	gen_ligs_1fj4_TLM_B_501	25.0	no-guid	5.7241387367248535
3a	gen_ligs_1fj4_TLM_B_501	26.0	no-guid	5.486038684844971
3a	gen_ligs_1fj4_TLM_B_501	27.0	no-guid	5.881417751312256
3a	gen_ligs_1fj4_TLM_B_501	28.0	no-guid	4.481398105621338
3a	gen_ligs_1fj4_TLM_B_501	29.0	no-guid	5.257716655731201
3a	gen_ligs_1fj4_TLM_B_501	30.0	no-guid	4.568346977233887
3a	gen_ligs_1fj4_TLM_B_501	31.0	no-guid	5.375563144683838
3a	gen_ligs_1fj4_TLM_B_501	32.0	no-guid	4.960543155670166
3a	gen_ligs_1fj4_TLM_B_501	33.0	no-guid	4.83625602722168
3a	gen_ligs_1fj4_TLM_B_501	34.0	no-guid	4.684100151062012
3a	gen_ligs_1fj4_TLM_B_501	35.0	no-guid	5.509588241577148
3a	gen_ligs_1fj4_TLM_B_501	36.0	no-guid	5.331054210662842
3a	gen_ligs_1fj4_TLM_B_501	37.0	no-guid	4.525799751281738
3a	gen_ligs_1fj4_TLM_B_501	38.0	no-guid	5.023845195770264
3a	gen_ligs_1fj4_TLM_B_501	39.0	no-guid	5.43904447555542
3a	gen_ligs_1fj4_TLM_B_501	40.0	no-guid	5.239121913909912
3a	gen_ligs_1fj4_TLM_B_501	41.0	no-guid	6.120368480682373
3a	gen_ligs_1fj4_TLM_B_501	42.0	no-guid	4.974307060241699
3a	gen_ligs_1fj4_TLM_B_501	43.0	no-guid	4.872147083282471
3a	gen_ligs_1fj4_TLM_B_501	44.0	no-guid	4.842530250549316
3a	gen_ligs_1fj4_TLM_B_501	45.0	no-guid	4.5741496086120605
3a	gen_ligs_1fj4_TLM_B_501	46.0	no-guid	4.797482490539551
3a	gen_ligs_1fj4_TLM_B_501	47.0	no-guid	5.218583106994629
3a	gen_ligs_1fj4_TLM_B_501	48.0	no-guid	4.860246181488037
3a	gen_ligs_1fj4_TLM_B_501	49.0	no-guid	5.210337162017822
3a	gen_ligs_1fj4_TLM_B_501	50.0	no-guid	5.118975639343262
3a	gen_ligs_1fj4_TLM_B_501	51.0	no-guid	5.700003623962402
3a	gen_ligs_1fj4_TLM_B_501	52.0	no-guid	5.202732086181641
3a	gen_ligs_1fj4_TLM_B_501	53.0	no-guid	5.633189678192139
3a	gen_ligs_1fj4_TLM_B_501	54.0	no-guid	5.5500359535217285
3a	gen_ligs_1fj4_TLM_B_501	55.0	no-guid	5.98388147354126
3a	gen_ligs_1fj4_TLM_B_501	56.0	no-guid	5.064996242523193
3a	gen_ligs_1fj4_TLM_B_501	57.0	no-guid	5.301478862762451
3a	gen_ligs_1fj4_TLM_B_501	58.0	no-guid	4.905585765838623
3a	gen_ligs_1fj4_TLM_B_501	59.0	no-guid	4.340859889984131
3a	gen_ligs_1fj4_TLM_B_501	60.0	no-guid	5.357350826263428
3a	gen_ligs_1fj4_TLM_B_501	61.0	no-guid	4.880256652832031
3a	gen_ligs_1fj4_TLM_B_501	62.0	no-guid	4.6901421546936035
3a	gen_ligs_1fj4_TLM_B_501	63.0	no-guid	5.931192874908447
3a	gen_ligs_1fj4_TLM_B_501	64.0	no-guid	6.100137233734131
3a	gen_ligs_1fj4_TLM_B_501	65.0	no-guid	4.278600215911865
3a	gen_ligs_1fj4_TLM_B_501	66.0	no-guid	4.554858684539795
3a	gen_ligs_1fj4_TLM_B_501	67.0	no-guid	5.161774158477783
3a	gen_ligs_1fj4_TLM_B_501	68.0	no-guid	5.500517845153809
3a	gen_ligs_1fj4_TLM_B_501	69.0	no-guid	5.345913887023926
3a	gen_ligs_1fj4_TLM_B_501	70.0	no-guid	5.26203727722168
3a	gen_ligs_1fj4_TLM_B_501	71.0	no-guid	4.419426918029785
3a	gen_ligs_1fj4_TLM_B_501	72.0	no-guid	5.829956531524658
3a	gen_ligs_1fj4_TLM_B_501	73.0	no-guid	5.713484287261963
3a	gen_ligs_1fj4_TLM_B_501	74.0	no-guid	4.620554447174072
3a	gen_ligs_1fj4_TLM_B_501	75.0	no-guid	5.132929801940918
3a	gen_ligs_1fj4_TLM_B_501	76.0	no-guid	5.03598165512085
3a	gen_ligs_1fj4_TLM_B_501	77.0	no-guid	4.696564197540283
3a	gen_ligs_1fj4_TLM_B_501	78.0	no-guid	5.533456325531006
3a	gen_ligs_1fj4_TLM_B_501	79.0	no-guid	5.169790267944336
3a	gen_ligs_1fj4_TLM_B_501	80.0	no-guid	5.1610260009765625
3a	gen_ligs_1fj4_TLM_B_501	81.0	no-guid	5.611045837402344
3a	gen_ligs_1fj4_TLM_B_501	82.0	no-guid	4.614192962646484
3a	gen_ligs_1fj4_TLM_B_501	83.0	no-guid	5.752697467803955
3a	gen_ligs_1fj4_TLM_B_501	84.0	no-guid	5.7033467292785645
3a	gen_ligs_1fj4_TLM_B_501	85.0	no-guid	5.24476432800293
3a	gen_ligs_1fj4_TLM_B_501	86.0	no-guid	4.455105781555176
3a	gen_ligs_1fj4_TLM_B_501	87.0	no-guid	4.713470935821533
3a	gen_ligs_1fj4_TLM_B_501	88.0	no-guid	4.749446868896484
3a	gen_ligs_1fj4_TLM_B_501	89.0	no-guid	4.883570671081543
3a	gen_ligs_1fj4_TLM_B_501	90.0	no-guid	6.237000465393066
3a	gen_ligs_1fj4_TLM_B_501	91.0	no-guid	5.123344898223877
3a	gen_ligs_1fj4_TLM_B_501	92.0	no-guid	5.132281303405762
3a	gen_ligs_1fj4_TLM_B_501	93.0	no-guid	5.022265911102295
3a	gen_ligs_1fj4_TLM_B_501	94.0	no-guid	4.326527118682861
3a	gen_ligs_1fj4_TLM_B_501	95.0	no-guid	5.727203845977783
3a	gen_ligs_1fj4_TLM_B_501	96.0	no-guid	5.1464738845825195
3a	gen_ligs_1fj4_TLM_B_501	97.0	no-guid	4.573657035827637
3a	gen_ligs_1fj4_TLM_B_501	98.0	no-guid	4.646777153015137
3a	gen_ligs_1fj4_TLM_C_502	0.0	no-guid	4.772301197052002
3a	gen_ligs_1fj4_TLM_C_502	1.0	no-guid	5.407226085662842
3a	gen_ligs_1fj4_TLM_C_502	2.0	no-guid	5.246782302856445
3a	gen_ligs_1fj4_TLM_C_502	3.0	no-guid	5.7589898109436035
3a	gen_ligs_1fj4_TLM_C_502	4.0	no-guid	5.894330978393555
3a	gen_ligs_1fj4_TLM_C_502	5.0	no-guid	4.888507843017578
3a	gen_ligs_1fj4_TLM_C_502	6.0	no-guid	4.711230278015137
3a	gen_ligs_1fj4_TLM_C_502	7.0	no-guid	4.623353481292725
3a	gen_ligs_1fj4_TLM_C_502	8.0	no-guid	5.28083610534668
3a	gen_ligs_1fj4_TLM_C_502	9.0	no-guid	4.696162223815918
3a	gen_ligs_1fj4_TLM_C_502	10.0	no-guid	5.582896709442139
3a	gen_ligs_1fj4_TLM_C_502	11.0	no-guid	4.777794361114502
3a	gen_ligs_1fj4_TLM_C_502	12.0	no-guid	5.931219100952148
3a	gen_ligs_1fj4_TLM_C_502	13.0	no-guid	5.0167436599731445
3a	gen_ligs_1fj4_TLM_C_502	14.0	no-guid	4.650779724121094
3a	gen_ligs_1fj4_TLM_C_502	15.0	no-guid	5.492824077606201
3a	gen_ligs_1fj4_TLM_C_502	16.0	no-guid	4.276979446411133
3a	gen_ligs_1fj4_TLM_C_502	17.0	no-guid	4.403698444366455
3a	gen_ligs_1fj4_TLM_C_502	18.0	no-guid	5.3063883781433105
3a	gen_ligs_1fj4_TLM_C_502	19.0	no-guid	4.562119483947754
3a	gen_ligs_1fj4_TLM_C_502	20.0	no-guid	5.811328887939453
3a	gen_ligs_1fj4_TLM_C_502	21.0	no-guid	4.750157833099365
3a	gen_ligs_1fj4_TLM_C_502	22.0	no-guid	4.635598659515381
3a	gen_ligs_1fj4_TLM_C_502	23.0	no-guid	4.928103923797607
3a	gen_ligs_1fj4_TLM_C_502	24.0	no-guid	5.26753568649292
3a	gen_ligs_1fj4_TLM_C_502	25.0	no-guid	5.34094762802124
3a	gen_ligs_1fj4_TLM_C_502	26.0	no-guid	5.327896595001221
3a	gen_ligs_1fj4_TLM_C_502	27.0	no-guid	5.401427745819092
3a	gen_ligs_1fj4_TLM_C_502	28.0	no-guid	4.99778413772583
3a	gen_ligs_1fj4_TLM_C_502	29.0	no-guid	4.710995674133301
3a	gen_ligs_1fj4_TLM_C_502	30.0	no-guid	4.729984760284424
3a	gen_ligs_1fj4_TLM_C_502	31.0	no-guid	5.242063999176025
3a	gen_ligs_1fj4_TLM_C_502	32.0	no-guid	5.023089408874512
3a	gen_ligs_1fj4_TLM_C_502	33.0	no-guid	4.727954387664795
3a	gen_ligs_1fj4_TLM_C_502	34.0	no-guid	4.297348976135254
3a	gen_ligs_1fj4_TLM_C_502	35.0	no-guid	5.8998188972473145
3a	gen_ligs_1fj4_TLM_C_502	36.0	no-guid	4.824727535247803
3a	gen_ligs_1fj4_TLM_C_502	37.0	no-guid	5.072372913360596
3a	gen_ligs_1fj4_TLM_C_502	38.0	no-guid	5.518422603607178
3a	gen_ligs_1fj4_TLM_C_502	39.0	no-guid	4.839724063873291
3a	gen_ligs_1fj4_TLM_C_502	40.0	no-guid	4.888632297515869
3a	gen_ligs_1fj4_TLM_C_502	41.0	no-guid	4.307009220123291
3a	gen_ligs_1fj4_TLM_C_502	42.0	no-guid	4.467651844024658
3a	gen_ligs_1fj4_TLM_C_502	43.0	no-guid	4.277983665466309
3a	gen_ligs_1fj4_TLM_C_502	44.0	no-guid	5.267074108123779
3a	gen_ligs_1fj4_TLM_C_502	45.0	no-guid	4.730245590209961
3a	gen_ligs_1fj4_TLM_C_502	46.0	no-guid	4.752422332763672
3a	gen_ligs_1fj4_TLM_C_502	47.0	no-guid	4.951775074005127
3a	gen_ligs_1fj4_TLM_C_502	48.0	no-guid	5.165554046630859
3a	gen_ligs_1fj4_TLM_C_502	49.0	no-guid	5.952742099761963
3a	gen_ligs_1fj4_TLM_C_502	50.0	no-guid	4.958763122558594
3a	gen_ligs_1fj4_TLM_C_502	51.0	no-guid	5.0673699378967285
3a	gen_ligs_1fj4_TLM_C_502	52.0	no-guid	4.2617950439453125
3a	gen_ligs_1fj4_TLM_C_502	53.0	no-guid	6.096286296844482
3a	gen_ligs_1fj4_TLM_C_502	54.0	no-guid	6.278724193572998
3a	gen_ligs_1fj4_TLM_C_502	55.0	no-guid	4.516101360321045
3a	gen_ligs_1fj4_TLM_C_502	56.0	no-guid	5.99161958694458
3a	gen_ligs_1fj4_TLM_C_502	57.0	no-guid	5.390837669372559
3a	gen_ligs_1fj4_TLM_C_502	58.0	no-guid	5.016310691833496
3a	gen_ligs_1fj4_TLM_C_502	59.0	no-guid	4.773138046264648
3a	gen_ligs_1fj4_TLM_C_502	60.0	no-guid	5.244812965393066
3a	gen_ligs_1fj4_TLM_C_502	61.0	no-guid	5.916977882385254
3a	gen_ligs_1fj4_TLM_C_502	62.0	no-guid	4.537130832672119
3a	gen_ligs_1fj4_TLM_C_502	63.0	no-guid	5.069879055023193
3a	gen_ligs_1fj4_TLM_C_502	64.0	no-guid	5.798214435577393
3a	gen_ligs_1fj4_TLM_C_502	65.0	no-guid	4.776333808898926
3a	gen_ligs_1fj4_TLM_C_502	66.0	no-guid	4.957873344421387
3a	gen_ligs_1fj4_TLM_C_502	67.0	no-guid	5.537779331207275
3a	gen_ligs_1fj4_TLM_C_502	68.0	no-guid	5.826773166656494
3a	gen_ligs_1fj4_TLM_C_502	69.0	no-guid	5.7192463874816895
3a	gen_ligs_1fj4_TLM_C_502	70.0	no-guid	5.858932018280029
3a	gen_ligs_1fj4_TLM_C_502	71.0	no-guid	4.672290802001953
3a	gen_ligs_1fj4_TLM_C_502	72.0	no-guid	5.3838725090026855
3a	gen_ligs_1fj4_TLM_C_502	73.0	no-guid	5.218177318572998
3a	gen_ligs_1fj4_TLM_C_502	74.0	no-guid	5.283560752868652
3a	gen_ligs_1fj4_TLM_C_502	75.0	no-guid	4.935338973999023
3a	gen_ligs_1fj4_TLM_C_502	76.0	no-guid	4.398224353790283
3a	gen_ligs_1fj4_TLM_C_502	77.0	no-guid	5.543905258178711
3a	gen_ligs_1fj4_TLM_C_502	78.0	no-guid	5.652685165405273
3a	gen_ligs_1fj4_TLM_C_502	79.0	no-guid	4.889976978302002
3a	gen_ligs_1fj4_TLM_C_502	80.0	no-guid	5.630151271820068
3a	gen_ligs_1fj4_TLM_C_502	81.0	no-guid	5.874447345733643
3a	gen_ligs_1fj4_TLM_C_502	82.0	no-guid	4.543812274932861
3a	gen_ligs_1fj4_TLM_C_502	83.0	no-guid	5.009361743927002
3a	gen_ligs_1fj4_TLM_C_502	84.0	no-guid	4.982112884521484
3a	gen_ligs_1fj4_TLM_C_502	85.0	no-guid	4.758135795593262
3a	gen_ligs_1fj4_TLM_C_502	86.0	no-guid	4.8935041427612305
3a	gen_ligs_1fj4_TLM_C_502	87.0	no-guid	4.521681785583496
3a	gen_ligs_1fj4_TLM_C_502	88.0	no-guid	4.684255599975586
3a	gen_ligs_1fj4_TLM_C_502	89.0	no-guid	4.013620853424072
3a	gen_ligs_1fj4_TLM_C_502	90.0	no-guid	4.6534810066223145
3a	gen_ligs_1fj4_TLM_C_502	91.0	no-guid	4.269327163696289
3a	gen_ligs_1fj4_TLM_C_502	92.0	no-guid	5.371780872344971
3a	gen_ligs_1fj4_TLM_C_502	93.0	no-guid	4.246428966522217
3a	gen_ligs_1fj4_TLM_C_502	94.0	no-guid	4.679595947265625
3a	gen_ligs_1fj4_TLM_C_502	95.0	no-guid	5.27196741104126
3a	gen_ligs_1fj4_TLM_C_502	96.0	no-guid	6.353082180023193
3a	gen_ligs_1fj4_TLM_C_502	97.0	no-guid	4.787684917449951
3a	gen_ligs_1fj4_TLM_C_502	98.0	no-guid	5.139559268951416
3a	gen_ligs_1fj4_TLM_C_502	99.0	no-guid	5.0463175773620605
3a	gen_ligs_1fj4_TLM_D_503	0.0	no-guid	5.225722789764404
3a	gen_ligs_1fj4_TLM_D_503	1.0	no-guid	4.481752872467041
3a	gen_ligs_1fj4_TLM_D_503	2.0	no-guid	4.60158634185791
3a	gen_ligs_1fj4_TLM_D_503	3.0	no-guid	4.3031206130981445
3a	gen_ligs_1fj4_TLM_D_503	4.0	no-guid	4.923398494720459
3a	gen_ligs_1fj4_TLM_D_503	5.0	no-guid	5.21439790725708
3a	gen_ligs_1fj4_TLM_D_503	6.0	no-guid	5.477673530578613
3a	gen_ligs_1fj4_TLM_D_503	7.0	no-guid	4.9389190673828125
3a	gen_ligs_1fj4_TLM_D_503	8.0	no-guid	4.551419734954834
3a	gen_ligs_1fj4_TLM_D_503	9.0	no-guid	5.199805736541748
3a	gen_ligs_1fj4_TLM_D_503	10.0	no-guid	5.993199825286865
3a	gen_ligs_1fj4_TLM_D_503	11.0	no-guid	4.829329013824463
3a	gen_ligs_1fj4_TLM_D_503	12.0	no-guid	5.861248016357422
3a	gen_ligs_1fj4_TLM_D_503	13.0	no-guid	5.336394786834717
3a	gen_ligs_1fj4_TLM_D_503	14.0	no-guid	4.875645637512207
3a	gen_ligs_1fj4_TLM_D_503	15.0	no-guid	4.415869235992432
3a	gen_ligs_1fj4_TLM_D_503	16.0	no-guid	4.505598545074463
3a	gen_ligs_1fj4_TLM_D_503	17.0	no-guid	5.0298752784729
3a	gen_ligs_1fj4_TLM_D_503	18.0	no-guid	5.894704818725586
3a	gen_ligs_1fj4_TLM_D_503	19.0	no-guid	5.022148609161377
3a	gen_ligs_1fj4_TLM_D_503	20.0	no-guid	5.742027759552002
3a	gen_ligs_1fj4_TLM_D_503	21.0	no-guid	5.153110027313232
3a	gen_ligs_1fj4_TLM_D_503	22.0	no-guid	5.2164130210876465
3a	gen_ligs_1fj4_TLM_D_503	23.0	no-guid	4.902927398681641
3a	gen_ligs_1fj4_TLM_D_503	24.0	no-guid	5.037001132965088
3a	gen_ligs_1fj4_TLM_D_503	25.0	no-guid	5.028024673461914
3a	gen_ligs_1fj4_TLM_D_503	26.0	no-guid	4.673854827880859
3a	gen_ligs_1fj4_TLM_D_503	27.0	no-guid	5.916515827178955
3a	gen_ligs_1fj4_TLM_D_503	28.0	no-guid	6.081241130828857
3a	gen_ligs_1fj4_TLM_D_503	29.0	no-guid	5.54049015045166
3a	gen_ligs_1fj4_TLM_D_503	30.0	no-guid	5.973398208618164
3a	gen_ligs_1fj4_TLM_D_503	31.0	no-guid	4.736761093139648
3a	gen_ligs_1fj4_TLM_D_503	32.0	no-guid	4.840353488922119
3a	gen_ligs_1fj4_TLM_D_503	33.0	no-guid	4.8492655754089355
3a	gen_ligs_1fj4_TLM_D_503	34.0	no-guid	5.12156343460083
3a	gen_ligs_1fj4_TLM_D_503	35.0	no-guid	5.180832386016846
3a	gen_ligs_1fj4_TLM_D_503	36.0	no-guid	5.092947483062744
3a	gen_ligs_1fj4_TLM_D_503	37.0	no-guid	5.5337443351745605
3a	gen_ligs_1fj4_TLM_D_503	38.0	no-guid	4.909965515136719
3a	gen_ligs_1fj4_TLM_D_503	39.0	no-guid	4.942371368408203
3a	gen_ligs_1fj4_TLM_D_503	40.0	no-guid	5.3067307472229
3a	gen_ligs_1fj4_TLM_D_503	41.0	no-guid	5.732880115509033
3a	gen_ligs_1fj4_TLM_D_503	42.0	no-guid	5.3494038581848145
3a	gen_ligs_1fj4_TLM_D_503	43.0	no-guid	5.7918314933776855
3a	gen_ligs_1fj4_TLM_D_503	44.0	no-guid	5.731534004211426
3a	gen_ligs_1fj4_TLM_D_503	45.0	no-guid	4.980031967163086
3a	gen_ligs_1fj4_TLM_D_503	46.0	no-guid	5.0053229331970215
3a	gen_ligs_1fj4_TLM_D_503	47.0	no-guid	5.793551921844482
3a	gen_ligs_1fj4_TLM_D_503	48.0	no-guid	4.986128330230713
3a	gen_ligs_1fj4_TLM_D_503	49.0	no-guid	4.163762092590332
3a	gen_ligs_1fj4_TLM_D_503	50.0	no-guid	5.0687336921691895
3a	gen_ligs_1fj4_TLM_D_503	51.0	no-guid	5.366424560546875
3a	gen_ligs_1fj4_TLM_D_503	52.0	no-guid	5.09163761138916
3a	gen_ligs_1fj4_TLM_D_503	53.0	no-guid	5.7453999519348145
3a	gen_ligs_1fj4_TLM_D_503	54.0	no-guid	4.878376007080078
3a	gen_ligs_1fj4_TLM_D_503	55.0	no-guid	4.397718906402588
3a	gen_ligs_1fj4_TLM_D_503	56.0	no-guid	5.226600646972656
3a	gen_ligs_1fj4_TLM_D_503	57.0	no-guid	5.74830436706543
3a	gen_ligs_1fj4_TLM_D_503	58.0	no-guid	5.114481449127197
3a	gen_ligs_1fj4_TLM_D_503	59.0	no-guid	4.93918514251709
3a	gen_ligs_1fj4_TLM_D_503	60.0	no-guid	4.750301361083984
3a	gen_ligs_1fj4_TLM_D_503	61.0	no-guid	6.345402240753174
3a	gen_ligs_1fj4_TLM_D_503	62.0	no-guid	5.4880757331848145
3a	gen_ligs_1fj4_TLM_D_503	63.0	no-guid	6.01741361618042
3a	gen_ligs_1fj4_TLM_D_503	64.0	no-guid	4.593457221984863
3a	gen_ligs_1fj4_TLM_D_503	65.0	no-guid	4.685788154602051
3a	gen_ligs_1fj4_TLM_D_503	66.0	no-guid	5.708109378814697
3a	gen_ligs_1fj4_TLM_D_503	67.0	no-guid	5.6237263679504395
3a	gen_ligs_1fj4_TLM_D_503	68.0	no-guid	5.027030944824219
3a	gen_ligs_1fj4_TLM_D_503	69.0	no-guid	4.900052547454834
3a	gen_ligs_1fj4_TLM_D_503	70.0	no-guid	5.753725051879883
3a	gen_ligs_1fj4_TLM_D_503	71.0	no-guid	5.1872239112854
3a	gen_ligs_1fj4_TLM_D_503	72.0	no-guid	4.922556400299072
3a	gen_ligs_1fj4_TLM_D_503	73.0	no-guid	4.221365451812744
3a	gen_ligs_1fj4_TLM_D_503	74.0	no-guid	4.765232086181641
3a	gen_ligs_1fj4_TLM_D_503	75.0	no-guid	4.98466682434082
3a	gen_ligs_1fj4_TLM_D_503	76.0	no-guid	4.870178699493408
3a	gen_ligs_1fj4_TLM_D_503	77.0	no-guid	4.9325270652771
3a	gen_ligs_1fj4_TLM_D_503	78.0	no-guid	4.966951370239258
3a	gen_ligs_1fj4_TLM_D_503	79.0	no-guid	5.7657551765441895
3a	gen_ligs_1fj4_TLM_D_503	80.0	no-guid	4.404186248779297
3a	gen_ligs_1fj4_TLM_D_503	81.0	no-guid	5.031224727630615
3a	gen_ligs_1fj4_TLM_D_503	82.0	no-guid	5.796176433563232
3a	gen_ligs_1fj4_TLM_D_503	83.0	no-guid	4.4543843269348145
3a	gen_ligs_1fj4_TLM_D_503	84.0	no-guid	4.710038661956787
3a	gen_ligs_1fj4_TLM_D_503	85.0	no-guid	4.2946624755859375
3a	gen_ligs_1fj4_TLM_D_503	86.0	no-guid	4.825697422027588
3a	gen_ligs_1fj4_TLM_D_503	87.0	no-guid	5.116123676300049
3a	gen_ligs_1fj4_TLM_D_503	88.0	no-guid	4.876862049102783
3a	gen_ligs_1fj4_TLM_D_503	89.0	no-guid	5.484137058258057
3a	gen_ligs_1fj4_TLM_D_503	90.0	no-guid	5.381327152252197
3a	gen_ligs_1fj4_TLM_D_503	91.0	no-guid	5.238927364349365
3a	gen_ligs_1fj4_TLM_D_503	92.0	no-guid	4.634518146514893
3a	gen_ligs_1fj4_TLM_D_503	93.0	no-guid	5.758943557739258
3a	gen_ligs_1fj4_TLM_D_503	94.0	no-guid	4.778410911560059
3a	gen_ligs_1fj4_TLM_D_503	95.0	no-guid	4.230733871459961
3a	gen_ligs_1fj4_TLM_D_503	96.0	no-guid	5.109068393707275
3a	gen_ligs_1fj4_TLM_D_503	97.0	no-guid	5.592690944671631
3a	gen_ligs_1fj4_TLM_D_503	98.0	no-guid	4.719611644744873
3a	gen_ligs_1fj4_TLM_D_503	99.0	no-guid	4.270130634307861
3a	gen_ligs_1gzf_NAD_A_1248	0.0	no-guid	4.314298152923584
3a	gen_ligs_1gzf_NAD_A_1248	1.0	no-guid	4.335039138793945
3a	gen_ligs_1gzf_NAD_A_1248	2.0	no-guid	3.915341854095459
3a	gen_ligs_1gzf_NAD_A_1248	3.0	no-guid	5.889890193939209
3a	gen_ligs_1gzf_NAD_A_1248	4.0	no-guid	4.968349456787109
3a	gen_ligs_1gzf_NAD_A_1248	5.0	no-guid	5.413161277770996
3a	gen_ligs_1gzf_NAD_A_1248	6.0	no-guid	4.168938159942627
3a	gen_ligs_1gzf_NAD_A_1248	7.0	no-guid	5.265124797821045
3a	gen_ligs_1gzf_NAD_A_1248	8.0	no-guid	5.527579307556152
3a	gen_ligs_1gzf_NAD_A_1248	9.0	no-guid	4.4147820472717285
3a	gen_ligs_1gzf_NAD_A_1248	10.0	no-guid	4.133230686187744
3a	gen_ligs_1gzf_NAD_A_1248	11.0	no-guid	4.069146156311035
3a	gen_ligs_1gzf_NAD_A_1248	12.0	no-guid	7.045709133148193
3a	gen_ligs_1gzf_NAD_A_1248	13.0	no-guid	4.912026882171631
3a	gen_ligs_1gzf_NAD_A_1248	14.0	no-guid	5.4148268699646
3a	gen_ligs_1gzf_NAD_A_1248	15.0	no-guid	5.099793434143066
3a	gen_ligs_1gzf_NAD_A_1248	16.0	no-guid	4.558053493499756
3a	gen_ligs_1gzf_NAD_A_1248	17.0	no-guid	5.614047050476074
3a	gen_ligs_1gzf_NAD_A_1248	18.0	no-guid	4.5896315574646
3a	gen_ligs_1gzf_NAD_A_1248	19.0	no-guid	4.675356864929199
3a	gen_ligs_1gzf_NAD_A_1248	20.0	no-guid	5.88846492767334
3a	gen_ligs_1gzf_NAD_A_1248	21.0	no-guid	4.553884029388428
3a	gen_ligs_1gzf_NAD_A_1248	22.0	no-guid	5.142954349517822
3a	gen_ligs_1gzf_NAD_A_1248	23.0	no-guid	4.72061824798584
3a	gen_ligs_1gzf_NAD_A_1248	24.0	no-guid	5.205371379852295
3a	gen_ligs_1gzf_NAD_A_1248	25.0	no-guid	5.2229743003845215
3a	gen_ligs_1gzf_NAD_A_1248	26.0	no-guid	4.504574775695801
3a	gen_ligs_1gzf_NAD_A_1248	27.0	no-guid	4.919040679931641
3a	gen_ligs_1gzf_NAD_A_1248	28.0	no-guid	4.408297061920166
3a	gen_ligs_1gzf_NAD_A_1248	29.0	no-guid	4.5961384773254395
3a	gen_ligs_1gzf_NAD_A_1248	30.0	no-guid	5.92943811416626
3a	gen_ligs_1gzf_NAD_A_1248	31.0	no-guid	5.14680814743042
3a	gen_ligs_1gzf_NAD_A_1248	32.0	no-guid	4.972424030303955
3a	gen_ligs_1gzf_NAD_A_1248	33.0	no-guid	4.402817726135254
3a	gen_ligs_1gzf_NAD_A_1248	34.0	no-guid	5.545626640319824
3a	gen_ligs_1gzf_NAD_A_1248	35.0	no-guid	5.107326984405518
3a	gen_ligs_1gzf_NAD_A_1248	36.0	no-guid	5.6730475425720215
3a	gen_ligs_1gzf_NAD_A_1248	37.0	no-guid	4.453153610229492
3a	gen_ligs_1gzf_NAD_A_1248	38.0	no-guid	5.734251499176025
3a	gen_ligs_1gzf_NAD_A_1248	39.0	no-guid	4.718996047973633
3a	gen_ligs_1gzf_NAD_A_1248	40.0	no-guid	3.9714584350585938
3a	gen_ligs_1gzf_NAD_A_1248	41.0	no-guid	4.087223529815674
3a	gen_ligs_1gzf_NAD_A_1248	42.0	no-guid	4.240161418914795
3a	gen_ligs_1gzf_NAD_A_1248	43.0	no-guid	5.265957355499268
3a	gen_ligs_1gzf_NAD_A_1248	44.0	no-guid	6.065022945404053
3a	gen_ligs_1gzf_NAD_A_1248	45.0	no-guid	4.958904266357422
3a	gen_ligs_1gzf_NAD_A_1248	46.0	no-guid	6.055334091186523
3a	gen_ligs_1gzf_NAD_A_1248	47.0	no-guid	6.244133472442627
3a	gen_ligs_1gzf_NAD_A_1248	48.0	no-guid	4.514358043670654
3a	gen_ligs_1gzf_NAD_A_1248	49.0	no-guid	3.899612426757813
3a	gen_ligs_1gzf_NAD_A_1248	50.0	no-guid	5.140654563903809
3a	gen_ligs_1gzf_NAD_A_1248	51.0	no-guid	4.265263080596924
3a	gen_ligs_1gzf_NAD_A_1248	52.0	no-guid	4.7532429695129395
3a	gen_ligs_1gzf_NAD_A_1248	53.0	no-guid	5.242740154266357
3a	gen_ligs_1gzf_NAD_A_1248	54.0	no-guid	4.387693405151367
3a	gen_ligs_1gzf_NAD_A_1248	55.0	no-guid	5.003445625305176
3a	gen_ligs_1gzf_NAD_A_1248	56.0	no-guid	5.086550712585449
3a	gen_ligs_1gzf_NAD_A_1248	57.0	no-guid	6.19001579284668
3a	gen_ligs_1gzf_NAD_A_1248	58.0	no-guid	5.027327060699463
3a	gen_ligs_1gzf_NAD_A_1248	59.0	no-guid	4.176928520202637
3a	gen_ligs_1gzf_NAD_A_1248	60.0	no-guid	4.743860721588135
3a	gen_ligs_1gzf_NAD_A_1248	61.0	no-guid	4.922957420349121
3a	gen_ligs_1gzf_NAD_A_1248	62.0	no-guid	3.8641819953918457
3a	gen_ligs_1gzf_NAD_A_1248	63.0	no-guid	4.707420825958252
3a	gen_ligs_1gzf_NAD_A_1248	64.0	no-guid	5.025382995605469
3a	gen_ligs_1gzf_NAD_A_1248	65.0	no-guid	5.839197635650635
3a	gen_ligs_1gzf_NAD_A_1248	66.0	no-guid	4.735845565795898
3a	gen_ligs_1gzf_NAD_A_1248	67.0	no-guid	5.005485534667969
3a	gen_ligs_1gzf_NAD_A_1248	68.0	no-guid	6.030073642730713
3a	gen_ligs_1gzf_NAD_A_1248	69.0	no-guid	5.069591045379639
3a	gen_ligs_1gzf_NAD_A_1248	70.0	no-guid	4.313486099243164
3a	gen_ligs_1gzf_NAD_A_1248	71.0	no-guid	5.570044040679932
3a	gen_ligs_1gzf_NAD_A_1248	72.0	no-guid	5.363810062408447
3a	gen_ligs_1gzf_NAD_A_1248	73.0	no-guid	4.6565423011779785
3a	gen_ligs_1gzf_NAD_A_1248	74.0	no-guid	4.155619144439697
3a	gen_ligs_1gzf_NAD_A_1248	75.0	no-guid	5.390731334686279
3a	gen_ligs_1gzf_NAD_A_1248	76.0	no-guid	5.424661159515381
3a	gen_ligs_1gzf_NAD_A_1248	77.0	no-guid	5.619746685028076
3a	gen_ligs_1gzf_NAD_A_1248	78.0	no-guid	6.414867877960205
3a	gen_ligs_1gzf_NAD_A_1248	79.0	no-guid	5.674696445465088
3a	gen_ligs_1gzf_NAD_A_1248	80.0	no-guid	5.764102458953857
3a	gen_ligs_1gzf_NAD_A_1248	81.0	no-guid	4.632967472076416
3a	gen_ligs_1gzf_NAD_A_1248	82.0	no-guid	5.793208122253418
3a	gen_ligs_1gzf_NAD_A_1248	83.0	no-guid	4.643951892852783
3a	gen_ligs_1gzf_NAD_A_1248	84.0	no-guid	4.11013650894165
3a	gen_ligs_1gzf_NAD_A_1248	85.0	no-guid	4.899292469024658
3a	gen_ligs_1gzf_NAD_A_1248	86.0	no-guid	6.024332523345947
3a	gen_ligs_1gzf_NAD_A_1248	87.0	no-guid	4.358565330505371
3a	gen_ligs_1gzf_NAD_A_1248	88.0	no-guid	4.7991228103637695
3a	gen_ligs_1gzf_NAD_A_1248	89.0	no-guid	4.716151237487793
3a	gen_ligs_1gzf_NAD_A_1248	90.0	no-guid	4.356334686279297
3a	gen_ligs_1gzf_NAD_B_1252	0.0	no-guid	5.15214204788208
3a	gen_ligs_1gzf_NAD_B_1252	1.0	no-guid	6.485869884490967
3a	gen_ligs_1gzf_NAD_B_1252	2.0	no-guid	6.099061965942383
3a	gen_ligs_1gzf_NAD_B_1252	3.0	no-guid	6.181179523468018
3a	gen_ligs_1gzf_NAD_B_1252	4.0	no-guid	4.8816070556640625
3a	gen_ligs_1gzf_NAD_B_1252	5.0	no-guid	5.155380725860596
3a	gen_ligs_1gzf_NAD_B_1252	6.0	no-guid	4.688908576965332
3a	gen_ligs_1gzf_NAD_B_1252	7.0	no-guid	5.575016498565674
3a	gen_ligs_1gzf_NAD_B_1252	8.0	no-guid	5.557830810546875
3a	gen_ligs_1gzf_NAD_B_1252	9.0	no-guid	5.2746663093566895
3a	gen_ligs_1gzf_NAD_B_1252	10.0	no-guid	6.186821460723877
3a	gen_ligs_1gzf_NAD_B_1252	11.0	no-guid	5.9252610206604
3a	gen_ligs_1gzf_NAD_B_1252	12.0	no-guid	6.08221435546875
3a	gen_ligs_1gzf_NAD_B_1252	13.0	no-guid	6.0801682472229
3a	gen_ligs_1gzf_NAD_B_1252	14.0	no-guid	5.541114330291748
3a	gen_ligs_1gzf_NAD_B_1252	15.0	no-guid	4.687283039093018
3a	gen_ligs_1gzf_NAD_B_1252	16.0	no-guid	6.505426406860352
3a	gen_ligs_1gzf_NAD_B_1252	17.0	no-guid	6.867111682891846
3a	gen_ligs_1gzf_NAD_B_1252	18.0	no-guid	5.046411991119385
3a	gen_ligs_1gzf_NAD_B_1252	19.0	no-guid	4.914682865142822
3a	gen_ligs_1gzf_NAD_B_1252	20.0	no-guid	5.444122791290283
3a	gen_ligs_1gzf_NAD_B_1252	21.0	no-guid	4.794308185577393
3a	gen_ligs_1gzf_NAD_B_1252	22.0	no-guid	5.816273212432861
3a	gen_ligs_1gzf_NAD_B_1252	23.0	no-guid	4.686324119567871
3a	gen_ligs_1gzf_NAD_B_1252	24.0	no-guid	4.654637336730957
3a	gen_ligs_1gzf_NAD_B_1252	25.0	no-guid	5.264007568359375
3a	gen_ligs_1gzf_NAD_B_1252	26.0	no-guid	6.252182483673096
3a	gen_ligs_1gzf_NAD_B_1252	27.0	no-guid	6.7347412109375
3a	gen_ligs_1gzf_NAD_B_1252	28.0	no-guid	5.893806457519531
3a	gen_ligs_1gzf_NAD_B_1252	29.0	no-guid	5.292083263397217
3a	gen_ligs_1gzf_NAD_B_1252	30.0	no-guid	5.523655414581299
3a	gen_ligs_1gzf_NAD_B_1252	31.0	no-guid	5.636943340301514
3a	gen_ligs_1gzf_NAD_B_1252	32.0	no-guid	6.46622896194458
3a	gen_ligs_1gzf_NAD_B_1252	33.0	no-guid	6.652288436889648
3a	gen_ligs_1gzf_NAD_B_1252	34.0	no-guid	5.190127849578857
3a	gen_ligs_1gzf_NAD_B_1252	35.0	no-guid	5.4954681396484375
3a	gen_ligs_1gzf_NAD_B_1252	36.0	no-guid	6.309645652770996
3a	gen_ligs_1gzf_NAD_B_1252	37.0	no-guid	4.754115581512451
3a	gen_ligs_1gzf_NAD_B_1252	38.0	no-guid	4.889029502868652
3a	gen_ligs_1gzf_NAD_B_1252	39.0	no-guid	6.344869613647461
3a	gen_ligs_1gzf_NAD_B_1252	40.0	no-guid	5.669471740722656
3a	gen_ligs_1gzf_NAD_B_1252	41.0	no-guid	6.239413738250732
3a	gen_ligs_1gzf_NAD_B_1252	42.0	no-guid	6.05999231338501
3a	gen_ligs_1gzf_NAD_B_1252	43.0	no-guid	5.436715602874756
3a	gen_ligs_1gzf_NAD_B_1252	44.0	no-guid	5.919597625732422
3a	gen_ligs_1gzf_NAD_B_1252	45.0	no-guid	5.888316631317139
3a	gen_ligs_1gzf_NAD_B_1252	46.0	no-guid	6.386196613311768
3a	gen_ligs_1gzf_NAD_B_1252	47.0	no-guid	5.318658828735352
3a	gen_ligs_1gzf_NAD_B_1252	48.0	no-guid	5.748128890991211
3a	gen_ligs_1gzf_NAD_B_1252	49.0	no-guid	5.811721324920654
3a	gen_ligs_1gzf_NAD_B_1252	50.0	no-guid	6.286403656005859
3a	gen_ligs_1gzf_NAD_B_1252	51.0	no-guid	5.328403949737549
3a	gen_ligs_1gzf_NAD_B_1252	52.0	no-guid	5.315400123596191
3a	gen_ligs_1gzf_NAD_B_1252	53.0	no-guid	5.126728534698486
3a	gen_ligs_1gzf_NAD_B_1252	54.0	no-guid	6.496243000030518
3a	gen_ligs_1gzf_NAD_B_1252	55.0	no-guid	5.854429721832275
3a	gen_ligs_1gzf_NAD_B_1252	56.0	no-guid	6.343265056610107
3a	gen_ligs_1gzf_NAD_B_1252	57.0	no-guid	5.59987211227417
3a	gen_ligs_1gzf_NAD_B_1252	58.0	no-guid	5.490759372711182
3a	gen_ligs_1gzf_NAD_B_1252	59.0	no-guid	4.558218955993652
3a	gen_ligs_1gzf_NAD_B_1252	60.0	no-guid	5.931239128112793
3a	gen_ligs_1gzf_NAD_B_1252	61.0	no-guid	6.776236057281494
3a	gen_ligs_1gzf_NAD_B_1252	62.0	no-guid	5.7739715576171875
3a	gen_ligs_1gzf_NAD_B_1252	63.0	no-guid	4.831976890563965
3a	gen_ligs_1gzf_NAD_B_1252	64.0	no-guid	5.735446929931641
3a	gen_ligs_1gzf_NAD_B_1252	65.0	no-guid	5.461735248565674
3a	gen_ligs_1gzf_NAD_B_1252	66.0	no-guid	6.439016342163086
3a	gen_ligs_1gzf_NAD_B_1252	67.0	no-guid	5.2548322677612305
3a	gen_ligs_1gzf_NAD_B_1252	68.0	no-guid	5.3390069007873535
3a	gen_ligs_1gzf_NAD_B_1252	69.0	no-guid	5.346622943878174
3a	gen_ligs_1gzf_NAD_B_1252	70.0	no-guid	5.646478652954102
3a	gen_ligs_1gzf_NAD_B_1252	71.0	no-guid	4.852502822875977
3a	gen_ligs_1gzf_NAD_B_1252	72.0	no-guid	5.397115230560303
3a	gen_ligs_1gzf_NAD_B_1252	73.0	no-guid	5.430064678192139
3a	gen_ligs_1gzf_NAD_B_1252	74.0	no-guid	6.1817240715026855
3a	gen_ligs_1gzf_NAD_B_1252	75.0	no-guid	4.374285697937012
3a	gen_ligs_1gzf_NAD_B_1252	76.0	no-guid	4.438753604888916
3a	gen_ligs_1gzf_NAD_B_1252	77.0	no-guid	5.048202037811279
3a	gen_ligs_1gzf_NAD_B_1252	78.0	no-guid	5.078541278839111
3a	gen_ligs_1gzf_NAD_B_1252	79.0	no-guid	5.0784783363342285
3a	gen_ligs_1gzf_NAD_B_1252	80.0	no-guid	5.925332546234131
3a	gen_ligs_1gzf_NAD_B_1252	81.0	no-guid	5.958653926849365
3a	gen_ligs_1gzf_NAD_B_1252	82.0	no-guid	5.743419647216797
3a	gen_ligs_1gzf_NAD_B_1252	83.0	no-guid	7.384435176849365
3a	gen_ligs_1gzf_NAD_B_1252	84.0	no-guid	5.566021919250488
3a	gen_ligs_1gzf_NAD_B_1252	85.0	no-guid	6.789116382598877
3a	gen_ligs_1gzf_NAD_B_1252	86.0	no-guid	5.5927605628967285
3a	gen_ligs_1gzf_NAD_B_1252	87.0	no-guid	6.179609298706055
3a	gen_ligs_1gzf_NAD_B_1252	88.0	no-guid	5.595665454864502
3a	gen_ligs_1gzf_NAD_B_1252	89.0	no-guid	6.716673374176025
3a	gen_ligs_1gzf_NAD_B_1252	90.0	no-guid	5.241618633270264
3a	gen_ligs_1gzf_NAD_B_1252	91.0	no-guid	5.234203815460205
3a	gen_ligs_1gzf_NAD_B_1252	92.0	no-guid	5.637160778045654
3a	gen_ligs_1lhu_EST_A_301	0.0	no-guid	7.114364147186279
3a	gen_ligs_1lhu_EST_A_301	1.0	no-guid	7.077126979827881
3a	gen_ligs_1lhu_EST_A_301	2.0	no-guid	6.674790859222412
3a	gen_ligs_1lhu_EST_A_301	3.0	no-guid	6.856705665588379
3a	gen_ligs_1lhu_EST_A_301	4.0	no-guid	5.2911858558654785
3a	gen_ligs_1lhu_EST_A_301	5.0	no-guid	7.3086256980896
3a	gen_ligs_1lhu_EST_A_301	6.0	no-guid	6.387895107269287
3a	gen_ligs_1lhu_EST_A_301	7.0	no-guid	7.856070041656494
3a	gen_ligs_1lhu_EST_A_301	8.0	no-guid	6.638641834259033
3a	gen_ligs_1lhu_EST_A_301	9.0	no-guid	6.520446300506592
3a	gen_ligs_1lhu_EST_A_301	10.0	no-guid	6.14483118057251
3a	gen_ligs_1lhu_EST_A_301	11.0	no-guid	5.837469100952148
3a	gen_ligs_1lhu_EST_A_301	12.0	no-guid	6.447268962860107
3a	gen_ligs_1lhu_EST_A_301	13.0	no-guid	4.82876443862915
3a	gen_ligs_1lhu_EST_A_301	14.0	no-guid	7.713143825531006
3a	gen_ligs_1lhu_EST_A_301	15.0	no-guid	6.4502177238464355
3a	gen_ligs_1lhu_EST_A_301	16.0	no-guid	6.783841609954834
3a	gen_ligs_1lhu_EST_A_301	17.0	no-guid	6.757668972015381
3a	gen_ligs_1lhu_EST_A_301	18.0	no-guid	7.527432918548584
3a	gen_ligs_1lhu_EST_A_301	19.0	no-guid	7.743758678436279
3a	gen_ligs_1lhu_EST_A_301	20.0	no-guid	6.970198154449463
3a	gen_ligs_1lhu_EST_A_301	21.0	no-guid	6.845344066619873
3a	gen_ligs_1lhu_EST_A_301	22.0	no-guid	7.773694038391113
3a	gen_ligs_1lhu_EST_A_301	23.0	no-guid	6.514061450958252
3a	gen_ligs_1lhu_EST_A_301	24.0	no-guid	7.300140857696533
3a	gen_ligs_1lhu_EST_A_301	25.0	no-guid	7.172633171081543
3a	gen_ligs_1lhu_EST_A_301	26.0	no-guid	7.471175670623779
3a	gen_ligs_1lhu_EST_A_301	27.0	no-guid	6.958651065826416
3a	gen_ligs_1lhu_EST_A_301	28.0	no-guid	6.669827461242676
3a	gen_ligs_1lhu_EST_A_301	29.0	no-guid	7.898788928985596
3a	gen_ligs_1lhu_EST_A_301	30.0	no-guid	7.676075458526611
3a	gen_ligs_1lhu_EST_A_301	31.0	no-guid	7.238617420196533
3a	gen_ligs_1lhu_EST_A_301	32.0	no-guid	6.481968402862549
3a	gen_ligs_1lhu_EST_A_301	33.0	no-guid	7.370749473571777
3a	gen_ligs_1lhu_EST_A_301	34.0	no-guid	5.686115264892578
3a	gen_ligs_1lhu_EST_A_301	35.0	no-guid	6.3687920570373535
3a	gen_ligs_1lhu_EST_A_301	36.0	no-guid	6.363082408905029
3a	gen_ligs_1lhu_EST_A_301	37.0	no-guid	7.109849452972412
3a	gen_ligs_1lhu_EST_A_301	38.0	no-guid	8.250134468078613
3a	gen_ligs_1lhu_EST_A_301	39.0	no-guid	5.946110248565674
3a	gen_ligs_1lhu_EST_A_301	40.0	no-guid	7.233265399932861
3a	gen_ligs_1lhu_EST_A_301	41.0	no-guid	5.668930530548096
3a	gen_ligs_1lhu_EST_A_301	42.0	no-guid	7.404623508453369
3a	gen_ligs_1lhu_EST_A_301	43.0	no-guid	7.002719402313232
3a	gen_ligs_1lhu_EST_A_301	44.0	no-guid	7.549318790435791
3a	gen_ligs_1lhu_EST_A_301	45.0	no-guid	7.298581600189209
3a	gen_ligs_1lhu_EST_A_301	46.0	no-guid	6.7849016189575195
3a	gen_ligs_1lhu_EST_A_301	47.0	no-guid	7.363967418670654
3a	gen_ligs_1lhu_EST_A_301	48.0	no-guid	6.700380325317383
3a	gen_ligs_1lhu_EST_A_301	49.0	no-guid	8.0127534866333
3a	gen_ligs_1lhu_EST_A_301	50.0	no-guid	6.960501670837402
3a	gen_ligs_1lhu_EST_A_301	51.0	no-guid	7.0158257484436035
3a	gen_ligs_1lhu_EST_A_301	52.0	no-guid	6.559290409088135
3a	gen_ligs_1lhu_EST_A_301	53.0	no-guid	7.679093837738037
3a	gen_ligs_1lhu_EST_A_301	54.0	no-guid	6.976622581481934
3a	gen_ligs_1lhu_EST_A_301	55.0	no-guid	6.829617977142334
3a	gen_ligs_1lhu_EST_A_301	56.0	no-guid	7.509235858917236
3a	gen_ligs_1lhu_EST_A_301	57.0	no-guid	7.283046245574951
3a	gen_ligs_1lhu_EST_A_301	58.0	no-guid	6.653857231140137
3a	gen_ligs_1lhu_EST_A_301	59.0	no-guid	7.773932933807373
3a	gen_ligs_1lhu_EST_A_301	60.0	no-guid	7.970299243927002
3a	gen_ligs_1lhu_EST_A_301	61.0	no-guid	7.465421199798584
3a	gen_ligs_1lhu_EST_A_301	62.0	no-guid	7.599464893341064
3a	gen_ligs_1lhu_EST_A_301	63.0	no-guid	7.705247402191162
3a	gen_ligs_1lhu_EST_A_301	64.0	no-guid	6.711056232452393
3a	gen_ligs_1lhu_EST_A_301	65.0	no-guid	7.092947959899902
3a	gen_ligs_1lhu_EST_A_301	66.0	no-guid	7.479433059692383
3a	gen_ligs_1lhu_EST_A_301	67.0	no-guid	7.712112903594971
3a	gen_ligs_1lhu_EST_A_301	68.0	no-guid	6.704882621765137
3a	gen_ligs_1lhu_EST_A_301	69.0	no-guid	6.693822383880615
3a	gen_ligs_1lhu_EST_A_301	70.0	no-guid	6.7120256423950195
3a	gen_ligs_1lhu_EST_A_301	71.0	no-guid	7.0121989250183105
3a	gen_ligs_1lhu_EST_A_301	72.0	no-guid	7.459096431732178
3a	gen_ligs_1lhu_EST_A_301	73.0	no-guid	7.324790954589844
3a	gen_ligs_1lhu_EST_A_301	74.0	no-guid	7.316598415374756
3a	gen_ligs_1lhu_EST_A_301	75.0	no-guid	6.494401454925537
3a	gen_ligs_1lhu_EST_A_301	76.0	no-guid	7.377305030822754
3a	gen_ligs_1lhu_EST_A_301	77.0	no-guid	8.630974769592285
3a	gen_ligs_1lhu_EST_A_301	78.0	no-guid	7.756167888641357
3a	gen_ligs_1lhu_EST_A_301	79.0	no-guid	6.8012213706970215
3a	gen_ligs_1lhu_EST_A_301	80.0	no-guid	6.775057315826416
3a	gen_ligs_1lhu_EST_A_301	81.0	no-guid	7.174597263336182
3a	gen_ligs_1lhu_EST_A_301	82.0	no-guid	6.9819183349609375
3a	gen_ligs_1lhu_EST_A_301	83.0	no-guid	6.9678730964660645
3a	gen_ligs_1lhu_EST_A_301	84.0	no-guid	7.189855098724365
3a	gen_ligs_1lhu_EST_A_301	85.0	no-guid	6.0284881591796875
3a	gen_ligs_1lhu_EST_A_301	86.0	no-guid	7.391219615936279
3a	gen_ligs_1lhu_EST_A_301	87.0	no-guid	7.878911018371582
3a	gen_ligs_1lhu_EST_A_301	88.0	no-guid	6.038976192474365
3a	gen_ligs_1lhu_EST_A_301	89.0	no-guid	7.080387592315674
3a	gen_ligs_1lhu_EST_A_301	90.0	no-guid	8.042257308959961
3a	gen_ligs_1lhu_EST_A_301	91.0	no-guid	7.65044641494751
3a	gen_ligs_1lhu_EST_A_301	92.0	no-guid	5.838468074798584
3a	gen_ligs_1lhu_EST_A_301	93.0	no-guid	7.776810646057129
3a	gen_ligs_1lhu_EST_A_301	94.0	no-guid	7.828176975250244
3a	gen_ligs_1lhu_EST_A_301	95.0	no-guid	5.942465305328369
3a	gen_ligs_1lhu_EST_A_301	96.0	no-guid	7.152921199798584
3a	gen_ligs_1lhu_EST_A_301	97.0	no-guid	7.665505409240723
3a	gen_ligs_1lhu_EST_A_301	98.0	no-guid	6.546075344085693
3a	gen_ligs_1lhv_NOG_A_301	0.0	no-guid	6.435040473937988
3a	gen_ligs_1lhv_NOG_A_301	1.0	no-guid	8.16513729095459
3a	gen_ligs_1lhv_NOG_A_301	2.0	no-guid	6.272428035736084
3a	gen_ligs_1lhv_NOG_A_301	3.0	no-guid	7.304348468780518
3a	gen_ligs_1lhv_NOG_A_301	4.0	no-guid	6.852847576141357
3a	gen_ligs_1lhv_NOG_A_301	5.0	no-guid	5.673756122589111
3a	gen_ligs_1lhv_NOG_A_301	6.0	no-guid	6.321499824523926
3a	gen_ligs_1lhv_NOG_A_301	7.0	no-guid	7.450061321258545
3a	gen_ligs_1lhv_NOG_A_301	8.0	no-guid	6.668734073638916
3a	gen_ligs_1lhv_NOG_A_301	9.0	no-guid	8.448599815368652
3a	gen_ligs_1lhv_NOG_A_301	10.0	no-guid	6.436767578125
3a	gen_ligs_1lhv_NOG_A_301	11.0	no-guid	6.691462516784668
3a	gen_ligs_1lhv_NOG_A_301	12.0	no-guid	5.798715114593506
3a	gen_ligs_1lhv_NOG_A_301	13.0	no-guid	7.697440147399902
3a	gen_ligs_1lhv_NOG_A_301	14.0	no-guid	7.710136890411377
3a	gen_ligs_1lhv_NOG_A_301	15.0	no-guid	7.623448848724365
3a	gen_ligs_1lhv_NOG_A_301	16.0	no-guid	8.121672630310059
3a	gen_ligs_1lhv_NOG_A_301	17.0	no-guid	6.813066005706787
3a	gen_ligs_1lhv_NOG_A_301	18.0	no-guid	5.293220520019531
3a	gen_ligs_1lhv_NOG_A_301	19.0	no-guid	7.936422824859619
3a	gen_ligs_1lhv_NOG_A_301	20.0	no-guid	6.482760906219482
3a	gen_ligs_1lhv_NOG_A_301	21.0	no-guid	7.741166591644287
3a	gen_ligs_1lhv_NOG_A_301	22.0	no-guid	6.120068073272705
3a	gen_ligs_1lhv_NOG_A_301	23.0	no-guid	8.25572681427002
3a	gen_ligs_1lhv_NOG_A_301	24.0	no-guid	7.39924955368042
3a	gen_ligs_1lhv_NOG_A_301	25.0	no-guid	7.78007698059082
3a	gen_ligs_1lhv_NOG_A_301	26.0	no-guid	7.773930072784424
3a	gen_ligs_1lhv_NOG_A_301	27.0	no-guid	8.25804615020752
3a	gen_ligs_1lhv_NOG_A_301	28.0	no-guid	7.364146709442139
3a	gen_ligs_1lhv_NOG_A_301	29.0	no-guid	7.758995532989502
3a	gen_ligs_1lhv_NOG_A_301	30.0	no-guid	6.5371413230896
3a	gen_ligs_1lhv_NOG_A_301	31.0	no-guid	6.503998279571533
3a	gen_ligs_1lhv_NOG_A_301	32.0	no-guid	8.635052680969238
3a	gen_ligs_1lhv_NOG_A_301	33.0	no-guid	7.960818767547607
3a	gen_ligs_1lhv_NOG_A_301	34.0	no-guid	7.730357646942139
3a	gen_ligs_1lhv_NOG_A_301	35.0	no-guid	7.486488819122315
3a	gen_ligs_1lhv_NOG_A_301	36.0	no-guid	7.20858097076416
3a	gen_ligs_1lhv_NOG_A_301	37.0	no-guid	7.573537349700928
3a	gen_ligs_1lhv_NOG_A_301	38.0	no-guid	6.219293117523193
3a	gen_ligs_1lhv_NOG_A_301	39.0	no-guid	6.998842239379883
3a	gen_ligs_1lhv_NOG_A_301	40.0	no-guid	6.485747814178467
3a	gen_ligs_1lhv_NOG_A_301	41.0	no-guid	7.418270587921143
3a	gen_ligs_1lhv_NOG_A_301	42.0	no-guid	5.758370399475098
3a	gen_ligs_1lhv_NOG_A_301	43.0	no-guid	6.64268684387207
3a	gen_ligs_1lhv_NOG_A_301	44.0	no-guid	8.312081336975098
3a	gen_ligs_1lhv_NOG_A_301	45.0	no-guid	7.227982997894287
3a	gen_ligs_1lhv_NOG_A_301	46.0	no-guid	7.689083576202393
3a	gen_ligs_1lhv_NOG_A_301	47.0	no-guid	6.660886764526367
3a	gen_ligs_1lhv_NOG_A_301	48.0	no-guid	6.810616970062256
3a	gen_ligs_1lhv_NOG_A_301	49.0	no-guid	7.672041416168213
3a	gen_ligs_1lhv_NOG_A_301	50.0	no-guid	6.7624430656433105
3a	gen_ligs_1lhv_NOG_A_301	51.0	no-guid	5.569892406463623
3a	gen_ligs_1lhv_NOG_A_301	52.0	no-guid	5.685929298400879
3a	gen_ligs_1lhv_NOG_A_301	53.0	no-guid	7.210718631744385
3a	gen_ligs_1lhv_NOG_A_301	54.0	no-guid	7.226113319396973
3a	gen_ligs_1lhv_NOG_A_301	55.0	no-guid	6.236758708953857
3a	gen_ligs_1lhv_NOG_A_301	56.0	no-guid	7.626112461090088
3a	gen_ligs_1lhv_NOG_A_301	57.0	no-guid	7.610593318939209
3a	gen_ligs_1lhv_NOG_A_301	58.0	no-guid	6.7624640464782715
3a	gen_ligs_1lhv_NOG_A_301	59.0	no-guid	6.682476043701172
3a	gen_ligs_1lhv_NOG_A_301	60.0	no-guid	7.208395481109619
3a	gen_ligs_1lhv_NOG_A_301	61.0	no-guid	5.955399513244629
3a	gen_ligs_1lhv_NOG_A_301	62.0	no-guid	7.747114658355713
3a	gen_ligs_1lhv_NOG_A_301	63.0	no-guid	6.094333171844482
3a	gen_ligs_1lhv_NOG_A_301	64.0	no-guid	6.2934465408325195
3a	gen_ligs_1lhv_NOG_A_301	65.0	no-guid	7.198967456817627
3a	gen_ligs_1lhv_NOG_A_301	66.0	no-guid	5.311568737030029
3a	gen_ligs_1lhv_NOG_A_301	67.0	no-guid	7.475964069366455
3a	gen_ligs_1lhv_NOG_A_301	68.0	no-guid	6.592081546783447
3a	gen_ligs_1lhv_NOG_A_301	69.0	no-guid	7.745523452758789
3a	gen_ligs_1lhv_NOG_A_301	70.0	no-guid	6.41519021987915
3a	gen_ligs_1lhv_NOG_A_301	71.0	no-guid	7.779825687408447
3a	gen_ligs_1lhv_NOG_A_301	72.0	no-guid	6.693369388580322
3a	gen_ligs_1lhv_NOG_A_301	73.0	no-guid	6.418107986450195
3a	gen_ligs_1lhv_NOG_A_301	74.0	no-guid	7.756760120391846
3a	gen_ligs_1lhv_NOG_A_301	75.0	no-guid	6.5206298828125
3a	gen_ligs_1lhv_NOG_A_301	76.0	no-guid	7.64772891998291
3a	gen_ligs_1lhv_NOG_A_301	77.0	no-guid	6.351476669311523
3a	gen_ligs_1lhv_NOG_A_301	78.0	no-guid	7.009459018707275
3a	gen_ligs_1lhv_NOG_A_301	79.0	no-guid	8.000044822692871
3a	gen_ligs_1lhv_NOG_A_301	80.0	no-guid	7.362471580505371
3a	gen_ligs_1lhv_NOG_A_301	81.0	no-guid	7.877358913421631
3a	gen_ligs_1lhv_NOG_A_301	82.0	no-guid	6.971909999847412
3a	gen_ligs_1lhv_NOG_A_301	83.0	no-guid	6.519273281097412
3a	gen_ligs_1lhv_NOG_A_301	84.0	no-guid	7.6487274169921875
3a	gen_ligs_1lhv_NOG_A_301	85.0	no-guid	7.605139255523682
3a	gen_ligs_1lhv_NOG_A_301	86.0	no-guid	6.326879501342773
3a	gen_ligs_1lhv_NOG_A_301	87.0	no-guid	7.201132297515869
3a	gen_ligs_1lhv_NOG_A_301	88.0	no-guid	7.144213676452637
3a	gen_ligs_1lhv_NOG_A_301	89.0	no-guid	6.720606327056885
3a	gen_ligs_1lhv_NOG_A_301	90.0	no-guid	5.7325968742370605
3a	gen_ligs_1lhv_NOG_A_301	91.0	no-guid	7.56119441986084
3a	gen_ligs_1lhv_NOG_A_301	92.0	no-guid	7.565471172332764
3a	gen_ligs_1lhv_NOG_A_301	93.0	no-guid	6.73487663269043
3a	gen_ligs_1lhv_NOG_A_301	94.0	no-guid	5.6347222328186035
3a	gen_ligs_1lhv_NOG_A_301	95.0	no-guid	6.22681188583374
3a	gen_ligs_1lhv_NOG_A_301	96.0	no-guid	6.967025279998779
3a	gen_ligs_1lhv_NOG_A_301	97.0	no-guid	5.649702548980713
3a	gen_ligs_1lhv_NOG_A_301	98.0	no-guid	6.583223819732666
3a	gen_ligs_1lor_BMP_A_2001	0.0	no-guid	5.135318279266357
3a	gen_ligs_1lor_BMP_A_2001	1.0	no-guid	4.163712978363037
3a	gen_ligs_1lor_BMP_A_2001	2.0	no-guid	4.9291300773620605
3a	gen_ligs_1lor_BMP_A_2001	3.0	no-guid	4.932922840118408
3a	gen_ligs_1lor_BMP_A_2001	4.0	no-guid	5.260244369506836
3a	gen_ligs_1lor_BMP_A_2001	5.0	no-guid	4.79735803604126
3a	gen_ligs_1lor_BMP_A_2001	6.0	no-guid	5.13507604598999
3a	gen_ligs_1lor_BMP_A_2001	7.0	no-guid	5.264675617218018
3a	gen_ligs_1lor_BMP_A_2001	8.0	no-guid	4.4816203117370605
3a	gen_ligs_1lor_BMP_A_2001	9.0	no-guid	4.535220623016357
3a	gen_ligs_1lor_BMP_A_2001	10.0	no-guid	5.130677223205566
3a	gen_ligs_1lor_BMP_A_2001	11.0	no-guid	4.843653678894043
3a	gen_ligs_1lor_BMP_A_2001	12.0	no-guid	4.7028069496154785
3a	gen_ligs_1lor_BMP_A_2001	13.0	no-guid	4.881783485412598
3a	gen_ligs_1lor_BMP_A_2001	14.0	no-guid	5.293942928314209
3a	gen_ligs_1lor_BMP_A_2001	15.0	no-guid	4.6304450035095215
3a	gen_ligs_1lor_BMP_A_2001	16.0	no-guid	4.819242000579834
3a	gen_ligs_1lor_BMP_A_2001	17.0	no-guid	4.905864238739014
3a	gen_ligs_1lor_BMP_A_2001	18.0	no-guid	5.258303642272949
3a	gen_ligs_1lor_BMP_A_2001	19.0	no-guid	4.560466289520264
3a	gen_ligs_1lor_BMP_A_2001	20.0	no-guid	4.28394079208374
3a	gen_ligs_1lor_BMP_A_2001	21.0	no-guid	4.956634998321533
3a	gen_ligs_1lor_BMP_A_2001	22.0	no-guid	5.014986515045166
3a	gen_ligs_1lor_BMP_A_2001	23.0	no-guid	5.114048480987549
3a	gen_ligs_1lor_BMP_A_2001	24.0	no-guid	4.998202323913574
3a	gen_ligs_1lor_BMP_A_2001	25.0	no-guid	5.086676597595215
3a	gen_ligs_1lor_BMP_A_2001	26.0	no-guid	4.581093788146973
3a	gen_ligs_1lor_BMP_A_2001	27.0	no-guid	4.802491664886475
3a	gen_ligs_1lor_BMP_A_2001	28.0	no-guid	4.992098331451416
3a	gen_ligs_1lor_BMP_A_2001	29.0	no-guid	4.492687702178955
3a	gen_ligs_1lor_BMP_A_2001	30.0	no-guid	4.96874475479126
3a	gen_ligs_1lor_BMP_A_2001	31.0	no-guid	4.932164192199707
3a	gen_ligs_1lor_BMP_A_2001	32.0	no-guid	4.870214939117432
3a	gen_ligs_1lor_BMP_A_2001	33.0	no-guid	4.719770431518555
3a	gen_ligs_1lor_BMP_A_2001	34.0	no-guid	5.206686496734619
3a	gen_ligs_1lor_BMP_A_2001	35.0	no-guid	4.843008995056152
3a	gen_ligs_1lor_BMP_A_2001	36.0	no-guid	4.8786797523498535
3a	gen_ligs_1lor_BMP_A_2001	37.0	no-guid	4.564770221710205
3a	gen_ligs_1lor_BMP_A_2001	38.0	no-guid	5.159396171569824
3a	gen_ligs_1lor_BMP_A_2001	39.0	no-guid	4.911716938018799
3a	gen_ligs_1lor_BMP_A_2001	40.0	no-guid	4.746722221374512
3a	gen_ligs_1lor_BMP_A_2001	41.0	no-guid	5.066137313842773
3a	gen_ligs_1lor_BMP_A_2001	42.0	no-guid	4.764747142791748
3a	gen_ligs_1lor_BMP_A_2001	43.0	no-guid	5.213594436645508
3a	gen_ligs_1lor_BMP_A_2001	44.0	no-guid	4.948744297027588
3a	gen_ligs_1lor_BMP_A_2001	45.0	no-guid	4.943724155426025
3a	gen_ligs_1lor_BMP_A_2001	46.0	no-guid	4.844791412353516
3a	gen_ligs_1lor_BMP_A_2001	47.0	no-guid	5.114407062530518
3a	gen_ligs_1lor_BMP_A_2001	48.0	no-guid	4.660866737365723
3a	gen_ligs_1lor_BMP_A_2001	49.0	no-guid	4.6316657066345215
3a	gen_ligs_1lor_BMP_A_2001	50.0	no-guid	4.610785007476807
3a	gen_ligs_1lor_BMP_A_2001	51.0	no-guid	5.281620025634766
3a	gen_ligs_1lor_BMP_A_2001	52.0	no-guid	4.510072231292725
3a	gen_ligs_1lor_BMP_A_2001	53.0	no-guid	5.21226692199707
3a	gen_ligs_1lor_BMP_A_2001	54.0	no-guid	5.064263820648193
3a	gen_ligs_1lor_BMP_A_2001	55.0	no-guid	4.746414661407471
3a	gen_ligs_1lor_BMP_A_2001	56.0	no-guid	4.801600933074951
3a	gen_ligs_1lor_BMP_A_2001	57.0	no-guid	5.434329509735107
3a	gen_ligs_1lor_BMP_A_2001	58.0	no-guid	4.973493576049805
3a	gen_ligs_1lor_BMP_A_2001	59.0	no-guid	5.081185817718506
3a	gen_ligs_1lor_BMP_A_2001	60.0	no-guid	5.133222579956055
3a	gen_ligs_1lor_BMP_A_2001	61.0	no-guid	4.857333660125732
3a	gen_ligs_1lor_BMP_A_2001	62.0	no-guid	4.471366882324219
3a	gen_ligs_1lor_BMP_A_2001	63.0	no-guid	5.187262535095215
3a	gen_ligs_1lor_BMP_A_2001	64.0	no-guid	5.1104207038879395
3a	gen_ligs_1lor_BMP_A_2001	65.0	no-guid	5.088027000427246
3a	gen_ligs_1lor_BMP_A_2001	66.0	no-guid	5.063222885131836
3a	gen_ligs_1lor_BMP_A_2001	67.0	no-guid	4.989767074584961
3a	gen_ligs_1lor_BMP_A_2001	68.0	no-guid	4.625348091125488
3a	gen_ligs_1lor_BMP_A_2001	69.0	no-guid	4.592541694641113
3a	gen_ligs_1lor_BMP_A_2001	70.0	no-guid	4.765086650848389
3a	gen_ligs_1lor_BMP_A_2001	71.0	no-guid	5.092771053314209
3a	gen_ligs_1lor_BMP_A_2001	72.0	no-guid	4.371832847595215
3a	gen_ligs_1lor_BMP_A_2001	73.0	no-guid	5.161047458648682
3a	gen_ligs_1lor_BMP_A_2001	74.0	no-guid	4.8178629875183105
3a	gen_ligs_1lor_BMP_A_2001	75.0	no-guid	4.732274055480957
3a	gen_ligs_1lor_BMP_A_2001	76.0	no-guid	5.076695919036865
3a	gen_ligs_1lor_BMP_A_2001	77.0	no-guid	5.006080627441406
3a	gen_ligs_1lor_BMP_A_2001	78.0	no-guid	4.730656623840332
3a	gen_ligs_1lor_BMP_A_2001	79.0	no-guid	4.31920862197876
3a	gen_ligs_1lor_BMP_A_2001	80.0	no-guid	4.748303413391113
3a	gen_ligs_1lor_BMP_A_2001	81.0	no-guid	5.156883716583252
3a	gen_ligs_1lor_BMP_A_2001	82.0	no-guid	5.160209655761719
3a	gen_ligs_1lor_BMP_A_2001	83.0	no-guid	4.799716949462891
3a	gen_ligs_1lor_BMP_A_2001	84.0	no-guid	5.156957149505615
3a	gen_ligs_1lor_BMP_A_2001	85.0	no-guid	4.406982421875
3a	gen_ligs_1lor_BMP_A_2001	86.0	no-guid	4.585277557373047
3a	gen_ligs_1lor_BMP_A_2001	87.0	no-guid	4.637330532073975
3a	gen_ligs_1lor_BMP_A_2001	88.0	no-guid	5.028125286102295
3a	gen_ligs_1lor_BMP_A_2001	89.0	no-guid	5.033936500549316
3a	gen_ligs_1lor_BMP_A_2001	90.0	no-guid	4.892336368560791
3a	gen_ligs_1lor_BMP_A_2001	91.0	no-guid	4.974371910095215
3a	gen_ligs_1lor_BMP_A_2001	92.0	no-guid	5.021736145019531
3a	gen_ligs_1lor_BMP_A_2001	93.0	no-guid	5.768681526184082
3a	gen_ligs_1lor_BMP_A_2001	94.0	no-guid	5.117916584014893
3a	gen_ligs_1lor_BMP_A_2001	95.0	no-guid	4.294488430023193
3a	gen_ligs_1los_UP6_A_5001	0.0	no-guid	4.803018093109131
3a	gen_ligs_1los_UP6_A_5001	1.0	no-guid	5.125477313995361
3a	gen_ligs_1los_UP6_A_5001	2.0	no-guid	5.539032459259033
3a	gen_ligs_1los_UP6_A_5001	3.0	no-guid	4.890688419342041
3a	gen_ligs_1los_UP6_A_5001	4.0	no-guid	4.402941703796387
3a	gen_ligs_1los_UP6_A_5001	5.0	no-guid	5.0794243812561035
3a	gen_ligs_1los_UP6_A_5001	6.0	no-guid	3.764101028442383
3a	gen_ligs_1los_UP6_A_5001	7.0	no-guid	4.775740146636963
3a	gen_ligs_1los_UP6_A_5001	8.0	no-guid	4.054418087005615
3a	gen_ligs_1los_UP6_A_5001	9.0	no-guid	4.6921162605285645
3a	gen_ligs_1los_UP6_A_5001	10.0	no-guid	4.391965389251709
3a	gen_ligs_1los_UP6_A_5001	11.0	no-guid	4.801365375518799
3a	gen_ligs_1los_UP6_A_5001	12.0	no-guid	4.60378885269165
3a	gen_ligs_1los_UP6_A_5001	13.0	no-guid	4.829754829406738
3a	gen_ligs_1los_UP6_A_5001	14.0	no-guid	4.575079441070557
3a	gen_ligs_1los_UP6_A_5001	15.0	no-guid	5.5482683181762695
3a	gen_ligs_1los_UP6_A_5001	16.0	no-guid	5.179348468780518
3a	gen_ligs_1los_UP6_A_5001	17.0	no-guid	4.76007604598999
3a	gen_ligs_1los_UP6_A_5001	18.0	no-guid	5.478521823883057
3a	gen_ligs_1los_UP6_A_5001	19.0	no-guid	5.365677356719971
3a	gen_ligs_1los_UP6_A_5001	20.0	no-guid	4.63584041595459
3a	gen_ligs_1los_UP6_A_5001	21.0	no-guid	5.43795108795166
3a	gen_ligs_1los_UP6_A_5001	22.0	no-guid	4.641047954559326
3a	gen_ligs_1los_UP6_A_5001	23.0	no-guid	4.377251625061035
3a	gen_ligs_1los_UP6_A_5001	24.0	no-guid	4.973902225494385
3a	gen_ligs_1los_UP6_A_5001	25.0	no-guid	5.472815036773682
3a	gen_ligs_1los_UP6_A_5001	26.0	no-guid	5.803147792816162
3a	gen_ligs_1los_UP6_A_5001	27.0	no-guid	4.626490592956543
3a	gen_ligs_1los_UP6_A_5001	28.0	no-guid	5.239023208618164
3a	gen_ligs_1los_UP6_A_5001	29.0	no-guid	4.041731834411621
3a	gen_ligs_1los_UP6_A_5001	30.0	no-guid	4.827540397644043
3a	gen_ligs_1los_UP6_A_5001	31.0	no-guid	7.014416694641113
3a	gen_ligs_1los_UP6_A_5001	32.0	no-guid	4.771458148956299
3a	gen_ligs_1los_UP6_A_5001	33.0	no-guid	4.368182182312012
3a	gen_ligs_1los_UP6_A_5001	34.0	no-guid	5.163436412811279
3a	gen_ligs_1los_UP6_A_5001	35.0	no-guid	5.869241714477539
3a	gen_ligs_1los_UP6_A_5001	36.0	no-guid	4.794702529907227
3a	gen_ligs_1los_UP6_A_5001	37.0	no-guid	4.7507476806640625
3a	gen_ligs_1los_UP6_A_5001	38.0	no-guid	3.6759419441223145
3a	gen_ligs_1los_UP6_A_5001	39.0	no-guid	4.378591537475586
3a	gen_ligs_1los_UP6_A_5001	40.0	no-guid	4.941373825073242
3a	gen_ligs_1los_UP6_A_5001	41.0	no-guid	4.6591010093688965
3a	gen_ligs_1los_UP6_A_5001	42.0	no-guid	4.546984672546387
3a	gen_ligs_1los_UP6_A_5001	43.0	no-guid	5.309277534484863
3a	gen_ligs_1los_UP6_A_5001	44.0	no-guid	5.368102550506592
3a	gen_ligs_1los_UP6_A_5001	45.0	no-guid	5.0786309242248535
3a	gen_ligs_1los_UP6_A_5001	46.0	no-guid	4.944583415985107
3a	gen_ligs_1los_UP6_A_5001	47.0	no-guid	4.651384353637695
3a	gen_ligs_1los_UP6_A_5001	48.0	no-guid	4.728875160217285
3a	gen_ligs_1los_UP6_A_5001	49.0	no-guid	5.427826404571533
3a	gen_ligs_1los_UP6_A_5001	50.0	no-guid	4.867940425872803
3a	gen_ligs_1los_UP6_A_5001	51.0	no-guid	5.0020060539245605
3a	gen_ligs_1los_UP6_A_5001	52.0	no-guid	4.4520416259765625
3a	gen_ligs_1los_UP6_A_5001	53.0	no-guid	4.42644739151001
3a	gen_ligs_1los_UP6_A_5001	54.0	no-guid	5.6804518699646
3a	gen_ligs_1los_UP6_A_5001	55.0	no-guid	4.662132263183594
3a	gen_ligs_1los_UP6_A_5001	56.0	no-guid	4.653232574462891
3a	gen_ligs_1los_UP6_A_5001	57.0	no-guid	4.664090156555176
3a	gen_ligs_1los_UP6_A_5001	58.0	no-guid	5.071105480194092
3a	gen_ligs_1los_UP6_A_5001	59.0	no-guid	4.13347864151001
3a	gen_ligs_1los_UP6_A_5001	60.0	no-guid	5.123043537139893
3a	gen_ligs_1los_UP6_A_5001	61.0	no-guid	4.7646331787109375
3a	gen_ligs_1los_UP6_A_5001	62.0	no-guid	6.355060577392578
3a	gen_ligs_1los_UP6_A_5001	63.0	no-guid	5.657144069671631
3a	gen_ligs_1los_UP6_A_5001	64.0	no-guid	5.297004222869873
3a	gen_ligs_1los_UP6_A_5001	65.0	no-guid	5.4853692054748535
3a	gen_ligs_1los_UP6_A_5001	66.0	no-guid	4.589101314544678
3a	gen_ligs_1los_UP6_A_5001	67.0	no-guid	5.047519207000732
3a	gen_ligs_1los_UP6_A_5001	68.0	no-guid	5.596797466278076
3a	gen_ligs_1los_UP6_A_5001	69.0	no-guid	5.857567310333252
3a	gen_ligs_1los_UP6_A_5001	70.0	no-guid	4.747003555297852
3a	gen_ligs_1los_UP6_A_5001	71.0	no-guid	5.384005546569824
3a	gen_ligs_1los_UP6_A_5001	72.0	no-guid	5.49640417098999
3a	gen_ligs_1los_UP6_A_5001	73.0	no-guid	4.604028701782227
3a	gen_ligs_1los_UP6_A_5001	74.0	no-guid	5.434327125549316
3a	gen_ligs_1los_UP6_A_5001	75.0	no-guid	4.870783805847168
3a	gen_ligs_1los_UP6_A_5001	76.0	no-guid	4.832372188568115
3a	gen_ligs_1los_UP6_A_5001	77.0	no-guid	4.950292587280273
3a	gen_ligs_1los_UP6_A_5001	78.0	no-guid	5.031791687011719
3a	gen_ligs_1los_UP6_A_5001	79.0	no-guid	5.082698345184326
3a	gen_ligs_1los_UP6_A_5001	80.0	no-guid	4.675182342529297
3a	gen_ligs_1los_UP6_A_5001	81.0	no-guid	5.248586177825928
3a	gen_ligs_1los_UP6_A_5001	82.0	no-guid	5.603952884674072
3a	gen_ligs_1los_UP6_A_5001	83.0	no-guid	4.488900184631348
3a	gen_ligs_1los_UP6_A_5001	84.0	no-guid	4.909095287322998
3a	gen_ligs_1los_UP6_A_5001	85.0	no-guid	5.0465826988220215
3a	gen_ligs_1los_UP6_A_5001	86.0	no-guid	4.015503406524658
3a	gen_ligs_1los_UP6_A_5001	87.0	no-guid	5.491300106048584
3a	gen_ligs_1los_UP6_A_5001	88.0	no-guid	5.087320327758789
3a	gen_ligs_1los_UP6_A_5001	89.0	no-guid	4.3226728439331055
3a	gen_ligs_1los_UP6_A_5001	90.0	no-guid	4.856505870819092
3a	gen_ligs_1los_UP6_A_5001	91.0	no-guid	5.409220218658447
3a	gen_ligs_1los_UP6_A_5001	92.0	no-guid	5.5787482261657715
3a	gen_ligs_1los_UP6_A_5001	93.0	no-guid	4.489262580871582
3a	gen_ligs_1los_UP6_A_5001	94.0	no-guid	5.388855457305908
3a	gen_ligs_1los_UP6_A_5001	95.0	no-guid	4.954056262969971
3a	gen_ligs_1los_UP6_A_5001	96.0	no-guid	5.5674614906311035
3a	gen_ligs_1los_UP6_A_5001	97.0	no-guid	4.526195049285889
3a	gen_ligs_1los_UP6_B_5002	0.0	no-guid	4.833303928375244
3a	gen_ligs_1los_UP6_B_5002	1.0	no-guid	4.948221683502197
3a	gen_ligs_1los_UP6_B_5002	2.0	no-guid	5.749600887298584
3a	gen_ligs_1los_UP6_B_5002	3.0	no-guid	5.119072437286377
3a	gen_ligs_1los_UP6_B_5002	4.0	no-guid	4.506147861480713
3a	gen_ligs_1los_UP6_B_5002	5.0	no-guid	6.890009880065918
3a	gen_ligs_1los_UP6_B_5002	6.0	no-guid	5.689988613128662
3a	gen_ligs_1los_UP6_B_5002	7.0	no-guid	4.903501987457275
3a	gen_ligs_1los_UP6_B_5002	8.0	no-guid	5.094213485717773
3a	gen_ligs_1los_UP6_B_5002	9.0	no-guid	5.66717529296875
3a	gen_ligs_1los_UP6_B_5002	10.0	no-guid	5.070930004119873
3a	gen_ligs_1los_UP6_B_5002	11.0	no-guid	4.671827793121338
3a	gen_ligs_1los_UP6_B_5002	12.0	no-guid	4.777686595916748
3a	gen_ligs_1los_UP6_B_5002	13.0	no-guid	4.691730976104736
3a	gen_ligs_1los_UP6_B_5002	14.0	no-guid	4.617254734039307
3a	gen_ligs_1los_UP6_B_5002	15.0	no-guid	4.6023688316345215
3a	gen_ligs_1los_UP6_B_5002	16.0	no-guid	4.9917426109313965
3a	gen_ligs_1los_UP6_B_5002	17.0	no-guid	4.965345859527588
3a	gen_ligs_1los_UP6_B_5002	18.0	no-guid	4.477269649505615
3a	gen_ligs_1los_UP6_B_5002	19.0	no-guid	4.952718734741211
3a	gen_ligs_1los_UP6_B_5002	20.0	no-guid	4.710089206695557
3a	gen_ligs_1los_UP6_B_5002	21.0	no-guid	6.491481304168701
3a	gen_ligs_1los_UP6_B_5002	22.0	no-guid	5.496718406677246
3a	gen_ligs_1los_UP6_B_5002	23.0	no-guid	4.5362982749938965
3a	gen_ligs_1los_UP6_B_5002	24.0	no-guid	5.4718146324157715
3a	gen_ligs_1los_UP6_B_5002	25.0	no-guid	4.958966255187988
3a	gen_ligs_1los_UP6_B_5002	26.0	no-guid	4.591715335845947
3a	gen_ligs_1los_UP6_B_5002	27.0	no-guid	4.62896203994751
3a	gen_ligs_1los_UP6_B_5002	28.0	no-guid	4.557289123535156
3a	gen_ligs_1los_UP6_B_5002	29.0	no-guid	5.3698344230651855
3a	gen_ligs_1los_UP6_B_5002	30.0	no-guid	4.0606794357299805
3a	gen_ligs_1los_UP6_B_5002	31.0	no-guid	4.505387306213379
3a	gen_ligs_1los_UP6_B_5002	32.0	no-guid	6.384679794311523
3a	gen_ligs_1los_UP6_B_5002	33.0	no-guid	4.609080791473389
3a	gen_ligs_1los_UP6_B_5002	34.0	no-guid	5.353359699249268
3a	gen_ligs_1los_UP6_B_5002	35.0	no-guid	5.0046210289001465
3a	gen_ligs_1los_UP6_B_5002	36.0	no-guid	4.851112365722656
3a	gen_ligs_1los_UP6_B_5002	37.0	no-guid	4.541884422302246
3a	gen_ligs_1los_UP6_B_5002	38.0	no-guid	4.601263523101807
3a	gen_ligs_1los_UP6_B_5002	39.0	no-guid	5.2425665855407715
3a	gen_ligs_1los_UP6_B_5002	40.0	no-guid	4.896385669708252
3a	gen_ligs_1los_UP6_B_5002	41.0	no-guid	4.724776268005371
3a	gen_ligs_1los_UP6_B_5002	42.0	no-guid	4.293527603149414
3a	gen_ligs_1los_UP6_B_5002	43.0	no-guid	4.7150468826293945
3a	gen_ligs_1los_UP6_B_5002	44.0	no-guid	4.972939968109131
3a	gen_ligs_1los_UP6_B_5002	45.0	no-guid	5.232597827911377
3a	gen_ligs_1los_UP6_B_5002	46.0	no-guid	6.0857415199279785
3a	gen_ligs_1los_UP6_B_5002	47.0	no-guid	4.397336483001709
3a	gen_ligs_1los_UP6_B_5002	48.0	no-guid	4.6849284172058105
3a	gen_ligs_1los_UP6_B_5002	49.0	no-guid	4.703027725219727
3a	gen_ligs_1los_UP6_B_5002	50.0	no-guid	4.333398342132568
3a	gen_ligs_1los_UP6_B_5002	51.0	no-guid	4.722625732421875
3a	gen_ligs_1los_UP6_B_5002	52.0	no-guid	4.989345073699951
3a	gen_ligs_1los_UP6_B_5002	53.0	no-guid	3.8768467903137207
3a	gen_ligs_1los_UP6_B_5002	54.0	no-guid	5.306970596313477
3a	gen_ligs_1los_UP6_B_5002	55.0	no-guid	5.557497024536133
3a	gen_ligs_1los_UP6_B_5002	56.0	no-guid	6.133530139923096
3a	gen_ligs_1los_UP6_B_5002	57.0	no-guid	5.654162406921387
3a	gen_ligs_1los_UP6_B_5002	58.0	no-guid	4.621521949768066
3a	gen_ligs_1los_UP6_B_5002	59.0	no-guid	4.8053765296936035
3a	gen_ligs_1los_UP6_B_5002	60.0	no-guid	4.529201507568359
3a	gen_ligs_1los_UP6_B_5002	61.0	no-guid	4.534951686859131
3a	gen_ligs_1los_UP6_B_5002	62.0	no-guid	5.221097469329834
3a	gen_ligs_1los_UP6_B_5002	63.0	no-guid	5.357899188995361
3a	gen_ligs_1los_UP6_B_5002	64.0	no-guid	4.959317207336426
3a	gen_ligs_1los_UP6_B_5002	65.0	no-guid	4.434895992279053
3a	gen_ligs_1los_UP6_B_5002	66.0	no-guid	4.639649391174316
3a	gen_ligs_1los_UP6_B_5002	67.0	no-guid	5.886995792388916
3a	gen_ligs_1los_UP6_B_5002	68.0	no-guid	4.489748001098633
3a	gen_ligs_1los_UP6_B_5002	69.0	no-guid	4.333224773406982
3a	gen_ligs_1los_UP6_B_5002	70.0	no-guid	5.110504627227783
3a	gen_ligs_1los_UP6_B_5002	71.0	no-guid	5.0373759269714355
3a	gen_ligs_1los_UP6_B_5002	72.0	no-guid	4.60784912109375
3a	gen_ligs_1los_UP6_B_5002	73.0	no-guid	5.022720813751221
3a	gen_ligs_1los_UP6_B_5002	74.0	no-guid	5.1015424728393555
3a	gen_ligs_1los_UP6_B_5002	75.0	no-guid	4.716405391693115
3a	gen_ligs_1los_UP6_B_5002	76.0	no-guid	4.539729118347168
3a	gen_ligs_1los_UP6_B_5002	77.0	no-guid	4.378359317779541
3a	gen_ligs_1los_UP6_B_5002	78.0	no-guid	5.368034839630127
3a	gen_ligs_1los_UP6_B_5002	79.0	no-guid	5.86266565322876
3a	gen_ligs_1los_UP6_B_5002	80.0	no-guid	4.556835174560547
3a	gen_ligs_1los_UP6_B_5002	81.0	no-guid	5.288472652435303
3a	gen_ligs_1los_UP6_B_5002	82.0	no-guid	4.721012115478516
3a	gen_ligs_1los_UP6_B_5002	83.0	no-guid	4.7365241050720215
3a	gen_ligs_1los_UP6_B_5002	84.0	no-guid	4.594521522521973
3a	gen_ligs_1los_UP6_B_5002	85.0	no-guid	5.258404731750488
3a	gen_ligs_1los_UP6_B_5002	86.0	no-guid	4.819509983062744
3a	gen_ligs_1los_UP6_B_5002	87.0	no-guid	4.2191853523254395
3a	gen_ligs_1los_UP6_B_5002	88.0	no-guid	4.691946029663086
3a	gen_ligs_1los_UP6_B_5002	89.0	no-guid	5.357443332672119
3a	gen_ligs_1los_UP6_B_5002	90.0	no-guid	4.834691047668457
3a	gen_ligs_1los_UP6_B_5002	91.0	no-guid	5.24665641784668
3a	gen_ligs_1los_UP6_B_5002	92.0	no-guid	5.575138568878174
3a	gen_ligs_1los_UP6_B_5002	93.0	no-guid	4.544627666473389
3a	gen_ligs_1los_UP6_B_5002	94.0	no-guid	4.7014641761779785
3a	gen_ligs_1los_UP6_B_5002	95.0	no-guid	4.496090412139893
3a	gen_ligs_1los_UP6_B_5002	96.0	no-guid	4.706356525421143
3a	gen_ligs_1los_UP6_B_5002	97.0	no-guid	3.865386486053467
3a	gen_ligs_1los_UP6_B_5002	98.0	no-guid	4.434203147888184
3a	gen_ligs_1los_UP6_B_5002	99.0	no-guid	5.460141658782959
3a	gen_ligs_1los_UP6_C_5003	0.0	no-guid	4.64250373840332
3a	gen_ligs_1los_UP6_C_5003	1.0	no-guid	5.491526126861572
3a	gen_ligs_1los_UP6_C_5003	2.0	no-guid	5.313935279846191
3a	gen_ligs_1los_UP6_C_5003	3.0	no-guid	5.181293964385986
3a	gen_ligs_1los_UP6_C_5003	4.0	no-guid	5.623653888702393
3a	gen_ligs_1los_UP6_C_5003	5.0	no-guid	5.3421549797058105
3a	gen_ligs_1los_UP6_C_5003	6.0	no-guid	5.135704517364502
3a	gen_ligs_1los_UP6_C_5003	7.0	no-guid	4.458790302276611
3a	gen_ligs_1los_UP6_C_5003	8.0	no-guid	4.434964656829834
3a	gen_ligs_1los_UP6_C_5003	9.0	no-guid	4.673598766326904
3a	gen_ligs_1los_UP6_C_5003	10.0	no-guid	5.529550075531006
3a	gen_ligs_1los_UP6_C_5003	11.0	no-guid	4.640853404998779
3a	gen_ligs_1los_UP6_C_5003	12.0	no-guid	5.835984706878662
3a	gen_ligs_1los_UP6_C_5003	13.0	no-guid	4.707052230834961
3a	gen_ligs_1los_UP6_C_5003	14.0	no-guid	4.827088832855225
3a	gen_ligs_1los_UP6_C_5003	15.0	no-guid	4.669199466705322
3a	gen_ligs_1los_UP6_C_5003	16.0	no-guid	4.47723913192749
3a	gen_ligs_1los_UP6_C_5003	17.0	no-guid	5.248888969421387
3a	gen_ligs_1los_UP6_C_5003	18.0	no-guid	5.177846431732178
3a	gen_ligs_1los_UP6_C_5003	19.0	no-guid	5.075323104858398
3a	gen_ligs_1los_UP6_C_5003	20.0	no-guid	4.597615718841553
3a	gen_ligs_1los_UP6_C_5003	21.0	no-guid	5.413402080535889
3a	gen_ligs_1los_UP6_C_5003	22.0	no-guid	4.619193077087402
3a	gen_ligs_1los_UP6_C_5003	23.0	no-guid	4.590732097625732
3a	gen_ligs_1los_UP6_C_5003	24.0	no-guid	5.065176010131836
3a	gen_ligs_1los_UP6_C_5003	25.0	no-guid	4.775970458984375
3a	gen_ligs_1los_UP6_C_5003	26.0	no-guid	4.609555721282959
3a	gen_ligs_1los_UP6_C_5003	27.0	no-guid	4.654582500457764
3a	gen_ligs_1los_UP6_C_5003	28.0	no-guid	4.647307395935059
3a	gen_ligs_1los_UP6_C_5003	29.0	no-guid	4.791721820831299
3a	gen_ligs_1los_UP6_C_5003	30.0	no-guid	4.406475067138672
3a	gen_ligs_1los_UP6_C_5003	31.0	no-guid	4.522001266479492
3a	gen_ligs_1los_UP6_C_5003	32.0	no-guid	4.965276718139648
3a	gen_ligs_1los_UP6_C_5003	33.0	no-guid	4.689968585968018
3a	gen_ligs_1los_UP6_C_5003	34.0	no-guid	4.398368835449219
3a	gen_ligs_1los_UP6_C_5003	35.0	no-guid	4.754231929779053
3a	gen_ligs_1los_UP6_C_5003	36.0	no-guid	4.960546970367432
3a	gen_ligs_1los_UP6_C_5003	37.0	no-guid	4.987054824829102
3a	gen_ligs_1los_UP6_C_5003	38.0	no-guid	5.003539562225342
3a	gen_ligs_1los_UP6_C_5003	39.0	no-guid	4.460203170776367
3a	gen_ligs_1los_UP6_C_5003	40.0	no-guid	4.675638198852539
3a	gen_ligs_1los_UP6_C_5003	41.0	no-guid	4.507345676422119
3a	gen_ligs_1los_UP6_C_5003	42.0	no-guid	4.601048946380615
3a	gen_ligs_1los_UP6_C_5003	43.0	no-guid	4.733029365539551
3a	gen_ligs_1los_UP6_C_5003	44.0	no-guid	4.202892780303955
3a	gen_ligs_1los_UP6_C_5003	45.0	no-guid	4.8351359367370605
3a	gen_ligs_1los_UP6_C_5003	46.0	no-guid	4.321505069732666
3a	gen_ligs_1los_UP6_C_5003	47.0	no-guid	4.651098728179932
3a	gen_ligs_1los_UP6_C_5003	48.0	no-guid	4.614901065826416
3a	gen_ligs_1los_UP6_C_5003	49.0	no-guid	5.167854309082031
3a	gen_ligs_1los_UP6_C_5003	50.0	no-guid	5.24859094619751
3a	gen_ligs_1los_UP6_C_5003	51.0	no-guid	4.647106170654297
3a	gen_ligs_1los_UP6_C_5003	52.0	no-guid	5.1927571296691895
3a	gen_ligs_1los_UP6_C_5003	53.0	no-guid	4.835778713226318
3a	gen_ligs_1los_UP6_C_5003	54.0	no-guid	4.466915607452393
3a	gen_ligs_1los_UP6_C_5003	55.0	no-guid	6.020318031311035
3a	gen_ligs_1los_UP6_C_5003	56.0	no-guid	4.794560432434082
3a	gen_ligs_1los_UP6_C_5003	57.0	no-guid	4.738238334655762
3a	gen_ligs_1los_UP6_C_5003	58.0	no-guid	4.548547267913818
3a	gen_ligs_1los_UP6_C_5003	59.0	no-guid	4.291596412658691
3a	gen_ligs_1los_UP6_C_5003	60.0	no-guid	4.492715835571289
3a	gen_ligs_1los_UP6_C_5003	61.0	no-guid	4.482696533203125
3a	gen_ligs_1los_UP6_C_5003	62.0	no-guid	5.16397762298584
3a	gen_ligs_1los_UP6_C_5003	63.0	no-guid	4.944122791290283
3a	gen_ligs_1los_UP6_C_5003	64.0	no-guid	4.2979960441589355
3a	gen_ligs_1los_UP6_C_5003	65.0	no-guid	5.5195841789245605
3a	gen_ligs_1los_UP6_C_5003	66.0	no-guid	4.8979926109313965
3a	gen_ligs_1los_UP6_C_5003	67.0	no-guid	4.733571529388428
3a	gen_ligs_1los_UP6_C_5003	68.0	no-guid	4.793007850646973
3a	gen_ligs_1los_UP6_C_5003	69.0	no-guid	4.933105945587158
3a	gen_ligs_1los_UP6_C_5003	70.0	no-guid	5.2285990715026855
3a	gen_ligs_1los_UP6_C_5003	71.0	no-guid	4.653240203857422
3a	gen_ligs_1los_UP6_C_5003	72.0	no-guid	4.4432692527771
3a	gen_ligs_1los_UP6_C_5003	73.0	no-guid	5.259555339813232
3a	gen_ligs_1los_UP6_C_5003	74.0	no-guid	4.9889020919799805
3a	gen_ligs_1los_UP6_C_5003	75.0	no-guid	5.289290904998779
3a	gen_ligs_1los_UP6_C_5003	76.0	no-guid	4.533024311065674
3a	gen_ligs_1los_UP6_C_5003	77.0	no-guid	4.371251106262207
3a	gen_ligs_1los_UP6_C_5003	78.0	no-guid	4.5743536949157715
3a	gen_ligs_1los_UP6_C_5003	79.0	no-guid	5.114264965057373
3a	gen_ligs_1los_UP6_C_5003	80.0	no-guid	4.75397253036499
3a	gen_ligs_1los_UP6_C_5003	81.0	no-guid	4.364856243133545
3a	gen_ligs_1los_UP6_C_5003	82.0	no-guid	4.453374862670898
3a	gen_ligs_1los_UP6_C_5003	83.0	no-guid	4.817327499389648
3a	gen_ligs_1los_UP6_C_5003	84.0	no-guid	4.452879428863525
3a	gen_ligs_1los_UP6_C_5003	85.0	no-guid	4.93416166305542
3a	gen_ligs_1los_UP6_C_5003	86.0	no-guid	4.120514392852783
3a	gen_ligs_1los_UP6_C_5003	87.0	no-guid	4.999743461608887
3a	gen_ligs_1los_UP6_C_5003	88.0	no-guid	4.854943752288818
3a	gen_ligs_1los_UP6_C_5003	89.0	no-guid	4.6954216957092285
3a	gen_ligs_1los_UP6_C_5003	90.0	no-guid	4.701109886169434
3a	gen_ligs_1los_UP6_C_5003	91.0	no-guid	4.50002384185791
3a	gen_ligs_1los_UP6_C_5003	92.0	no-guid	4.990352630615234
3a	gen_ligs_1los_UP6_C_5003	93.0	no-guid	4.851912021636963
3a	gen_ligs_1los_UP6_C_5003	94.0	no-guid	4.3112030029296875
3a	gen_ligs_1los_UP6_C_5003	95.0	no-guid	5.142438888549805
3a	gen_ligs_1los_UP6_C_5003	96.0	no-guid	4.570286750793457
3a	gen_ligs_1los_UP6_C_5003	97.0	no-guid	4.631339073181152
3a	gen_ligs_1los_UP6_D_5004	0.0	no-guid	4.209438323974609
3a	gen_ligs_1los_UP6_D_5004	1.0	no-guid	5.902402400970459
3a	gen_ligs_1los_UP6_D_5004	2.0	no-guid	4.824985980987549
3a	gen_ligs_1los_UP6_D_5004	3.0	no-guid	4.74097204208374
3a	gen_ligs_1los_UP6_D_5004	4.0	no-guid	4.768786430358887
3a	gen_ligs_1los_UP6_D_5004	5.0	no-guid	4.338242530822754
3a	gen_ligs_1los_UP6_D_5004	6.0	no-guid	5.620335102081299
3a	gen_ligs_1los_UP6_D_5004	7.0	no-guid	5.240969657897949
3a	gen_ligs_1los_UP6_D_5004	8.0	no-guid	4.500567436218262
3a	gen_ligs_1los_UP6_D_5004	9.0	no-guid	5.621303081512451
3a	gen_ligs_1los_UP6_D_5004	10.0	no-guid	4.850849151611328
3a	gen_ligs_1los_UP6_D_5004	11.0	no-guid	4.808391571044922
3a	gen_ligs_1los_UP6_D_5004	12.0	no-guid	4.591795444488525
3a	gen_ligs_1los_UP6_D_5004	13.0	no-guid	5.391781330108643
3a	gen_ligs_1los_UP6_D_5004	14.0	no-guid	4.52443265914917
3a	gen_ligs_1los_UP6_D_5004	15.0	no-guid	4.55276346206665
3a	gen_ligs_1los_UP6_D_5004	16.0	no-guid	5.092264652252197
3a	gen_ligs_1los_UP6_D_5004	17.0	no-guid	4.252275466918945
3a	gen_ligs_1los_UP6_D_5004	18.0	no-guid	4.876663684844971
3a	gen_ligs_1los_UP6_D_5004	19.0	no-guid	4.436814785003662
3a	gen_ligs_1los_UP6_D_5004	20.0	no-guid	4.95529317855835
3a	gen_ligs_1los_UP6_D_5004	21.0	no-guid	4.753363609313965
3a	gen_ligs_1los_UP6_D_5004	22.0	no-guid	4.013225555419922
3a	gen_ligs_1los_UP6_D_5004	23.0	no-guid	5.4274773597717285
3a	gen_ligs_1los_UP6_D_5004	24.0	no-guid	4.8578410148620605
3a	gen_ligs_1los_UP6_D_5004	25.0	no-guid	4.818449974060059
3a	gen_ligs_1los_UP6_D_5004	26.0	no-guid	6.4060540199279785
3a	gen_ligs_1los_UP6_D_5004	27.0	no-guid	4.593550682067871
3a	gen_ligs_1los_UP6_D_5004	28.0	no-guid	4.8079023361206055
3a	gen_ligs_1los_UP6_D_5004	29.0	no-guid	5.1813883781433105
3a	gen_ligs_1los_UP6_D_5004	30.0	no-guid	5.3903584480285645
3a	gen_ligs_1los_UP6_D_5004	31.0	no-guid	5.368875980377197
3a	gen_ligs_1los_UP6_D_5004	32.0	no-guid	5.0270161628723145
3a	gen_ligs_1los_UP6_D_5004	33.0	no-guid	3.875921249389648
3a	gen_ligs_1los_UP6_D_5004	34.0	no-guid	5.280982494354248
3a	gen_ligs_1los_UP6_D_5004	35.0	no-guid	5.95861291885376
3a	gen_ligs_1los_UP6_D_5004	36.0	no-guid	4.3726606369018555
3a	gen_ligs_1los_UP6_D_5004	37.0	no-guid	4.742589473724365
3a	gen_ligs_1los_UP6_D_5004	38.0	no-guid	4.629142761230469
3a	gen_ligs_1los_UP6_D_5004	39.0	no-guid	5.038663387298584
3a	gen_ligs_1los_UP6_D_5004	40.0	no-guid	5.1727213859558105
3a	gen_ligs_1los_UP6_D_5004	41.0	no-guid	4.799141883850098
3a	gen_ligs_1los_UP6_D_5004	42.0	no-guid	5.978902339935303
3a	gen_ligs_1los_UP6_D_5004	43.0	no-guid	4.826756000518799
3a	gen_ligs_1los_UP6_D_5004	44.0	no-guid	4.802147388458252
3a	gen_ligs_1los_UP6_D_5004	45.0	no-guid	4.83246374130249
3a	gen_ligs_1los_UP6_D_5004	46.0	no-guid	4.611898899078369
3a	gen_ligs_1los_UP6_D_5004	47.0	no-guid	4.626328468322754
3a	gen_ligs_1los_UP6_D_5004	48.0	no-guid	4.069651126861572
3a	gen_ligs_1los_UP6_D_5004	49.0	no-guid	5.216104984283447
3a	gen_ligs_1los_UP6_D_5004	50.0	no-guid	5.070051670074463
3a	gen_ligs_1los_UP6_D_5004	51.0	no-guid	5.268123626708984
3a	gen_ligs_1los_UP6_D_5004	52.0	no-guid	5.705404281616211
3a	gen_ligs_1los_UP6_D_5004	53.0	no-guid	4.259504318237305
3a	gen_ligs_1los_UP6_D_5004	54.0	no-guid	5.096105575561523
3a	gen_ligs_1los_UP6_D_5004	55.0	no-guid	4.863044738769531
3a	gen_ligs_1los_UP6_D_5004	56.0	no-guid	4.289035320281982
3a	gen_ligs_1los_UP6_D_5004	57.0	no-guid	4.557890892028809
3a	gen_ligs_1los_UP6_D_5004	58.0	no-guid	4.971116542816162
3a	gen_ligs_1los_UP6_D_5004	59.0	no-guid	4.993104934692383
3a	gen_ligs_1los_UP6_D_5004	60.0	no-guid	5.448911666870117
3a	gen_ligs_1los_UP6_D_5004	61.0	no-guid	5.61159086227417
3a	gen_ligs_1los_UP6_D_5004	62.0	no-guid	4.842761039733887
3a	gen_ligs_1los_UP6_D_5004	63.0	no-guid	4.971624374389648
3a	gen_ligs_1los_UP6_D_5004	64.0	no-guid	5.696979999542236
3a	gen_ligs_1los_UP6_D_5004	65.0	no-guid	4.548861503601074
3a	gen_ligs_1los_UP6_D_5004	66.0	no-guid	4.546788692474365
3a	gen_ligs_1los_UP6_D_5004	67.0	no-guid	5.288012504577637
3a	gen_ligs_1los_UP6_D_5004	68.0	no-guid	4.675477027893066
3a	gen_ligs_1los_UP6_D_5004	69.0	no-guid	4.824987411499023
3a	gen_ligs_1los_UP6_D_5004	70.0	no-guid	4.826900005340576
3a	gen_ligs_1los_UP6_D_5004	71.0	no-guid	4.368553638458252
3a	gen_ligs_1los_UP6_D_5004	72.0	no-guid	5.006769180297852
3a	gen_ligs_1los_UP6_D_5004	73.0	no-guid	4.772536277770996
3a	gen_ligs_1los_UP6_D_5004	74.0	no-guid	4.894025802612305
3a	gen_ligs_1los_UP6_D_5004	75.0	no-guid	4.853340148925781
3a	gen_ligs_1los_UP6_D_5004	76.0	no-guid	4.177199840545654
3a	gen_ligs_1los_UP6_D_5004	77.0	no-guid	4.6661272048950195
3a	gen_ligs_1los_UP6_D_5004	78.0	no-guid	4.343774795532227
3a	gen_ligs_1los_UP6_D_5004	79.0	no-guid	5.511672496795654
3a	gen_ligs_1los_UP6_D_5004	80.0	no-guid	4.572209358215332
3a	gen_ligs_1los_UP6_D_5004	81.0	no-guid	6.095195293426514
3a	gen_ligs_1los_UP6_D_5004	82.0	no-guid	5.10607385635376
3a	gen_ligs_1los_UP6_D_5004	83.0	no-guid	4.614570617675781
3a	gen_ligs_1los_UP6_D_5004	84.0	no-guid	6.10559606552124
3a	gen_ligs_1los_UP6_D_5004	85.0	no-guid	4.60500431060791
3a	gen_ligs_1los_UP6_D_5004	86.0	no-guid	5.231777667999268
3a	gen_ligs_1los_UP6_D_5004	87.0	no-guid	4.633793830871582
3a	gen_ligs_1los_UP6_D_5004	88.0	no-guid	4.222373008728027
3a	gen_ligs_1los_UP6_D_5004	89.0	no-guid	4.920512676239014
3a	gen_ligs_1los_UP6_D_5004	90.0	no-guid	4.891788005828857
3a	gen_ligs_1los_UP6_D_5004	91.0	no-guid	5.012144565582275
3a	gen_ligs_1los_UP6_D_5004	92.0	no-guid	5.296832084655762
3a	gen_ligs_1los_UP6_D_5004	93.0	no-guid	4.888315677642822
3a	gen_ligs_1los_UP6_D_5004	94.0	no-guid	5.496807098388672
3a	gen_ligs_1los_UP6_D_5004	95.0	no-guid	4.505626201629639
3a	gen_ligs_1los_UP6_D_5004	96.0	no-guid	4.661813735961914
3a	gen_ligs_1los_UP6_D_5004	97.0	no-guid	4.7082319259643555
3a	gen_ligs_1los_UP6_D_5004	98.0	no-guid	4.87009334564209
3a	gen_ligs_1los_UP6_D_5004	99.0	no-guid	4.720983028411865
3a	gen_ligs_1nfs_DED_A_301	0.0	no-guid	5.816451072692871
3a	gen_ligs_1nfs_DED_A_301	1.0	no-guid	6.349833965301514
3a	gen_ligs_1nfs_DED_A_301	2.0	no-guid	5.665938854217529
3a	gen_ligs_1nfs_DED_A_301	3.0	no-guid	4.977124214172363
3a	gen_ligs_1nfs_DED_A_301	4.0	no-guid	5.670069694519043
3a	gen_ligs_1nfs_DED_A_301	5.0	no-guid	6.20553731918335
3a	gen_ligs_1nfs_DED_A_301	6.0	no-guid	6.4359822273254395
3a	gen_ligs_1nfs_DED_A_301	7.0	no-guid	6.126359462738037
3a	gen_ligs_1nfs_DED_A_301	8.0	no-guid	5.323894500732422
3a	gen_ligs_1nfs_DED_A_301	9.0	no-guid	5.882993221282959
3a	gen_ligs_1nfs_DED_A_301	10.0	no-guid	5.89246129989624
3a	gen_ligs_1nfs_DED_A_301	11.0	no-guid	5.697555065155029
3a	gen_ligs_1nfs_DED_A_301	12.0	no-guid	6.4657464027404785
3a	gen_ligs_1nfs_DED_A_301	13.0	no-guid	5.541433811187744
3a	gen_ligs_1nfs_DED_A_301	14.0	no-guid	6.646028995513916
3a	gen_ligs_1nfs_DED_A_301	15.0	no-guid	6.564273357391357
3a	gen_ligs_1nfs_DED_A_301	16.0	no-guid	6.649174213409424
3a	gen_ligs_1nfs_DED_A_301	17.0	no-guid	5.5007643699646
3a	gen_ligs_1nfs_DED_A_301	18.0	no-guid	5.547118663787842
3a	gen_ligs_1nfs_DED_A_301	19.0	no-guid	5.725607872009277
3a	gen_ligs_1nfs_DED_A_301	20.0	no-guid	4.9137067794799805
3a	gen_ligs_1nfs_DED_A_301	21.0	no-guid	6.023550510406494
3a	gen_ligs_1nfs_DED_A_301	22.0	no-guid	6.714095592498779
3a	gen_ligs_1nfs_DED_A_301	23.0	no-guid	6.071618556976318
3a	gen_ligs_1nfs_DED_A_301	24.0	no-guid	5.795027256011963
3a	gen_ligs_1nfs_DED_A_301	25.0	no-guid	4.682541847229004
3a	gen_ligs_1nfs_DED_A_301	26.0	no-guid	6.677567481994629
3a	gen_ligs_1nfs_DED_A_301	27.0	no-guid	6.024999141693115
3a	gen_ligs_1nfs_DED_A_301	28.0	no-guid	5.637328147888184
3a	gen_ligs_1nfs_DED_A_301	29.0	no-guid	5.156689167022705
3a	gen_ligs_1nfs_DED_A_301	30.0	no-guid	5.7807512283325195
3a	gen_ligs_1nfs_DED_A_301	31.0	no-guid	6.4878830909729
3a	gen_ligs_1nfs_DED_A_301	32.0	no-guid	4.78602409362793
3a	gen_ligs_1nfs_DED_A_301	33.0	no-guid	6.567131519317627
3a	gen_ligs_1nfs_DED_A_301	34.0	no-guid	5.007598876953125
3a	gen_ligs_1nfs_DED_A_301	35.0	no-guid	4.926421165466309
3a	gen_ligs_1nfs_DED_A_301	36.0	no-guid	5.797674655914307
3a	gen_ligs_1nfs_DED_A_301	37.0	no-guid	4.448953628540039
3a	gen_ligs_1nfs_DED_A_301	38.0	no-guid	5.931244850158691
3a	gen_ligs_1nfs_DED_A_301	39.0	no-guid	5.668740749359131
3a	gen_ligs_1nfs_DED_A_301	40.0	no-guid	6.211798191070557
3a	gen_ligs_1nfs_DED_A_301	41.0	no-guid	5.944450855255127
3a	gen_ligs_1nfs_DED_A_301	42.0	no-guid	5.927833080291748
3a	gen_ligs_1nfs_DED_A_301	43.0	no-guid	6.095351696014404
3a	gen_ligs_1nfs_DED_A_301	44.0	no-guid	5.06191873550415
3a	gen_ligs_1nfs_DED_A_301	45.0	no-guid	5.755439758300781
3a	gen_ligs_1nfs_DED_A_301	46.0	no-guid	6.071644306182861
3a	gen_ligs_1nfs_DED_A_301	47.0	no-guid	6.670528888702393
3a	gen_ligs_1nfs_DED_A_301	48.0	no-guid	5.9346418380737305
3a	gen_ligs_1nfs_DED_A_301	49.0	no-guid	6.492976665496826
3a	gen_ligs_1nfs_DED_A_301	50.0	no-guid	5.858495235443115
3a	gen_ligs_1nfs_DED_A_301	51.0	no-guid	6.152804374694824
3a	gen_ligs_1nfs_DED_A_301	52.0	no-guid	5.320302486419678
3a	gen_ligs_1nfs_DED_A_301	53.0	no-guid	4.794187068939209
3a	gen_ligs_1nfs_DED_A_301	54.0	no-guid	6.4654717445373535
3a	gen_ligs_1nfs_DED_A_301	55.0	no-guid	4.892059326171875
3a	gen_ligs_1nfs_DED_A_301	56.0	no-guid	4.984756946563721
3a	gen_ligs_1nfs_DED_A_301	57.0	no-guid	6.529796123504639
3a	gen_ligs_1nfs_DED_A_301	58.0	no-guid	4.906597137451172
3a	gen_ligs_1nfs_DED_A_301	59.0	no-guid	6.485649108886719
3a	gen_ligs_1nfs_DED_A_301	60.0	no-guid	5.9595947265625
3a	gen_ligs_1nfs_DED_A_301	61.0	no-guid	5.791793346405029
3a	gen_ligs_1nfs_DED_A_301	62.0	no-guid	4.759023189544678
3a	gen_ligs_1nfs_DED_A_301	63.0	no-guid	5.772889614105225
3a	gen_ligs_1nfs_DED_A_301	64.0	no-guid	5.380386829376221
3a	gen_ligs_1nfs_DED_A_301	65.0	no-guid	6.502902507781982
3a	gen_ligs_1nfs_DED_A_301	66.0	no-guid	6.168269157409668
3a	gen_ligs_1nfs_DED_A_301	67.0	no-guid	5.078857898712158
3a	gen_ligs_1nfs_DED_A_301	68.0	no-guid	5.289876461029053
3a	gen_ligs_1nfs_DED_A_301	69.0	no-guid	5.993892669677734
3a	gen_ligs_1nfs_DED_A_301	70.0	no-guid	5.92974328994751
3a	gen_ligs_1nfs_DED_A_301	71.0	no-guid	4.905773162841797
3a	gen_ligs_1nfs_DED_A_301	72.0	no-guid	4.866717338562012
3a	gen_ligs_1nfs_DED_A_301	73.0	no-guid	4.83089017868042
3a	gen_ligs_1nfs_DED_A_301	74.0	no-guid	5.607931613922119
3a	gen_ligs_1nfs_DED_A_301	75.0	no-guid	5.442654132843018
3a	gen_ligs_1nfs_DED_A_301	76.0	no-guid	5.899400234222412
3a	gen_ligs_1nfs_DED_A_301	77.0	no-guid	5.0203070640563965
3a	gen_ligs_1nfs_DED_A_301	78.0	no-guid	4.953845977783203
3a	gen_ligs_1nfs_DED_A_301	79.0	no-guid	5.753361225128174
3a	gen_ligs_1nfs_DED_A_301	80.0	no-guid	5.571920871734619
3a	gen_ligs_1nfs_DED_A_301	81.0	no-guid	5.895394802093506
3a	gen_ligs_1nfs_DED_A_301	82.0	no-guid	5.666384696960449
3a	gen_ligs_1nfs_DED_A_301	83.0	no-guid	6.669707298278809
3a	gen_ligs_1nfs_DED_A_301	84.0	no-guid	4.342978477478027
3a	gen_ligs_1nfs_DED_A_301	85.0	no-guid	5.299539089202881
3a	gen_ligs_1nfs_DED_A_301	86.0	no-guid	4.598757743835449
3a	gen_ligs_1nfs_DED_A_301	87.0	no-guid	5.801933765411377
3a	gen_ligs_1nfs_DED_A_301	88.0	no-guid	5.01838493347168
3a	gen_ligs_1nfs_DED_A_301	89.0	no-guid	4.543990135192871
3a	gen_ligs_1nfs_DED_A_301	90.0	no-guid	4.7889556884765625
3a	gen_ligs_1nfs_DED_A_301	91.0	no-guid	5.057976245880127
3a	gen_ligs_1nfs_DED_A_301	92.0	no-guid	6.515630722045898
3a	gen_ligs_1nfs_DED_A_301	93.0	no-guid	5.843329906463623
3a	gen_ligs_1nfs_DED_B_302	0.0	no-guid	5.034185886383057
3a	gen_ligs_1nfs_DED_B_302	1.0	no-guid	5.918812274932861
3a	gen_ligs_1nfs_DED_B_302	2.0	no-guid	5.777050495147705
3a	gen_ligs_1nfs_DED_B_302	3.0	no-guid	4.690497398376465
3a	gen_ligs_1nfs_DED_B_302	4.0	no-guid	6.0754075050354
3a	gen_ligs_1nfs_DED_B_302	5.0	no-guid	5.727512836456299
3a	gen_ligs_1nfs_DED_B_302	6.0	no-guid	5.612711429595947
3a	gen_ligs_1nfs_DED_B_302	7.0	no-guid	6.29750394821167
3a	gen_ligs_1nfs_DED_B_302	8.0	no-guid	6.415655612945557
3a	gen_ligs_1nfs_DED_B_302	9.0	no-guid	4.793450832366943
3a	gen_ligs_1nfs_DED_B_302	10.0	no-guid	4.885434627532959
3a	gen_ligs_1nfs_DED_B_302	11.0	no-guid	5.737410545349121
3a	gen_ligs_1nfs_DED_B_302	12.0	no-guid	4.260717391967773
3a	gen_ligs_1nfs_DED_B_302	13.0	no-guid	4.574610233306885
3a	gen_ligs_1nfs_DED_B_302	14.0	no-guid	6.21089506149292
3a	gen_ligs_1nfs_DED_B_302	15.0	no-guid	5.337980270385742
3a	gen_ligs_1nfs_DED_B_302	16.0	no-guid	6.236358642578125
3a	gen_ligs_1nfs_DED_B_302	17.0	no-guid	3.5928401947021484
3a	gen_ligs_1nfs_DED_B_302	18.0	no-guid	4.260874271392822
3a	gen_ligs_1nfs_DED_B_302	19.0	no-guid	5.835405349731445
3a	gen_ligs_1nfs_DED_B_302	20.0	no-guid	4.931340217590332
3a	gen_ligs_1nfs_DED_B_302	21.0	no-guid	4.923161029815674
3a	gen_ligs_1nfs_DED_B_302	22.0	no-guid	5.425504207611084
3a	gen_ligs_1nfs_DED_B_302	23.0	no-guid	5.047124862670898
3a	gen_ligs_1nfs_DED_B_302	24.0	no-guid	4.1199846267700195
3a	gen_ligs_1nfs_DED_B_302	25.0	no-guid	5.933679103851318
3a	gen_ligs_1nfs_DED_B_302	26.0	no-guid	5.789271354675293
3a	gen_ligs_1nfs_DED_B_302	27.0	no-guid	5.145192623138428
3a	gen_ligs_1nfs_DED_B_302	28.0	no-guid	6.0587382316589355
3a	gen_ligs_1nfs_DED_B_302	29.0	no-guid	5.097982406616211
3a	gen_ligs_1nfs_DED_B_302	30.0	no-guid	6.085843563079834
3a	gen_ligs_1nfs_DED_B_302	31.0	no-guid	5.651224136352539
3a	gen_ligs_1nfs_DED_B_302	32.0	no-guid	4.816180229187012
3a	gen_ligs_1nfs_DED_B_302	33.0	no-guid	5.568314552307129
3a	gen_ligs_1nfs_DED_B_302	34.0	no-guid	6.1969218254089355
3a	gen_ligs_1nfs_DED_B_302	35.0	no-guid	4.0252790451049805
3a	gen_ligs_1nfs_DED_B_302	36.0	no-guid	5.608713150024414
3a	gen_ligs_1nfs_DED_B_302	37.0	no-guid	5.301485538482666
3a	gen_ligs_1nfs_DED_B_302	38.0	no-guid	4.758852958679199
3a	gen_ligs_1nfs_DED_B_302	39.0	no-guid	4.210916519165039
3a	gen_ligs_1nfs_DED_B_302	40.0	no-guid	5.511451244354248
3a	gen_ligs_1nfs_DED_B_302	41.0	no-guid	6.046657085418701
3a	gen_ligs_1nfs_DED_B_302	42.0	no-guid	5.277092456817627
3a	gen_ligs_1nfs_DED_B_302	43.0	no-guid	6.120171070098877
3a	gen_ligs_1nfs_DED_B_302	44.0	no-guid	4.9646315574646
3a	gen_ligs_1nfs_DED_B_302	45.0	no-guid	5.366840839385986
3a	gen_ligs_1nfs_DED_B_302	46.0	no-guid	4.99591588973999
3a	gen_ligs_1nfs_DED_B_302	47.0	no-guid	5.576571941375732
3a	gen_ligs_1nfs_DED_B_302	48.0	no-guid	5.7705159187316895
3a	gen_ligs_1nfs_DED_B_302	49.0	no-guid	5.834657669067383
3a	gen_ligs_1nfs_DED_B_302	50.0	no-guid	4.593959808349609
3a	gen_ligs_1nfs_DED_B_302	51.0	no-guid	5.9555792808532715
3a	gen_ligs_1nfs_DED_B_302	52.0	no-guid	4.8432464599609375
3a	gen_ligs_1nfs_DED_B_302	53.0	no-guid	3.342956066131592
3a	gen_ligs_1nfs_DED_B_302	54.0	no-guid	6.2447710037231445
3a	gen_ligs_1nfs_DED_B_302	55.0	no-guid	5.568607807159424
3a	gen_ligs_1nfs_DED_B_302	56.0	no-guid	5.9468674659729
3a	gen_ligs_1nfs_DED_B_302	57.0	no-guid	6.013620376586914
3a	gen_ligs_1nfs_DED_B_302	58.0	no-guid	6.176538944244385
3a	gen_ligs_1nfs_DED_B_302	59.0	no-guid	6.088225841522217
3a	gen_ligs_1nfs_DED_B_302	60.0	no-guid	4.901977062225342
3a	gen_ligs_1nfs_DED_B_302	61.0	no-guid	6.2837605476379395
3a	gen_ligs_1nfs_DED_B_302	62.0	no-guid	6.083617687225342
3a	gen_ligs_1nfs_DED_B_302	63.0	no-guid	5.141341209411621
3a	gen_ligs_1nfs_DED_B_302	64.0	no-guid	5.820534706115723
3a	gen_ligs_1nfs_DED_B_302	65.0	no-guid	5.87166166305542
3a	gen_ligs_1nfs_DED_B_302	66.0	no-guid	4.59372091293335
3a	gen_ligs_1nfs_DED_B_302	67.0	no-guid	3.969481468200683
3a	gen_ligs_1nfs_DED_B_302	68.0	no-guid	6.079864025115967
3a	gen_ligs_1nfs_DED_B_302	69.0	no-guid	6.138988494873047
3a	gen_ligs_1nfs_DED_B_302	70.0	no-guid	5.085912227630615
3a	gen_ligs_1nfs_DED_B_302	71.0	no-guid	5.672418117523193
3a	gen_ligs_1nfs_DED_B_302	72.0	no-guid	4.53339958190918
3a	gen_ligs_1nfs_DED_B_302	73.0	no-guid	6.373844623565674
3a	gen_ligs_1nfs_DED_B_302	74.0	no-guid	4.761453151702881
3a	gen_ligs_1nfs_DED_B_302	75.0	no-guid	6.011641025543213
3a	gen_ligs_1nfs_DED_B_302	76.0	no-guid	4.024969577789307
3a	gen_ligs_1nfs_DED_B_302	77.0	no-guid	3.840418338775635
3a	gen_ligs_1nfs_DED_B_302	78.0	no-guid	5.341002941131592
3a	gen_ligs_1nfs_DED_B_302	79.0	no-guid	6.8445000648498535
3a	gen_ligs_1nfs_DED_B_302	80.0	no-guid	6.286879062652588
3a	gen_ligs_1nfs_DED_B_302	81.0	no-guid	4.866226673126221
3a	gen_ligs_1nfs_DED_B_302	82.0	no-guid	4.591825008392334
3a	gen_ligs_1nfs_DED_B_302	83.0	no-guid	6.167669773101807
3a	gen_ligs_1nfs_DED_B_302	84.0	no-guid	5.698300838470459
3a	gen_ligs_1nfs_DED_B_302	85.0	no-guid	5.132420063018799
3a	gen_ligs_1nfs_DED_B_302	86.0	no-guid	5.450210094451904
3a	gen_ligs_1nfs_DED_B_302	87.0	no-guid	5.6199631690979
3a	gen_ligs_1nfs_DED_B_302	88.0	no-guid	6.248621463775635
3a	gen_ligs_1nfs_DED_B_302	89.0	no-guid	5.348083019256592
3a	gen_ligs_1nfs_DED_B_302	90.0	no-guid	6.131113529205322
3a	gen_ligs_1nfs_DED_B_302	91.0	no-guid	4.735316753387451
3a	gen_ligs_1nfs_DED_B_302	92.0	no-guid	5.530264377593994
3a	gen_ligs_1nfs_DED_B_302	93.0	no-guid	4.486812114715576
3a	gen_ligs_1nfs_DED_B_302	94.0	no-guid	4.844488620758057
3a	gen_ligs_1nfs_DED_B_302	95.0	no-guid	4.8828444480896
3a	gen_ligs_1q91_DPB_A_1	0.0	no-guid	5.380056858062744
3a	gen_ligs_1q91_DPB_A_1	1.0	no-guid	6.083892345428467
3a	gen_ligs_1q91_DPB_A_1	2.0	no-guid	6.983362674713135
3a	gen_ligs_1q91_DPB_A_1	3.0	no-guid	5.382928371429443
3a	gen_ligs_1q91_DPB_A_1	4.0	no-guid	5.39861536026001
3a	gen_ligs_1q91_DPB_A_1	5.0	no-guid	5.537336826324463
3a	gen_ligs_1q91_DPB_A_1	6.0	no-guid	7.553844928741455
3a	gen_ligs_1q91_DPB_A_1	7.0	no-guid	5.114465236663818
3a	gen_ligs_1q91_DPB_A_1	8.0	no-guid	6.576157569885254
3a	gen_ligs_1q91_DPB_A_1	9.0	no-guid	5.775959491729736
3a	gen_ligs_1q91_DPB_A_1	10.0	no-guid	5.20383882522583
3a	gen_ligs_1q91_DPB_A_1	11.0	no-guid	5.594485282897949
3a	gen_ligs_1q91_DPB_A_1	12.0	no-guid	5.401469707489014
3a	gen_ligs_1q91_DPB_A_1	13.0	no-guid	5.825998783111572
3a	gen_ligs_1q91_DPB_A_1	14.0	no-guid	5.599277019500732
3a	gen_ligs_1q91_DPB_A_1	15.0	no-guid	5.688088893890381
3a	gen_ligs_1q91_DPB_A_1	16.0	no-guid	6.638820171356201
3a	gen_ligs_1q91_DPB_A_1	17.0	no-guid	5.577337265014648
3a	gen_ligs_1q91_DPB_A_1	18.0	no-guid	5.742066383361816
3a	gen_ligs_1q91_DPB_A_1	19.0	no-guid	5.8885345458984375
3a	gen_ligs_1q91_DPB_A_1	20.0	no-guid	5.82356595993042
3a	gen_ligs_1q91_DPB_A_1	21.0	no-guid	4.928132057189941
3a	gen_ligs_1q91_DPB_A_1	22.0	no-guid	5.4786248207092285
3a	gen_ligs_1q91_DPB_A_1	23.0	no-guid	5.638476848602295
3a	gen_ligs_1q91_DPB_A_1	24.0	no-guid	6.834341526031494
3a	gen_ligs_1q91_DPB_A_1	25.0	no-guid	5.270910739898682
3a	gen_ligs_1q91_DPB_A_1	26.0	no-guid	6.40209436416626
3a	gen_ligs_1q91_DPB_A_1	27.0	no-guid	5.040395259857178
3a	gen_ligs_1q91_DPB_A_1	28.0	no-guid	5.595887660980225
3a	gen_ligs_1q91_DPB_A_1	29.0	no-guid	5.977555751800537
3a	gen_ligs_1q91_DPB_A_1	30.0	no-guid	6.036783695220947
3a	gen_ligs_1q91_DPB_A_1	31.0	no-guid	5.540943622589111
3a	gen_ligs_1q91_DPB_A_1	32.0	no-guid	5.940918445587158
3a	gen_ligs_1q91_DPB_A_1	33.0	no-guid	5.371031284332275
3a	gen_ligs_1q91_DPB_A_1	34.0	no-guid	6.467736721038818
3a	gen_ligs_1q91_DPB_A_1	35.0	no-guid	6.47134256362915
3a	gen_ligs_1q91_DPB_A_1	36.0	no-guid	6.903420448303223
3a	gen_ligs_1q91_DPB_A_1	37.0	no-guid	5.557805061340332
3a	gen_ligs_1q91_DPB_A_1	38.0	no-guid	6.271144866943359
3a	gen_ligs_1q91_DPB_A_1	39.0	no-guid	6.338279724121094
3a	gen_ligs_1q91_DPB_A_1	40.0	no-guid	5.757936477661133
3a	gen_ligs_1q91_DPB_A_1	41.0	no-guid	5.688366889953613
3a	gen_ligs_1q91_DPB_A_1	42.0	no-guid	6.263981819152832
3a	gen_ligs_1q91_DPB_A_1	43.0	no-guid	5.989352703094482
3a	gen_ligs_1q91_DPB_A_1	44.0	no-guid	6.579314708709717
3a	gen_ligs_1q91_DPB_A_1	45.0	no-guid	5.5457539558410645
3a	gen_ligs_1q91_DPB_A_1	46.0	no-guid	7.0772318840026855
3a	gen_ligs_1q91_DPB_A_1	47.0	no-guid	6.176821231842041
3a	gen_ligs_1q91_DPB_A_1	48.0	no-guid	6.302319049835205
3a	gen_ligs_1q91_DPB_A_1	49.0	no-guid	5.636294841766357
3a	gen_ligs_1q91_DPB_A_1	50.0	no-guid	5.621576309204102
3a	gen_ligs_1q91_DPB_A_1	51.0	no-guid	5.231132984161377
3a	gen_ligs_1q91_DPB_A_1	52.0	no-guid	5.625588893890381
3a	gen_ligs_1q91_DPB_A_1	53.0	no-guid	5.9778032302856445
3a	gen_ligs_1q91_DPB_A_1	54.0	no-guid	6.17017936706543
3a	gen_ligs_1q91_DPB_A_1	55.0	no-guid	6.451094150543213
3a	gen_ligs_1q91_DPB_A_1	56.0	no-guid	6.135764122009277
3a	gen_ligs_1q91_DPB_A_1	57.0	no-guid	5.817454814910889
3a	gen_ligs_1q91_DPB_A_1	58.0	no-guid	5.519007205963135
3a	gen_ligs_1q91_DPB_A_1	59.0	no-guid	6.233153820037842
3a	gen_ligs_1q91_DPB_A_1	60.0	no-guid	5.1900458335876465
3a	gen_ligs_1q91_DPB_A_1	61.0	no-guid	5.635586738586426
3a	gen_ligs_1q91_DPB_A_1	62.0	no-guid	4.892949104309082
3a	gen_ligs_1q91_DPB_A_1	63.0	no-guid	5.900494575500488
3a	gen_ligs_1q91_DPB_A_1	64.0	no-guid	4.902432918548584
3a	gen_ligs_1q91_DPB_A_1	65.0	no-guid	7.282615184783936
3a	gen_ligs_1q91_DPB_A_1	66.0	no-guid	5.647404193878174
3a	gen_ligs_1q91_DPB_A_1	67.0	no-guid	5.502553939819336
3a	gen_ligs_1q91_DPB_A_1	68.0	no-guid	6.547602653503418
3a	gen_ligs_1q91_DPB_A_1	69.0	no-guid	5.165826797485352
3a	gen_ligs_1q91_DPB_A_1	70.0	no-guid	6.229506015777588
3a	gen_ligs_1q91_DPB_A_1	71.0	no-guid	5.28674840927124
3a	gen_ligs_1q91_DPB_A_1	72.0	no-guid	6.379836559295654
3a	gen_ligs_1q91_DPB_A_1	73.0	no-guid	5.639871120452881
3a	gen_ligs_1q91_DPB_A_1	74.0	no-guid	6.088619232177734
3a	gen_ligs_1q91_DPB_A_1	75.0	no-guid	5.977599143981934
3a	gen_ligs_1q91_DPB_A_1	76.0	no-guid	5.382767677307129
3a	gen_ligs_1q91_DPB_A_1	77.0	no-guid	5.990586280822754
3a	gen_ligs_1q91_DPB_A_1	78.0	no-guid	6.274099349975586
3a	gen_ligs_1q91_DPB_A_1	79.0	no-guid	7.041991710662842
3a	gen_ligs_1q91_DPB_A_1	80.0	no-guid	5.854907512664795
3a	gen_ligs_1q91_DPB_A_1	81.0	no-guid	6.4054670333862305
3a	gen_ligs_1q91_DPB_A_1	82.0	no-guid	5.864835739135742
3a	gen_ligs_1q91_DPB_A_1	83.0	no-guid	5.61430025100708
3a	gen_ligs_1q91_DPB_A_1	84.0	no-guid	5.727793216705322
3a	gen_ligs_1q91_DPB_A_1	85.0	no-guid	6.115331172943115
3a	gen_ligs_1q91_DPB_A_1	86.0	no-guid	5.863890171051025
3a	gen_ligs_1q91_DPB_A_1	87.0	no-guid	6.363363265991211
3a	gen_ligs_1q91_DPB_A_1	88.0	no-guid	5.72886848449707
3a	gen_ligs_1q91_DPB_A_1	89.0	no-guid	6.138020992279053
3a	gen_ligs_1q91_DPB_A_1	90.0	no-guid	5.218106269836426
3a	gen_ligs_1q91_DPB_A_1	91.0	no-guid	5.809953212738037
3a	gen_ligs_1q91_DPB_A_1	92.0	no-guid	6.310710430145264
3a	gen_ligs_1q91_DPB_A_1	93.0	no-guid	5.78438138961792
3a	gen_ligs_1q91_DPB_A_1	94.0	no-guid	4.872427463531494
3a	gen_ligs_1q91_DPB_A_1	95.0	no-guid	6.2392473220825195
3a	gen_ligs_1q91_DPB_A_1	96.0	no-guid	5.33022403717041
3a	gen_ligs_1q91_DPB_A_1	97.0	no-guid	5.218939304351807
3a	gen_ligs_1q91_DPB_A_1	98.0	no-guid	6.0357747077941895
3a	gen_ligs_1r34_LKS_A_1102	0.0	no-guid	4.3276896476745605
3a	gen_ligs_1r34_LKS_A_1102	1.0	no-guid	3.768096923828125
3a	gen_ligs_1r34_LKS_A_1102	2.0	no-guid	7.15553617477417
3a	gen_ligs_1r34_LKS_A_1102	3.0	no-guid	4.222249984741211
3a	gen_ligs_1r34_LKS_A_1102	4.0	no-guid	5.441507816314697
3a	gen_ligs_1r34_LKS_A_1102	5.0	no-guid	4.498863697052002
3a	gen_ligs_1r34_LKS_A_1102	6.0	no-guid	4.130367279052734
3a	gen_ligs_1r34_LKS_A_1102	7.0	no-guid	5.989092826843262
3a	gen_ligs_1r34_LKS_A_1102	8.0	no-guid	6.347076892852783
3a	gen_ligs_1r34_LKS_A_1102	9.0	no-guid	5.496505260467529
3a	gen_ligs_1r34_LKS_A_1102	10.0	no-guid	4.130852699279785
3a	gen_ligs_1r34_LKS_A_1102	11.0	no-guid	6.0445942878723145
3a	gen_ligs_1r34_LKS_A_1102	12.0	no-guid	4.376896381378174
3a	gen_ligs_1r34_LKS_A_1102	13.0	no-guid	4.663400650024414
3a	gen_ligs_1r34_LKS_A_1102	14.0	no-guid	4.522134780883789
3a	gen_ligs_1r34_LKS_A_1102	15.0	no-guid	4.482183933258057
3a	gen_ligs_1r34_LKS_A_1102	16.0	no-guid	4.786196231842041
3a	gen_ligs_1r34_LKS_A_1102	17.0	no-guid	5.319117546081543
3a	gen_ligs_1r34_LKS_A_1102	18.0	no-guid	4.505809783935547
3a	gen_ligs_1r34_LKS_A_1102	19.0	no-guid	5.017641067504883
3a	gen_ligs_1r34_LKS_A_1102	20.0	no-guid	4.5908660888671875
3a	gen_ligs_1r34_LKS_A_1102	21.0	no-guid	4.916440486907959
3a	gen_ligs_1r34_LKS_A_1102	22.0	no-guid	4.4808783531188965
3a	gen_ligs_1r34_LKS_A_1102	23.0	no-guid	6.633097171783447
3a	gen_ligs_1r34_LKS_A_1102	24.0	no-guid	5.108547687530518
3a	gen_ligs_1r34_LKS_A_1102	25.0	no-guid	5.438040256500244
3a	gen_ligs_1r34_LKS_A_1102	26.0	no-guid	4.250372886657715
3a	gen_ligs_1r34_LKS_A_1102	27.0	no-guid	4.454103469848633
3a	gen_ligs_1r34_LKS_A_1102	28.0	no-guid	4.220093250274658
3a	gen_ligs_1r34_LKS_A_1102	29.0	no-guid	4.709447860717773
3a	gen_ligs_1r34_LKS_A_1102	30.0	no-guid	4.922248363494873
3a	gen_ligs_1r34_LKS_A_1102	31.0	no-guid	4.996297836303711
3a	gen_ligs_1r34_LKS_A_1102	32.0	no-guid	4.075846195220947
3a	gen_ligs_1r34_LKS_A_1102	33.0	no-guid	4.574261665344238
3a	gen_ligs_1r34_LKS_A_1102	34.0	no-guid	4.440587043762207
3a	gen_ligs_1r34_LKS_A_1102	35.0	no-guid	3.7183876037597656
3a	gen_ligs_1r34_LKS_A_1102	36.0	no-guid	5.707005023956299
3a	gen_ligs_1r34_LKS_A_1102	37.0	no-guid	2.697774887084961
3a	gen_ligs_1r34_LKS_A_1102	38.0	no-guid	4.9054975509643555
3a	gen_ligs_1r34_LKS_A_1102	39.0	no-guid	5.592315196990967
3a	gen_ligs_1r34_LKS_A_1102	40.0	no-guid	5.902650356292725
3a	gen_ligs_1r34_LKS_A_1102	41.0	no-guid	5.304449558258057
3a	gen_ligs_1r34_LKS_A_1102	42.0	no-guid	4.1420159339904785
3a	gen_ligs_1r34_LKS_A_1102	43.0	no-guid	4.855133056640625
3a	gen_ligs_1r34_LKS_A_1102	44.0	no-guid	4.61134672164917
3a	gen_ligs_1r34_LKS_A_1102	45.0	no-guid	4.931329250335693
3a	gen_ligs_1r34_LKS_A_1102	46.0	no-guid	6.831597805023193
3a	gen_ligs_1r34_LKS_A_1102	47.0	no-guid	4.45062255859375
3a	gen_ligs_1r34_LKS_A_1102	48.0	no-guid	4.903416156768799
3a	gen_ligs_1r34_LKS_A_1102	49.0	no-guid	3.6609296798706055
3a	gen_ligs_1r34_LKS_A_1102	50.0	no-guid	5.58406400680542
3a	gen_ligs_1r34_LKS_A_1102	51.0	no-guid	6.436485767364502
3a	gen_ligs_1r34_LKS_A_1102	52.0	no-guid	5.351271152496338
3a	gen_ligs_1r34_LKS_A_1102	53.0	no-guid	5.779370307922363
3a	gen_ligs_1r34_LKS_A_1102	54.0	no-guid	5.699288368225098
3a	gen_ligs_1r34_LKS_A_1102	55.0	no-guid	4.411709308624268
3a	gen_ligs_1r34_LKS_A_1102	56.0	no-guid	4.733811378479004
3a	gen_ligs_1r34_LKS_A_1102	57.0	no-guid	4.449428558349609
3a	gen_ligs_1r34_LKS_A_1102	58.0	no-guid	4.139746189117432
3a	gen_ligs_1r34_LKS_A_1102	59.0	no-guid	4.528095722198486
3a	gen_ligs_1r34_LKS_A_1102	60.0	no-guid	4.455001354217529
3a	gen_ligs_1r34_LKS_A_1102	61.0	no-guid	5.278571605682373
3a	gen_ligs_1r34_LKS_A_1102	62.0	no-guid	5.614484786987305
3a	gen_ligs_1r34_LKS_A_1102	63.0	no-guid	4.289108753204346
3a	gen_ligs_1r34_LKS_A_1102	64.0	no-guid	4.038149833679199
3a	gen_ligs_1r34_LKS_A_1102	65.0	no-guid	3.4906086921691895
3a	gen_ligs_1r34_LKS_A_1102	66.0	no-guid	4.4374542236328125
3a	gen_ligs_1r34_LKS_A_1102	67.0	no-guid	5.17008638381958
3a	gen_ligs_1r34_LKS_A_1102	68.0	no-guid	6.047940731048584
3a	gen_ligs_1r34_LKS_A_1102	69.0	no-guid	4.777219295501709
3a	gen_ligs_1r34_LKS_A_1102	70.0	no-guid	5.6604743003845215
3a	gen_ligs_1r34_LKS_A_1102	71.0	no-guid	5.065314292907715
3a	gen_ligs_1r34_LKS_A_1102	72.0	no-guid	4.807386875152588
3a	gen_ligs_1r34_LKS_A_1102	73.0	no-guid	5.443244457244873
3a	gen_ligs_1r34_LKS_A_1102	74.0	no-guid	4.959834098815918
3a	gen_ligs_1r34_LKS_A_1102	75.0	no-guid	5.8511528968811035
3a	gen_ligs_1r34_LKS_A_1102	76.0	no-guid	5.817508220672607
3a	gen_ligs_1r34_LKS_A_1102	77.0	no-guid	5.438721179962158
3a	gen_ligs_1r34_LKS_A_1102	78.0	no-guid	4.430301189422607
3a	gen_ligs_1r34_LKS_A_1102	79.0	no-guid	4.14974308013916
3a	gen_ligs_1r34_LKS_A_1102	80.0	no-guid	4.826800346374512
3a	gen_ligs_1r34_LKS_A_1102	81.0	no-guid	4.134943008422852
3a	gen_ligs_1r34_LKS_A_1102	82.0	no-guid	4.595486640930176
3a	gen_ligs_1r34_LKS_A_1102	83.0	no-guid	3.9103612899780273
3a	gen_ligs_1r34_LKS_A_1102	84.0	no-guid	4.679259777069092
3a	gen_ligs_1r34_LKS_A_1102	85.0	no-guid	4.963451862335205
3a	gen_ligs_1r34_LKS_A_1102	86.0	no-guid	5.384222984313965
3a	gen_ligs_1r34_LKS_A_1102	87.0	no-guid	3.775506019592285
3a	gen_ligs_1r34_LKS_A_1102	88.0	no-guid	4.5035400390625
3a	gen_ligs_1r34_LKS_A_1102	89.0	no-guid	4.367295742034912
3a	gen_ligs_1r34_LKS_A_1102	90.0	no-guid	6.537398338317871
3a	gen_ligs_1r34_LKS_A_1102	91.0	no-guid	5.391822338104248
3a	gen_ligs_1r34_LKS_A_1102	92.0	no-guid	4.620306015014648
3a	gen_ligs_1r34_LKS_A_1102	93.0	no-guid	5.094783306121826
3a	gen_ligs_1r34_LKS_A_1102	94.0	no-guid	5.817052364349365
3a	gen_ligs_1r34_LKS_A_1102	95.0	no-guid	4.341648101806641
3a	gen_ligs_1r34_LKS_A_1102	96.0	no-guid	4.771094799041748
3a	gen_ligs_1r34_LKS_A_1102	97.0	no-guid	5.18084192276001
3a	gen_ligs_1r34_LKS_A_1102	98.0	no-guid	4.7306060791015625
3a	gen_ligs_1r34_LKS_A_1102	99.0	no-guid	6.355117321014404
3a	gen_ligs_1thz_326_A_4001	0.0	no-guid	6.220902442932129
3a	gen_ligs_1thz_326_A_4001	1.0	no-guid	5.897878170013428
3a	gen_ligs_1thz_326_A_4001	2.0	no-guid	5.976745128631592
3a	gen_ligs_1thz_326_A_4001	3.0	no-guid	5.6514811515808105
3a	gen_ligs_1thz_326_A_4001	4.0	no-guid	6.537911415100098
3a	gen_ligs_1thz_326_A_4001	5.0	no-guid	6.587109565734863
3a	gen_ligs_1thz_326_A_4001	6.0	no-guid	6.2535271644592285
3a	gen_ligs_1thz_326_A_4001	7.0	no-guid	6.7344489097595215
3a	gen_ligs_1thz_326_A_4001	8.0	no-guid	6.428162574768066
3a	gen_ligs_1thz_326_A_4001	9.0	no-guid	5.7406134605407715
3a	gen_ligs_1thz_326_A_4001	10.0	no-guid	5.96955680847168
3a	gen_ligs_1thz_326_A_4001	11.0	no-guid	6.17309045791626
3a	gen_ligs_1thz_326_A_4001	12.0	no-guid	6.7680745124816895
3a	gen_ligs_1thz_326_A_4001	13.0	no-guid	7.554638862609863
3a	gen_ligs_1thz_326_A_4001	14.0	no-guid	6.906235218048096
3a	gen_ligs_1thz_326_A_4001	15.0	no-guid	5.699764728546143
3a	gen_ligs_1thz_326_A_4001	16.0	no-guid	6.279414653778076
3a	gen_ligs_1thz_326_A_4001	17.0	no-guid	5.67841100692749
3a	gen_ligs_1thz_326_A_4001	18.0	no-guid	6.123806476593018
3a	gen_ligs_1thz_326_A_4001	19.0	no-guid	6.159423351287842
3a	gen_ligs_1thz_326_A_4001	20.0	no-guid	6.097754001617432
3a	gen_ligs_1thz_326_A_4001	21.0	no-guid	6.428585052490234
3a	gen_ligs_1thz_326_A_4001	22.0	no-guid	6.3909592628479
3a	gen_ligs_1thz_326_A_4001	23.0	no-guid	6.121923923492432
3a	gen_ligs_1thz_326_A_4001	24.0	no-guid	6.245062351226807
3a	gen_ligs_1thz_326_A_4001	25.0	no-guid	5.539779186248779
3a	gen_ligs_1thz_326_A_4001	26.0	no-guid	6.071078777313232
3a	gen_ligs_1thz_326_A_4001	27.0	no-guid	5.5263261795043945
3a	gen_ligs_1thz_326_A_4001	28.0	no-guid	5.963329315185547
3a	gen_ligs_1thz_326_A_4001	29.0	no-guid	7.088490962982178
3a	gen_ligs_1thz_326_A_4001	30.0	no-guid	6.686364650726318
3a	gen_ligs_1thz_326_A_4001	31.0	no-guid	6.283783435821533
3a	gen_ligs_1thz_326_A_4001	32.0	no-guid	6.406063079833984
3a	gen_ligs_1thz_326_A_4001	33.0	no-guid	6.904285907745361
3a	gen_ligs_1thz_326_A_4001	34.0	no-guid	6.9955902099609375
3a	gen_ligs_1thz_326_A_4001	35.0	no-guid	5.5382914543151855
3a	gen_ligs_1thz_326_A_4001	36.0	no-guid	6.239652156829834
3a	gen_ligs_1thz_326_A_4001	37.0	no-guid	5.799777507781982
3a	gen_ligs_1thz_326_A_4001	38.0	no-guid	6.530699253082275
[truncated: 791,168 more rows]
