# Supplementary material for: FLOWR.ROOT – A flow matching-based foundation model for joint multi-purpose structure-aware 3D ligand generation and affinity prediction
Source: Nat Commun. 2026 Jul 6;17:5883. doi: 10.1038/s41467-026-74130-9 (PMC13338463; doi:10.1038/s41467-026-74130-9)
Supplement: Supplementary file 4 — Source Data [file 41467_2026_74130_MOESM4_ESM.zip › final/Figure_2.csv]

subfigure	mol_idx	exp_pic50	pred_pic50_seed2	pred_pic50_seed42	pred_pic50_seed512	pred_pic50_seed1000	exp_pki	pred_pki_seed2	pred_pki_seed42	pred_pki_seed512	pred_pki_seed1000	exp_pkd	pred_pkd_seed2	pred_pkd_seed42	pred_pkd_seed512	pred_pkd_seed1000	exp_median_seed2	exp_median_seed42	exp_median_seed512	exp_median_seed1000	pred_median_seed2	pred_median_seed42	pred_median_seed512	pred_median_seed1000
2a	0	7.67778070526608	7.457208633422852	7.5029754638671875	7.575384140014648	7.592624664306641
2a	1	4.522878745280337	5.426527976989746	5.371400833129883	5.454793930053711	5.327515602111816
2a	2	6.619788758288394	6.596685409545898	6.678162574768066	6.5915327072143555	6.6182146072387695
2a	3	5.721246399047171	6.037505149841309	6.077510833740234	6.051175117492676	5.998429298400879
2a	5	4.838631997765025	5.804545879364014	5.658071994781494	5.726189613342285	5.774439811706543
2a	10	3.3726341434072675	3.3286142349243164	3.375406265258789	3.3417673110961914	3.369521141052246
2a	13	6.943095148663527	7.297142028808594	7.385869979858398	7.342105388641357	7.384629249572754
2a	17	7.958607314841775	7.3338623046875	7.319412708282471	7.341924667358398	7.334480285644531
2a	18	6.3979400086720375	6.044982433319092	6.088735580444336	6.111289024353027	6.129103660583496
2a	20	4.497572880015567	5.639060020446777	5.6300740242004395	5.6463165283203125	5.751800537109375
2a	21	7.795880017344075	7.735075950622559	7.705362319946289	7.7616682052612305	7.784931659698486
2a	23	3.9546770212133424	5.7844743728637695	5.849973678588867	5.8075056076049805	5.773426532745361
2a	24	7.795880017344075	7.166140556335449	7.181933403015137	7.177980422973633	7.177409648895264
2a	25	5.619788758288394	5.309216499328613	5.2350640296936035	5.205069065093994	5.230899810791016
2a	26	6.619788758288394	6.558380126953125	6.693297386169434	6.609794616699219	6.616281509399414
2a	27	8.397940008672037	8.039297103881836	8.12985610961914	8.189241409301758	8.092204093933105
2a	29	4.838631997765025	5.822083950042725	5.735015869140625	5.759424209594727	5.66079044342041
2a	30	6.229147988357856	6.204726219177246	6.185715675354004	6.220241546630859	6.2067484855651855
2a	33	8.853871964321762	8.17799186706543	8.19474983215332	8.250527381896973	8.21015453338623
2a	34	7.920818753952375	8.010855674743652	8.072259902954102	8.031362533569336	8.045839309692383
2a	38	8.096910013008056	8.112183570861816	8.078371047973633	8.060422897338867	8.044787406921387
2a	39	6.853871964321762	5.748285293579102	5.759245872497559	5.792598247528076	5.808689117431641
2a	43	4.045757490560675	6.270932197570801	6.2054290771484375	6.286045074462891	6.263673782348633
2a	44	7.920818753952375	8.15891170501709	8.146930694580078	8.185173988342285	8.124469757080078
2a	46	9.69897000433602	9.15923309326172	9.295902252197266	9.307659149169922	9.251729011535645
2a	53	9.69897000433602	8.805741310119629	8.91892147064209	8.88565444946289	8.873557090759277
2a	58	3.3726341434072675	3.452765464782715	3.427243709564209	3.4262161254882812	3.412965774536133
2a	60	8.301029995663981	8.335394859313965	8.318998336791992	8.288442611694336	8.294567108154297
2a	61	7.795880017344075	7.686847686767578	7.700420379638672	7.727766513824463	7.733077049255371
2a	63	3.2596373105057563	3.220457077026367	3.2335634231567383	3.2270727157592773	3.2556467056274414
2a	65	8.397940008672037	8.30622386932373	8.36980152130127	8.232728004455566	8.215636253356934
2a	70	8.142667503568731	7.580889701843262	7.645549297332764	7.634153366088867	7.594654083251953
2a	73	6.721246399047171	6.4962849617004395	6.504823684692383	6.525234699249268	6.504000663757324
2a	75	6.3872161432802645	6.301131725311279	6.220192909240723	6.253679275512695	6.254156589508057
2a	76	6.920818753952375	7.689105033874512	7.691896438598633	7.714714527130127	7.709981918334961
2a	77	5.721246399047171	5.197132587432861	5.156148910522461	5.161668300628662	5.185183048248291
2a	78	8.221848749616356	7.631768226623535	7.549247741699219	7.554616451263428	7.606621742248535
2a	80	6.585026652029182	6.786081790924072	6.814549446105957	6.7657670974731445	6.798123836517334
2a	81	6.721246399047171	6.409517288208008	6.388575077056885	6.44362735748291	6.420908451080322
2a	83	3.2596373105057563	3.375668525695801	3.356269359588623	3.3707499504089355	3.368159770965576
2a	86	9.69897000433602	9.212549209594728	9.21547508239746	9.295099258422852	9.273764610290527
2a	89	7.698970004336019	8.935479164123535	8.974783897399902	8.982495307922363	8.986985206604004
2a	90	5.4089353929735005	5.383514404296875	5.322144985198975	5.355276584625244	5.261266708374023
2a	91	5.721246399047171	5.90445613861084	5.907179832458496	5.850255489349365	5.888493537902832
2a	92	8.0	7.919751167297363	7.879024505615234	7.869715690612793	7.901632785797119
2a	94	8.221848749616356	7.538415908813477	7.5516886711120605	7.549071788787842	7.635035514831543
2a	95	7.455931955649724	5.893204212188721	5.81306791305542	5.815182685852051	5.859801292419434
2a	101	8.397940008672037	8.519089698791504	8.482430458068848	8.508039474487305	8.474257469177246
2a	107	5.721246399047171	5.786681175231934	5.7768964767456055	5.830563545227051	5.840628147125244
2a	111	3.3726341434072675	3.2782516479492188	3.332256317138672	3.328502655029297	3.3939876556396484
2a	118	5.721246399047171	6.136906623840332	6.121221542358398	6.054496765136719	6.1495466232299805
2a	119	5.769551078621726	5.677050590515137	5.629832744598389	5.6897478103637695	5.525946140289307
2a	122	5.136677139879544	6.216582298278809	6.2323079109191895	6.191593170166016	6.230624675750732
2a	123	5.721246399047171	6.097196578979492	6.068996429443359	6.0314412117004395	6.076303482055664
2a	124	6.657577319177794	6.186999320983887	6.179081916809082	6.171536445617676	6.172121524810791
2a	125	6.657577319177794	5.97307825088501	5.993110179901123	6.012538433074951	5.999915599822998
2a	126	7.585026652029182	7.014059543609619	7.018392562866211	7.02725887298584	7.035260200500488
2a	132	6.920818753952375	7.250678539276123	7.263674259185791	7.304861545562744	7.269098281860352
2a	134	7.67778070526608	7.332892417907715	7.362795829772949	7.40067720413208	7.380858421325684
2a	141	4.920818753952375	5.725336074829102	5.523687839508057	5.641478538513184	5.517007350921631
2a	142	7.698970004336019	7.829301357269287	7.831254005432129	7.828804969787598	7.831295967102051
2a	143	6.229147988357856	5.998666763305664	5.960720062255859	5.992894172668457	5.999776840209961
2a	144	6.289882634888184	6.187647819519043	6.275851249694824	6.282626152038574	6.245654582977295
2a	147	7.67778070526608	7.330161571502685	7.3545074462890625	7.348917007446289	7.304603576660156
2a	148	9.69897000433602	8.841218948364258	8.965336799621582	8.808900833129883	8.916017532348633
2a	150	9.0	8.623766899108887	8.60779857635498	8.610905647277832	8.604717254638672
2a	151	6.289882634888184	6.395191192626953	6.36731481552124	6.3697004318237305	6.345763683319092
2a	153	7.602059991327963	7.364631652832031	7.369043350219727	7.357213973999023	7.374360084533691
2a	155	4.590066876668706	4.560324192047119	4.529222011566162	4.551140785217285	4.572144508361816
2a	158	8.698970004336019	8.463261604309082	8.5029878616333	8.504996299743652	8.418168067932129
2a	160	7.0	6.350095748901367	6.2017669677734375	6.396527290344238	6.334715843200684
2a	164	8.301029995663981	8.326253890991211	8.33197021484375	8.308717727661133	8.348922729492188
2a	170	5.585026652029182	4.958442211151123	4.981987476348877	4.991596221923828	4.975307464599609
2a	174	8.698970004336019	8.581574440002441	8.574723243713379	8.549586296081543	8.561345100402832
2a	176	8.301029995663981	8.091988563537598	8.0716552734375	8.099078178405762	8.054115295410156
2a	177	8.301029995663981	8.272953987121582	8.286541938781738	8.30416202545166	8.286523818969727
2a	178	8.0	7.896629333496094	7.833312034606934	7.854783535003662	7.911125183105469
2a	181	3.9546770212133424	6.2195024490356445	6.24039363861084	6.2801361083984375	6.299565315246582
2a	182	3.2596373105057563	3.507099151611328	3.583909034729004	3.5421934127807617	3.516179084777832
2a	184	8.397940008672037	8.692211151123047	8.673553466796875	8.690018653869629	8.676241874694824
2a	188	6.657577319177794	6.068886756896973	6.044071674346924	6.079998016357422	6.071276664733887
2a	189	6.698970004336019	6.521874904632568	6.4664306640625	6.505993843078613	6.520982265472412
2a	190	4.698970004336019	4.4479594230651855	4.404220104217529	4.483119964599609	4.563053607940674
2a	191	7.958607314841775	7.514819145202637	7.521934509277344	7.528375625610352	7.511753559112549
2a	193	7.161150909262744	6.883506774902344	6.913684844970703	6.92333984375	6.94842529296875
2a	195	3.0457574905606752	4.851076602935791	4.4165802001953125	4.361569404602051	4.539521217346191
2a	198	6.698970004336019	6.4095048904418945	6.4039506912231445	6.396603584289551	6.411588668823242
2a	199	5.4089353929735005	5.25570821762085	5.183374404907227	5.203570365905762	5.220378398895264
2a	202	7.698970004336019	8.95988941192627	8.955316543579102	8.94802188873291	8.989617347717285
2a	203	5.769551078621726	5.588932514190674	5.612102508544922	5.546572208404541	5.5429582595825195
2a	212	3.3726341434072675	3.4620771408081055	3.4665632247924805	3.5101256370544434	3.4598755836486816
2a	213	4.698970004336019	4.395999431610107	4.384553909301758	4.388297080993652	4.290315628051758
2a	215	4.497572880015567	5.847014427185059	5.924258232116699	5.845816612243652	5.903836250305176
2a	217	6.301029995663981	6.551584720611572	6.568681716918945	6.696112632751465	6.502209663391113
2a	220	8.096910013008056	7.779819965362549	7.830865859985352	7.850197792053223	7.879016399383545
2a	222	8.096910013008056	6.8245720863342285	6.804986953735352	6.766535758972168	6.741920471191406
2a	225	5.585026652029182	5.050083160400391	4.905704498291016	4.990218162536621	5.0132832527160645
2a	228	8.301029995663981	7.973258018493652	7.9966325759887695	7.982595920562744	7.970952987670898
2a	230	7.0	6.546490669250488	6.529491901397705	6.496145248413086	6.491258144378662
2a	233	7.481486060122113	7.796645641326904	7.835301399230957	7.799638748168945	7.810946464538574
2a	235	6.045757490560675	5.426517009735107	5.456174850463867	5.484316825866699	5.425422191619873
2a	237	7.0	6.165187835693359	6.1850481033325195	6.091460227966309	6.116683483123779
2a	240	8.301029995663981	8.300029754638672	8.277804374694824	8.258170127868652	8.32851791381836
2a	242	7.67778070526608	7.325202941894531	7.308225631713867	7.285124778747559	7.218750953674316
2a	243	5.721246399047171	5.271706581115723	5.296046257019043	5.28415584564209	5.288939952850342
2a	244	5.136677139879544	6.348421096801758	6.2534685134887695	6.266866207122803	6.331476211547852
2a	246	5.4089353929735005	5.351056098937988	5.24616003036499	5.301512718200684	5.275073528289795
2a	249	5.721246399047171	6.0817694664001465	6.097280502319336	6.120635032653809	6.098201751708984
2a	252	8.769551078621726	8.268563270568848	8.315546989440918	8.273407936096191	8.29801082611084
2a	253	7.327902142064283	7.706789016723633	7.708774566650391	7.703483581542969	7.705304145812988
2a	256	3.2596373105057563	3.33711576461792	3.352799415588379	3.2832694053649902	3.3093271255493164
2a	257	4.522878745280337	5.407190322875977	5.470844268798828	5.3865132331848145	5.343908309936523
2a	270	8.301029995663981	8.161932945251465	8.194853782653809	8.173908233642578	8.237858772277832
2a	273	4.818156412055227	4.758873462677002	4.735402584075928	4.734980583190918	4.721746921539307
2a	275	6.585026652029182	6.675356864929199	6.590400218963623	6.678322792053223	6.615640640258789
2a	277	6.657577319177794	6.170790672302246	6.1957268714904785	6.201136589050293	6.182254791259766
2b	4						4.537602002101044	4.6488752365112305	4.629345417022705	4.631356716156006	4.658646106719971
2b	7						11.05551732784983	8.154378890991211	8.165925979614258	8.292580604553223	7.786842346191406
2b	8						5.3979400086720375	4.93064022064209	4.969300746917725	4.917718887329102	4.961728096008301
2b	12						7.1938200260161125	4.900041103363037	4.8980488777160645	4.889764785766602	4.942432403564453
2b	28						3.872895201635192	5.090653896331787	4.9788289070129395	5.03194522857666	5.037662506103516
2b	51						13.0	10.719985961914062	11.41126823425293	11.358794212341309	11.540034294128418
2b	55						6.508638306165728	7.714119911193848	7.7039666175842285	7.70325231552124	7.72075080871582
2b	56						3.903089986991944	4.184515953063965	4.23357629776001	4.285221099853516	4.269509315490723
2b	59						6.853871964321762	6.137750625610352	6.23325252532959	6.126045227050781	6.192648410797119
2b	68						3.1904402853647325	4.145624160766602	4.213645935058594	4.14804744720459	4.186405658721924
2b	69						3.33161408331	5.976434230804443	5.943082332611084	5.881755828857422	5.9731855392456055
2b	72						6.455931955649724	6.446585178375244	6.40037727355957	6.458398818969727	6.438650608062744
2b	79						4.6777807052660805	5.475334167480469	5.48613166809082	5.456455230712891	5.485964775085449
2b	84						3.1904402853647325	4.156641483306885	4.217149257659912	4.139708042144775	4.144744873046875
2b	93						5.3979400086720375	4.805062294006348	4.777364253997803	4.862642288208008	4.763309955596924
2b	96						11.167491087293763	8.540410995483398	8.579708099365234	8.618470191955566	8.609882354736328
2b	103						4.031517051446065	4.492677688598633	4.566298484802246	4.478885173797607	4.595853328704834
2b	106						6.075720713938118	7.909807205200195	7.595930576324463	7.062041282653809	7.659720420837402
2b	120						9.721246399047171	8.575839042663574	8.534960746765137	8.572676658630371	8.630817413330078
2b	129						5.966576244513051	5.573275566101074	5.558041572570801	5.625657081604004	5.552536964416504
2b	136						6.075720713938118	6.905997276306152	7.424354076385498	6.784897804260254	6.65134334564209
2b	138						6.075720713938118	5.592700958251953	5.581027984619141	5.560253620147705	5.569924354553223
2b	139						7.1938200260161125	4.924789905548096	4.8947248458862305	4.913578033447266	4.974543571472168
2b	140						7.508638306165728	8.855076789855957	8.77834415435791	8.825861930847168	8.834711074829102
2b	146						4.031517051446065	4.814142227172852	4.675926208496094	4.70497465133667	4.635924816131592
2b	152						6.886056647693163	6.802135467529297	6.822056770324707	6.761722087860107	6.809084415435791
2b	159						3.33161408331	5.9458136558532715	5.881782531738281	6.026508808135986	5.9849677085876465
2b	162						4.6777807052660805	5.199780464172363	5.183230400085449	5.245882987976074	5.194602012634277
2b	167						5.966576244513051	4.9496846199035645	4.930534362792969	4.968072891235352	4.916875839233398
2b	168						6.73754891026957	5.9413557052612305	5.87722110748291	5.8360395431518555	5.962818145751953
2b	173						6.455931955649724	6.387271881103516	6.346855640411377	6.426161766052246	6.418525695800781
2b	183						6.73754891026957	5.959383010864258	5.992132663726807	5.931033134460449	6.008376121520996
2b	185						6.455931955649724	7.537508487701416	7.456523895263672	7.529692649841309	7.522704124450684
2b	186						8.096910013008056	8.204134941101074	8.23108196258545	8.23571491241455	8.15444278717041
2b	187						8.096910013008056	8.51177978515625	8.48082447052002	8.573862075805664	8.525646209716797
2b	201						7.053547734986927	10.499868392944336	10.462862968444824	10.393560409545898	10.459396362304688
2b	205						4.537602002101044	4.615830898284912	4.626030921936035	4.608497142791748	4.601527214050293
2b	210						7.371611069949688	6.965803146362305	6.968759059906006	6.952279090881348	6.970470428466797
2b	214						5.1487416512809245	5.453598976135254	5.37217903137207	5.088690757751465	5.422819137573242
2b	216						5.1487416512809245	5.109242916107178	5.111527442932129	5.147436141967773	5.135831832885742
2b	219						6.886056647693163	7.351875305175781	7.529025554656982	7.401740074157715	7.528661251068115
2b	223						6.096910013008056	5.12335729598999	5.024993896484375	5.320136070251465	5.1095170974731445
2b	224						4.154901959985743	6.05694580078125	5.802083969116211	5.973877906799316	6.077855110168457
2b	226						6.096910013008056	5.326119422912598	5.346529006958008	5.400648593902588	5.350849151611328
2b	227						6.367542707815276	5.714606285095215	5.633767127990723	5.683408737182617	5.678855895996094
2b	234						5.522878745280337	5.426358222961426	5.477211952209473	5.416728973388672	5.4265947341918945
2b	238						9.721246399047171	8.479724884033203	8.53232479095459	8.447296142578125	8.48815631866455
2b	241						3.050609993355087	3.753272533416748	3.518277406692505	3.5063796043395996	3.687278509140014
2b	245						6.455931955649724	7.5286760330200195	7.649337291717529	7.530608177185059	7.574375629425049
2b	250						5.522878745280337	5.700406551361084	5.658246994018555	5.637777328491211	5.623895645141602
2b	254						7.1938200260161125	4.975854873657227	4.926471710205078	4.983448028564453	4.932185173034668
2b	261						5.42021640338319	6.605966567993164	6.525402069091797	6.606939315795898	6.578032970428467
2b	274						7.1938200260161125	4.969836235046387	4.963866710662842	4.94077730178833	4.975746154785156
2b	276						6.455931955649724	6.427402973175049	6.476089954376221	6.447311878204346	6.445944786071777
2c	6											6.3124710387853655	6.38654088973999	6.427096843719482	6.404708385467529	6.416438102722168
2c	9											3.6716203965612624	3.871048927307129	3.856756210327149	3.789833068847656	3.833341360092163
2c	11											3.344861565188618	4.751939296722412	4.807801246643066	4.789408206939697	4.713162422180176
2c	14											4.376750709602099	4.720370769500732	4.6899566650390625	4.658477783203125	4.636397838592529
2c	15											4.910094888560602	6.657299041748047	6.686360836029053	6.717207908630371	6.620164394378662
2c	16											3.6478174818886377	4.490391254425049	4.516509532928467	4.4970831871032715	4.4952239990234375
2c	19											3.3010299956639813	2.7104246616363525	2.7080721855163574	2.698699951171875	2.688666820526123
2c	22											4.0	3.884575605392456	3.8389804363250737	3.863549709320069	3.947706937789917
2c	31											4.0	3.931687593460083	3.9318833351135254	3.966658353805542	4.005095958709717
2c	32											6.221848749616356	5.85313081741333	5.908104419708252	5.9166579246521	5.929673671722412
2c	35											6.302770657240282	6.5446457862854	6.5482048988342285	6.544602394104004	6.590765953063965
2c	36											3.6716203965612624	3.5082592964172363	3.5330264568328857	3.499173164367676	3.5350780487060547
2c	37											5.853871964321762	7.400390148162842	7.431406497955322	7.431670665740967	7.421545505523682
2c	40											6.774690718274137	6.325464725494385	6.321039199829102	6.353307247161865	6.329326152801514
2c	41											3.826813731587726	3.5116539001464844	3.5114998817443848	3.5989673137664795	3.452958106994629
2c	42											6.774690718274137	6.332514762878418	6.350508213043213	6.350049018859863	6.360599517822266
2c	45											3.6716203965612624	3.2988224029541016	3.3334898948669434	3.342679500579834	3.185671329498291
2c	47											4.221848749616356	4.092597961425781	4.071075439453125	4.059342384338379	4.049375534057617
2c	48											6.774690718274137	6.331131935119629	6.342611789703369	6.330284595489502	6.3556060791015625
2c	49											4.376750709602099	4.541036605834961	4.606663227081299	4.555916786193848	4.557333946228027
2c	50											6.370590400897281	6.447384357452393	6.462570667266846	6.464679718017578	6.437824726104736
2c	52											2.6989700043360187	3.235515832901001	3.055882453918457	3.2030277252197266	3.311563014984131
2c	54											3.6989700043360183	4.348703384399414	4.3820295333862305	4.317739486694336	4.337657451629639
2c	57											5.568636235841013	5.485849857330322	5.517701625823975	5.503108978271484	5.507332801818848
2c	62											5.568636235841013	5.564520835876465	5.54085111618042	5.535229682922363	5.513111591339111
2c	64											4.886056647693163	5.071033954620361	5.0636396408081055	5.082870960235596	4.99782133102417
2c	66											6.302770657240282	6.048999309539795	6.023273944854736	5.927623271942139	5.992869853973389
2c	67											8.920818753952375	9.246000289916992	9.24325942993164	9.19321632385254	9.196340560913086
2c	71											4.376750709602099	5.755886077880859	5.617293834686279	5.674666404724121	5.760191917419434
2c	74											6.443697499232712	6.99645471572876	7.0426201820373535	6.973461627960205	6.9688496589660645
2c	82											5.555955204081924	5.906756401062012	5.8754563331604	5.947759628295898	5.8466644287109375
2c	85											5.236572006437063	5.086771488189697	5.1611552238464355	5.114596843719482	5.106502056121826
2c	87											3.826813731587726	3.46927809715271	3.536177396774292	3.5357601642608643	3.515824794769287
2c	88											3.522878745280338	3.9677677154541016	4.089895248413086	4.053647041320801	4.131251811981201
2c	97											7.795880017344075	9.70066261291504	9.700716018676758	9.706052780151367	9.58740234375
2c	98											3.3767507096020997	3.675422191619873	3.704381942749023	3.660848617553711	3.69810152053833
2c	99											3.8794260687941504	4.628147125244141	4.738015651702881	4.700937271118164	4.686332702636719
2c	100											7.755228238504705	8.149398803710938	8.120843887329102	8.176194190979004	8.14295768737793
2c	102											8.045757490560675	4.078135013580322	4.121242523193359	4.150048732757568	4.132129669189453
2c	104											3.344861565188618	5.042101860046387	4.957788944244385	5.0117669105529785	5.136621952056885
2c	105											6.497572880015567	6.437126159667969	6.498227596282959	6.459024906158447	6.602489948272705
2c	108											7.1938200260161125	6.257981300354004	6.223217487335205	6.235675811767578	6.264514446258545
2c	109											5.676602169582019	5.022792816162109	5.008835315704346	4.979507923126221	4.924890995025635
2c	110											7.161150909262744	6.984721660614014	6.992570400238037	7.0091447830200195	6.990679740905762
2c	112											3.8794260687941504	4.785539627075195	4.744630813598633	4.897952556610107	4.80504846572876
2c	113											6.815577748324268	5.437116622924805	5.592998027801514	5.533412933349609	5.682048320770264
2c	114											3.344861565188618	5.099062919616699	4.903756618499756	5.088962078094482	5.1199870109558105
2c	115											5.676602169582019	4.9599175453186035	4.889227390289307	4.884181022644043	4.902058124542236
2c	116											4.585026652029182	3.76814079284668	3.773696422576904	3.759658336639404	3.770235776901245
2c	117											5.568636235841013	5.504571437835693	5.480568885803223	5.490377902984619	5.487673282623291
2c	121											9.920818753952377	4.459027290344238	4.431001663208008	4.4526567459106445	4.507024765014648
2c	127											6.301029995663981	6.3172287940979	6.3368000984191895	6.269916534423828	6.316107273101807
2c	128											6.3979400086720375	6.587682247161865	6.617036819458008	6.625714302062988	6.589471340179443
2c	130											5.676602169582019	4.976439952850342	4.870203018188477	5.007522106170654	4.96628475189209
2c	131											3.6989700043360183	4.520371437072754	4.507421493530273	4.512969017028809	4.4788970947265625
2c	133											6.6777807052660805	7.149864196777344	7.113057613372803	7.143571376800537	7.139410972595215
2c	135											6.221848749616356	6.001395225524902	6.033475875854492	6.034759044647217	6.04562520980835
2c	137											6.330683119433888	6.602566242218018	6.66013765335083	6.707507610321045	6.617929935455322
2c	145											6.330683119433888	6.562950611114502	6.4996466636657715	6.4719672203063965	6.501774311065674
2c	149											3.6716203965612624	3.623680591583252	3.5835444927215576	3.5501766204833984	3.601501941680908
2c	154											6.221848749616356	6.208464622497559	6.162379264831543	6.240623950958252	6.226196765899658
2c	156											6.815577748324268	5.238229274749756	5.222167015075684	5.239875316619873	5.178550720214844
2c	157											3.677780705266081	5.470036029815674	5.470484733581543	5.443278789520264	5.5303826332092285
2c	161											3.6989700043360183	4.634893417358398	4.5653533935546875	4.66939115524292	4.528223037719727
2c	163											6.221848749616356	6.046391010284424	6.0752949714660645	6.026651859283447	6.019416332244873
2c	165											4.585026652029182	3.763235092163086	3.7592883110046382	3.831809520721435	3.8189191818237305
2c	166											1.4814860601221125	4.132299423217773	4.122143745422363	4.090537071228027	4.054576396942139
2c	169											3.344861565188618	4.920740604400635	4.775267124176025	4.700376987457275	4.693634033203125
2c	171											4.638272163982407	6.05386209487915	6.0953593254089355	6.079836845397949	6.104722499847412
2c	172											6.3979400086720375	6.554649829864502	6.5437493324279785	6.52207612991333	6.539578437805176
2c	175											1.9366666410482505	7.156405925750732	7.06123161315918	7.255074977874756	7.19990873336792
2c	179											6.815577748324268	5.0104756355285645	5.044500350952148	5.095666408538818	5.0562310218811035
2c	180											4.563837352959244	5.64144229888916	5.6079864501953125	5.524205207824707	5.451052665710449
2c	192											6.815577748324268	5.455078125	5.424606800079346	5.276910305023193	5.409665584564209
2c	196											4.638272163982407	5.783188819885254	5.861728668212891	5.845015048980713	5.812846660614014
2c	197											5.346787486224656	7.89103364944458	7.888251781463623	7.80755090713501	7.863443851470947
2c	200											8.005243055412372	8.129911422729492	8.146682739257812	8.124198913574219	8.135082244873047
2c	204											7.995678626217358	8.148252487182617	8.111188888549805	8.110274314880371	8.106374740600586
2c	206											5.468521082957745	5.02461576461792	5.273780345916748	5.006956100463867	5.124823093414307
2c	207											5.2839966563652006	5.511555194854736	5.422634124755859	5.483885288238525	5.435949325561523
2c	208											3.344861565188618	4.791252613067627	4.820547103881836	4.745463848114014	4.818606853485107
2c	209											5.676602169582019	5.204019546508789	5.178359508514404	5.211423397064209	5.192027568817139
2c	211											5.676602169582019	5.03196382522583	4.939700603485107	4.937844753265381	4.920193195343018
2c	218											5.568636235841013	5.5267109870910645	5.5496602058410645	5.57092809677124	5.534971237182617
2c	221											6.774690718274137	6.3323259353637695	6.325557231903076	6.320497035980225	6.328117847442627
2c	229											8.823908740944319	9.070459365844728	9.064851760864258	9.063957214355469	9.051408767700195
2c	231											4.638272163982407	6.172963619232178	6.108601093292236	6.142396450042725	6.125171661376953
2c	232											4.910094888560602	6.397886753082275	6.3892083168029785	6.412826061248779	6.412672519683838
2c	236											5.568636235841013	5.550790309906006	5.536141872406006	5.49435567855835	5.4923996925354
2c	239											5.346787486224656	7.310454845428467	7.405565738677979	7.456796169281006	7.439625263214111
2c	247											6.3124710387853655	6.417823791503906	6.414686679840088	6.44482946395874	6.4555158615112305
2c	248											5.236572006437063	5.0484442710876465	5.130873203277588	5.097114562988281	5.0656208992004395
2c	251											3.3767507096020997	3.555533647537231	3.5643200874328613	3.536842584609986	3.509279727935791
2c	255											3.344861565188618	5.25828218460083	5.029914855957031	5.088914394378662	5.2619452476501465
2c	258											4.657577319177793	5.900515079498291	5.9318528175354	5.909154415130615	5.925612926483154
2c	259											4.585026652029182	3.7361693382263184	3.820067167282105	3.7687835693359375	3.750791311264038
2c	260											4.0	3.985560417175293	3.985790014266968	3.974523067474365	3.974210262298584
2c	262											4.638272163982407	6.166196346282959	6.153680801391602	6.226926326751709	6.128900527954102
2c	263											6.815577748324268	5.146965503692627	5.1977763175964355	5.1854658126831055	5.198390007019043
2c	264											9.920818753952377	4.682692527770996	4.8710126876831055	4.597526550292969	4.913347244262695
2c	265											4.221848749616356	4.093993663787842	4.0786638259887695	4.072502136230469	4.067007541656494
2c	266											6.497572880015567	6.716152191162109	6.644442558288574	6.867654323577881	6.555417060852051
2c	267											7.161150909262744	6.9450531005859375	6.944149494171143	6.952320575714111	6.938696384429932
2c	268											6.302770657240282	6.245467185974121	6.250983715057373	6.1963372230529785	6.251995086669922
2c	269											8.045757490560675	4.117967128753662	4.072847366333008	4.0376973152160645	4.000177383422852
2c	271											5.568636235841013	5.492823123931885	5.51017427444458	5.513528823852539	5.509521961212158
2c	272											4.585026652029182	3.742905616760254	3.768433094024658	3.770059585571289	3.775426864624023
2c	278											6.302770657240282	6.371836185455322	6.325891494750977	6.294989109039307	6.320302963256836
2d	0																7.67778070526608	7.67778070526608	7.67778070526608	7.67778070526608	7.457208633422852	7.5029754638671875	7.575384140014648	7.592624664306641
2d	1																4.522878745280337	4.522878745280337	4.522878745280337	4.522878745280337	5.426527976989746	5.42287015914917	5.454793930053711	5.408717632293701
2d	2																6.619788758288394	6.619788758288394	6.619788758288394	6.619788758288394	6.596685409545898	6.678162574768066	6.5915327072143555	6.6182146072387695
2d	3																5.721246399047171	5.721246399047171	5.721246399047171	5.721246399047171	7.403422832489014	7.399255275726318	7.410885810852051	7.395199298858643
2d	4																4.537602002101044	4.537602002101044	4.537602002101044	4.537602002101044	4.6488752365112305	4.684828758239746	4.6973371505737305	4.658646106719971
2d	5																4.838631997765025	4.838631997765025	4.838631997765025	4.838631997765025	5.726751804351807	5.601504325866699	5.611084938049316	5.617568016052246
2d	6																6.3124710387853655	6.3124710387853655	6.3124710387853655	6.3124710387853655	6.358524322509766	6.391001224517822	6.3664751052856445	6.416438102722168
2d	7																11.05551732784983	11.05551732784983	11.05551732784983	11.05551732784983	6.532893180847168	6.50520133972168	6.52831506729126	6.490752220153809
2d	8																5.3979400086720375	5.3979400086720375	5.3979400086720375	5.3979400086720375	5.0054473876953125	5.094087600708008	5.0515456199646	5.049363613128662
2d	9																3.6716203965612624	3.6716203965612624	3.6716203965612624	3.6716203965612624	4.728298664093018	4.8000946044921875	4.796579360961914	4.713754653930664
2d	10																3.3726341434072675	3.3726341434072675	3.3726341434072675	3.3726341434072675	4.193417072296143	4.260068416595459	4.182155609130859	4.245238304138184
2d	11																3.344861565188618	3.344861565188618	3.344861565188618	3.344861565188618	5.255260467529297	5.278929710388184	5.2617011070251465	5.237852573394775
2d	12																7.1938200260161125	7.1938200260161125	7.1938200260161125	7.1938200260161125	4.900041103363037	4.8980488777160645	4.889764785766602	4.942432403564453
2d	13																6.943095148663527	6.943095148663527	6.943095148663527	6.943095148663527	7.297142028808594	7.385869979858398	7.342105388641357	7.384629249572754
2d	14																4.376750709602099	4.376750709602099	4.376750709602099	4.376750709602099	4.889488697052002	4.848718643188477	4.824822425842285	4.789572715759277
2d	15																4.910094888560602	4.910094888560602	4.910094888560602	4.910094888560602	6.238010406494141	6.21897554397583	6.286167144775391	6.30233097076416
2d	16																3.6478174818886377	3.6478174818886377	3.6478174818886377	3.6478174818886377	4.500661849975586	4.536861419677734	4.4970831871032715	4.525514602661133
2d	17																7.958607314841775	7.958607314841775	7.958607314841775	7.958607314841775	7.353212356567383	7.326561450958252	7.341924667358398	7.334480285644531
2d	18																6.3979400086720375	6.3979400086720375	6.3979400086720375	6.3979400086720375	6.044982433319092	6.088735580444336	6.111289024353027	6.129103660583496
2d	19																3.3010299956639813	3.3010299956639813	3.3010299956639813	3.3010299956639813	3.696936845779419	3.626159191131592	3.700214147567749	3.767747640609741
2d	20																4.497572880015567	4.497572880015567	4.497572880015567	4.497572880015567	5.6797308921813965	5.720539569854736	5.728888034820557	5.751800537109375
2d	21																7.795880017344075	7.795880017344075	7.795880017344075	7.795880017344075	7.257918834686279	7.227241516113281	7.306258201599121	7.327791213989258
2d	22																4.0	4.0	4.0	4.0	3.884575605392456	3.8389804363250737	3.863549709320069	3.947706937789917
2d	23																3.9546770212133424	3.9546770212133424	3.9546770212133424	3.9546770212133424	5.996684551239014	6.086706638336182	6.019163131713867	5.987849235534668
2d	24																7.795880017344075	7.795880017344075	7.795880017344075	7.795880017344075	7.166140556335449	7.181933403015137	7.177980422973633	7.177409648895264
2d	25																5.619788758288394	5.619788758288394	5.619788758288394	5.619788758288394	5.309216499328613	5.2350640296936035	5.205069065093994	5.301316261291504
2d	26																6.619788758288394	6.619788758288394	6.619788758288394	6.619788758288394	6.558380126953125	6.693297386169434	6.609794616699219	6.616281509399414
2d	27																8.397940008672037	8.397940008672037	8.397940008672037	8.397940008672037	7.936289310455322	8.116800308227539	8.050775527954102	8.071011543273926
2d	28																3.872895201635192	3.872895201635192	3.872895201635192	3.872895201635192	5.035890102386475	4.782063961029053	4.80702543258667	4.836885452270508
2d	29																4.838631997765025	4.838631997765025	4.838631997765025	4.838631997765025	5.755801200866699	5.678248405456543	5.607109069824219	5.5892720222473145
2d	30																6.229147988357856	6.229147988357856	6.229147988357856	6.229147988357856	6.301662921905518	6.218409538269043	6.269308090209961	6.273986339569092
2d	31																4.0	4.0	4.0	4.0	3.931687593460083	3.9318833351135254	3.966658353805542	4.005095958709717
2d	32																6.221848749616356	6.221848749616356	6.221848749616356	6.221848749616356	5.612377643585205	5.7173051834106445	5.687097549438477	5.702419281005859
2d	33																8.853871964321762	8.853871964321762	8.853871964321762	8.853871964321762	8.17799186706543	8.19474983215332	8.250527381896973	8.21015453338623
2d	34																7.920818753952375	7.920818753952375	7.920818753952375	7.920818753952375	8.010855674743652	8.072259902954102	8.031362533569336	8.045839309692383
2d	35																6.302770657240282	6.302770657240282	6.302770657240282	6.302770657240282	6.064103603363037	5.995436191558838	5.973593711853027	6.035614967346191
2d	36																3.6716203965612624	3.6716203965612624	3.6716203965612624	3.6716203965612624	4.690238952636719	4.685053825378418	4.677569389343262	4.791962623596191
2d	37																5.853871964321762	5.853871964321762	5.853871964321762	5.853871964321762	8.106993675231934	8.156431198120117	8.13343334197998	8.122024536132812
2d	38																8.096910013008056	8.096910013008056	8.096910013008056	8.096910013008056	8.015750885009766	7.95552396774292	7.903110027313232	7.934308052062988
2d	39																6.853871964321762	6.853871964321762	6.853871964321762	6.853871964321762	5.6131510734558105	5.636591911315918	5.649942874908447	5.606833457946777
2d	40																6.774690718274137	6.774690718274137	6.774690718274137	6.774690718274137	6.197354316711426	6.10821533203125	6.2245635986328125	6.0992326736450195
2d	41																3.826813731587726	3.826813731587726	3.826813731587726	3.826813731587726	3.417133331298828	3.4388022422790527	3.5989673137664795	3.4062113761901855
2d	42																6.774690718274137	6.774690718274137	6.774690718274137	6.774690718274137	6.332514762878418	6.350508213043213	6.350049018859863	6.360599517822266
2d	43																4.045757490560675	4.045757490560675	4.045757490560675	4.045757490560675	6.699558734893799	6.663340091705322	6.657203674316406	6.728602886199951
2d	44																7.920818753952375	7.920818753952375	7.920818753952375	7.920818753952375	8.15891170501709	8.146930694580078	8.185173988342285	8.124469757080078
2d	45																3.6716203965612624	3.6716203965612624	3.6716203965612624	3.6716203965612624	4.478045463562012	4.504548072814941	4.501074314117432	4.497281074523926
2d	46																9.69897000433602	9.69897000433602	9.69897000433602	9.69897000433602	8.880562782287598	8.956917762756348	8.992928504943848	8.927363395690918
2d	47																4.221848749616356	4.221848749616356	4.221848749616356	4.221848749616356	5.25186014175415	5.238040447235107	5.211235523223877	5.231310844421387
2d	48																6.774690718274137	6.774690718274137	6.774690718274137	6.774690718274137	6.044081687927246	6.014031410217285	6.014841556549072	6.042925834655762
2d	49																4.376750709602099	4.376750709602099	4.376750709602099	4.376750709602099	4.541036605834961	4.704721450805664	4.555916786193848	4.557333946228027
2d	50																6.370590400897281	6.370590400897281	6.370590400897281	6.370590400897281	6.3413543701171875	6.359689712524414	6.390536308288574	6.354482650756836
2d	51																13.0	13.0	13.0	13.0	7.30109167098999	7.304479122161865	7.276092052459717	7.2600789070129395
2d	52																2.6989700043360187	2.6989700043360187	2.6989700043360187	2.6989700043360187	3.5580430030822754	3.701413631439209	3.516998291015625	3.5855937004089355
2d	53																9.69897000433602	9.69897000433602	9.69897000433602	9.69897000433602	8.297967910766602	8.357280731201172	8.387500762939453	8.402898788452148
2d	54																3.6989700043360183	3.6989700043360183	3.6989700043360183	3.6989700043360183	4.003114223480225	4.052463531494141	3.9960646629333496	3.998336553573608
2d	55																6.508638306165728	6.508638306165728	6.508638306165728	6.508638306165728	7.297329902648926	7.290102481842041	7.252824306488037	7.307580947875977
2d	56																3.903089986991944	3.903089986991944	3.903089986991944	3.903089986991944	4.363405227661133	4.3504228591918945	4.378798007965088	4.339552879333496
2d	57																5.568636235841013	5.568636235841013	5.568636235841013	5.568636235841013	5.427680969238281	5.4408464431762695	5.409725666046143	5.423098564147949
2d	58																3.3726341434072675	3.3726341434072675	3.3726341434072675	3.3726341434072675	4.214733600616455	4.17303466796875	4.171163558959961	4.147736549377441
2d	59																6.853871964321762	6.853871964321762	6.853871964321762	6.853871964321762	6.497382164001465	6.554182052612305	6.4704976081848145	6.5350494384765625
2d	60																8.301029995663981	8.301029995663981	8.301029995663981	8.301029995663981	8.18281078338623	8.150261878967285	8.12313175201416	8.06189250946045
2d	61																7.795880017344075	7.795880017344075	7.795880017344075	7.795880017344075	7.257589817047119	7.255823135375977	7.346786499023437	7.3127360343933105
2d	62																5.568636235841013	5.568636235841013	5.568636235841013	5.568636235841013	5.395364761352539	5.406706809997559	5.421563148498535	5.379386901855469
2d	63																3.2596373105057563	3.2596373105057563	3.2596373105057563	3.2596373105057563	4.2040886878967285	4.286590099334717	4.238418102264404	4.2312421798706055
2d	64																4.886056647693163	4.886056647693163	4.886056647693163	4.886056647693163	5.071033954620361	5.0636396408081055	5.082870960235596	4.99782133102417
2d	65																8.397940008672037	8.397940008672037	8.397940008672037	8.397940008672037	7.850127696990967	7.918521881103516	7.867424011230469	7.779159545898437
2d	66																6.302770657240282	6.302770657240282	6.302770657240282	6.302770657240282	6.048999309539795	6.023273944854736	5.927623271942139	5.992869853973389
2d	67																8.920818753952375	8.920818753952375	8.920818753952375	8.920818753952375	8.870121955871582	8.902582168579102	8.823225021362305	8.903729438781738
2d	68																3.1904402853647325	3.1904402853647325	3.1904402853647325	3.1904402853647325	4.543881416320801	4.605152130126953	4.5543975830078125	4.594221591949463
2d	69																3.33161408331	3.33161408331	3.33161408331	3.33161408331	4.543020248413086	4.626838207244873	4.629082202911377	4.5759968757629395
2d	70																8.142667503568731	8.142667503568731	8.142667503568731	8.142667503568731	7.570759773254395	7.620670318603516	7.56758451461792	7.594654083251953
2d	71																4.376750709602099	4.376750709602099	4.376750709602099	4.376750709602099	5.980619430541992	5.679695129394531	5.9580488204956055	6.1138505935668945
2d	72																6.455931955649724	6.455931955649724	6.455931955649724	6.455931955649724	6.446585178375244	6.40037727355957	6.458398818969727	6.438650608062744
2d	73																6.721246399047171	6.721246399047171	6.721246399047171	6.721246399047171	6.4962849617004395	6.504823684692383	6.525234699249268	6.504000663757324
2d	74																6.443697499232712	6.443697499232712	6.443697499232712	6.443697499232712	6.99645471572876	7.0426201820373535	6.973461627960205	6.9688496589660645
2d	75																6.3872161432802645	6.3872161432802645	6.3872161432802645	6.3872161432802645	6.3256731033325195	6.406116008758545	6.4308271408081055	6.372477054595947
2d	76																6.920818753952375	6.920818753952375	6.920818753952375	6.920818753952375	7.689105033874512	7.691896438598633	7.714714527130127	7.709981918334961
2d	77																5.721246399047171	5.721246399047171	5.721246399047171	5.721246399047171	6.712465763092041	6.640361785888672	6.708578109741211	6.714039325714111
2d	78																8.221848749616356	8.221848749616356	8.221848749616356	8.221848749616356	7.631768226623535	7.549247741699219	7.554616451263428	7.606621742248535
2d	79																4.6777807052660805	4.6777807052660805	4.6777807052660805	4.6777807052660805	5.475334167480469	5.48613166809082	5.456455230712891	5.485964775085449
2d	80																6.585026652029182	6.585026652029182	6.585026652029182	6.585026652029182	6.786081790924072	6.814549446105957	6.7657670974731445	6.798123836517334
2d	81																6.721246399047171	6.721246399047171	6.721246399047171	6.721246399047171	6.409517288208008	6.388575077056885	6.44362735748291	6.420908451080322
2d	82																5.555955204081924	5.555955204081924	5.555955204081924	5.555955204081924	5.906756401062012	5.8754563331604	5.934941291809082	5.8466644287109375
2d	83																3.2596373105057563	3.2596373105057563	3.2596373105057563	3.2596373105057563	4.70488166809082	4.662942409515381	4.582464694976807	4.639228343963623
2d	84																3.1904402853647325	3.1904402853647325	3.1904402853647325	3.1904402853647325	4.606778621673584	4.551381587982178	4.570988655090332	4.59382438659668
2d	85																5.236572006437063	5.236572006437063	5.236572006437063	5.236572006437063	5.936636924743652	6.002912521362305	6.003135681152344	5.963852882385254
2d	86																9.69897000433602	9.69897000433602	9.69897000433602	9.69897000433602	8.992533683776855	9.027647018432615	9.070076942443848	9.057292938232422
2d	87																3.826813731587726	3.826813731587726	3.826813731587726	3.826813731587726	3.339573860168457	3.4258503913879395	3.4007043838500977	3.398989200592041
2d	88																3.522878745280338	3.522878745280338	3.522878745280338	3.522878745280338	4.278290748596191	4.326820373535156	4.281129360198975	4.351954936981201
2d	89																7.698970004336019	7.698970004336019	7.698970004336019	7.698970004336019	8.935479164123535	8.974783897399902	8.982495307922363	8.986985206604004
2d	90																5.4089353929735005	5.4089353929735005	5.4089353929735005	5.4089353929735005	5.383514404296875	5.322144985198975	5.355276584625244	5.261266708374023
2d	91																5.721246399047171	5.721246399047171	5.721246399047171	5.721246399047171	7.280436992645264	7.3357086181640625	7.343029975891113	7.328591823577881
2d	92																8.0	8.0	8.0	8.0	7.575546264648437	7.509609222412109	7.495707035064697	7.506017684936523
2d	93																5.3979400086720375	5.3979400086720375	5.3979400086720375	5.3979400086720375	5.251662731170654	5.289325714111328	5.309967994689941	5.1972432136535645
2d	94																8.221848749616356	8.221848749616356	8.221848749616356	8.221848749616356	7.538415908813477	7.5516886711120605	7.549071788787842	7.635035514831543
2d	95																7.455931955649724	7.455931955649724	7.455931955649724	7.455931955649724	5.768825054168701	5.734688758850098	5.722797870635986	5.7424468994140625
2d	96																11.167491087293763	11.167491087293763	11.167491087293763	11.167491087293763	8.332988739013672	8.289422035217285	8.375104904174805	8.37842082977295
2d	97																7.795880017344075	7.795880017344075	7.795880017344075	7.795880017344075	8.287959098815918	8.309663772583008	8.3316650390625	8.243114471435547
2d	98																3.3767507096020997	3.3767507096020997	3.3767507096020997	3.3767507096020997	3.4942848682403564	3.475595235824585	3.45959210395813	3.453714609146118
2d	99																3.8794260687941504	3.8794260687941504	3.8794260687941504	3.8794260687941504	4.792605876922607	4.779874324798584	4.781818389892578	4.750076770782471
2d	100																7.755228238504705	7.755228238504705	7.755228238504705	7.755228238504705	5.923888206481934	5.887048721313477	5.898370742797852	5.899502754211426
2d	101																8.397940008672037	8.397940008672037	8.397940008672037	8.397940008672037	8.479803085327148	8.428459167480469	8.435946464538574	8.45284366607666
2d	102																8.045757490560675	8.045757490560675	8.045757490560675	8.045757490560675	4.3009490966796875	4.365447998046875	4.4018144607543945	4.338310718536377
2d	103																4.031517051446065	4.031517051446065	4.031517051446065	4.031517051446065	4.867758274078369	4.901239395141602	4.822696685791016	4.897012710571289
2d	104																3.344861565188618	3.344861565188618	3.344861565188618	3.344861565188618	5.042101860046387	4.957788944244385	5.0117669105529785	5.136621952056885
2d	105																6.497572880015567	6.497572880015567	6.497572880015567	6.497572880015567	6.908395767211914	6.854689598083496	6.913508415222168	6.8935866355896
2d	106																6.075720713938118	6.075720713938118	6.075720713938118	6.075720713938118	7.440998554229736	7.491748332977295	7.062041282653809	7.511836051940918
2d	107																5.721246399047171	5.721246399047171	5.721246399047171	5.721246399047171	7.279936790466309	7.301661968231201	7.310083866119385	7.293027877807617
2d	108																7.1938200260161125	7.1938200260161125	7.1938200260161125	7.1938200260161125	6.018547058105469	5.987730026245117	6.0162506103515625	6.023421287536621
2d	109																5.676602169582019	5.676602169582019	5.676602169582019	5.676602169582019	5.022792816162109	5.008835315704346	4.979507923126221	4.924890995025635
2d	110																7.161150909262744	7.161150909262744	7.161150909262744	7.161150909262744	6.984721660614014	6.992570400238037	6.979304313659668	6.990679740905762
2d	111																3.3726341434072675	3.3726341434072675	3.3726341434072675	3.3726341434072675	4.047895431518555	4.081943988800049	4.077220916748047	4.145954608917236
2d	112																3.8794260687941504	3.8794260687941504	3.8794260687941504	3.8794260687941504	5.03255558013916	5.13062858581543	4.9216227531433105	5.043854236602783
2d	113																6.815577748324268	6.815577748324268	6.815577748324268	6.815577748324268	5.437116622924805	5.592998027801514	5.51522159576416	5.66483736038208
2d	114																3.344861565188618	3.344861565188618	3.344861565188618	3.344861565188618	5.099062919616699	4.9729719161987305	5.088962078094482	5.1199870109558105
2d	115																5.676602169582019	5.676602169582019	5.676602169582019	5.676602169582019	4.760607719421387	4.850016117095947	4.871121406555176	4.749317169189453
2d	116																4.585026652029182	4.585026652029182	4.585026652029182	4.585026652029182	3.8341739177703857	3.8571231365203857	3.759658336639404	3.8407928943634033
2d	117																5.568636235841013	5.568636235841013	5.568636235841013	5.568636235841013	5.401037693023682	5.385603904724121	5.378813743591309	5.370680809020996
2d	118																5.721246399047171	5.721246399047171	5.721246399047171	5.721246399047171	6.9627790451049805	6.95257568359375	6.96648645401001	6.98031759262085
2d	119																5.769551078621726	5.769551078621726	5.769551078621726	5.769551078621726	5.677050590515137	5.629832744598389	5.6897478103637695	5.525946140289307
2d	120																9.721246399047171	9.721246399047171	9.721246399047171	9.721246399047171	7.948653221130371	7.967810153961182	7.968705177307129	7.996322154998779
2d	121																9.920818753952377	9.920818753952377	9.920818753952377	9.920818753952377	5.184927940368652	5.199305057525635	5.212238788604736	5.228794574737549
2d	122																5.136677139879544	5.136677139879544	5.136677139879544	5.136677139879544	6.216582298278809	6.2323079109191895	6.191593170166016	6.230624675750732
2d	123																5.721246399047171	5.721246399047171	5.721246399047171	5.721246399047171	6.941898345947266	6.882362365722656	6.929399490356445	6.942264556884766
2d	124																6.657577319177794	6.657577319177794	6.657577319177794	6.657577319177794	6.45851469039917	6.488461017608643	6.469386100769043	6.440282821655273
2d	125																6.657577319177794	6.657577319177794	6.657577319177794	6.657577319177794	6.223933219909668	6.260667324066162	6.234130859375	6.270161151885986
2d	126																7.585026652029182	7.585026652029182	7.585026652029182	7.585026652029182	7.3210062980651855	7.324140071868896	7.339612483978272	7.347893238067627
2d	127																6.301029995663981	6.301029995663981	6.301029995663981	6.301029995663981	6.41992712020874	6.387763023376465	6.35699462890625	6.414630889892578
2d	128																6.3979400086720375	6.3979400086720375	6.3979400086720375	6.3979400086720375	6.259930610656738	6.184942245483398	6.2121405601501465	6.181486129760742
2d	129																5.966576244513051	5.966576244513051	5.966576244513051	5.966576244513051	5.719820022583008	5.716909885406494	5.841015815734863	5.698840141296387
2d	130																5.676602169582019	5.676602169582019	5.676602169582019	5.676602169582019	4.976439952850342	4.844756603240967	4.918622016906738	4.96628475189209
2d	131																3.6989700043360183	3.6989700043360183	3.6989700043360183	3.6989700043360183	4.199768543243408	4.210160732269287	4.209900379180908	4.128727436065674
2d	132																6.920818753952375	6.920818753952375	6.920818753952375	6.920818753952375	7.250678539276123	7.263674259185791	7.304861545562744	7.269098281860352
2d	133																6.6777807052660805	6.6777807052660805	6.6777807052660805	6.6777807052660805	6.990255832672119	6.984431266784668	7.068966865539551	7.070926666259766
2d	134																7.67778070526608	7.67778070526608	7.67778070526608	7.67778070526608	7.332892417907715	7.362795829772949	7.40067720413208	7.380858421325684
2d	135																6.221848749616356	6.221848749616356	6.221848749616356	6.221848749616356	5.866642951965332	5.875516891479492	5.932186603546143	5.928311824798584
2d	136																6.075720713938118	6.075720713938118	6.075720713938118	6.075720713938118	6.905997276306152	7.402926921844482	6.784897804260254	6.65134334564209
2d	137																6.330683119433888	6.330683119433888	6.330683119433888	6.330683119433888	6.227605819702148	6.250466346740723	6.242635726928711	6.194960594177246
2d	138																6.075720713938118	6.075720713938118	6.075720713938118	6.075720713938118	5.490264415740967	5.472076416015625	5.46403169631958	5.462540149688721
2d	139																7.1938200260161125	7.1938200260161125	7.1938200260161125	7.1938200260161125	4.924789905548096	4.8947248458862305	4.913578033447266	4.974543571472168
2d	140																7.508638306165728	7.508638306165728	7.508638306165728	7.508638306165728	8.688199996948242	8.621933937072754	8.670352935791016	8.662399291992188
2d	141																4.920818753952375	4.920818753952375	4.920818753952375	4.920818753952375	5.750743865966797	5.710572242736816	5.813229560852051	5.691766738891602
2d	142																7.698970004336019	7.698970004336019	7.698970004336019	7.698970004336019	7.842578411102295	7.868747711181641	7.828804969787598	7.845344543457031
2d	143																6.229147988357856	6.229147988357856	6.229147988357856	6.229147988357856	6.037697792053223	6.052161693572998	6.016184329986572	6.069642066955566
2d	144																6.289882634888184	6.289882634888184	6.289882634888184	6.289882634888184	5.84466028213501	5.93200159072876	6.008759021759033	5.924161911010742
2d	145																6.330683119433888	6.330683119433888	6.330683119433888	6.330683119433888	5.757203102111816	5.741631031036377	5.726434707641602	5.746936798095703
2d	146																4.031517051446065	4.031517051446065	4.031517051446065	4.031517051446065	5.10651159286499	4.944064617156982	5.023177623748779	4.844771862030029
2d	147																7.67778070526608	7.67778070526608	7.67778070526608	7.67778070526608	7.330161571502685	7.3545074462890625	7.348917007446289	7.304603576660156
2d	148																9.69897000433602	9.69897000433602	9.69897000433602	9.69897000433602	8.791540145874023	8.835846900939941	8.802332878112793	8.818522453308105
2d	149																3.6716203965612624	3.6716203965612624	3.6716203965612624	3.6716203965612624	4.588123321533203	4.566811561584473	4.619137763977051	4.611818313598633
2d	150																9.0	9.0	9.0	9.0	8.623766899108887	8.60779857635498	8.610905647277832	8.604717254638672
2d	151																6.289882634888184	6.289882634888184	6.289882634888184	6.289882634888184	6.090972423553467	6.093619346618652	6.168037414550781	6.121528625488281
2d	152																6.886056647693163	6.886056647693163	6.886056647693163	6.886056647693163	6.026496887207031	5.966518878936768	6.043009281158447	5.927302837371826
2d	153																7.602059991327963	7.602059991327963	7.602059991327963	7.602059991327963	6.805467128753662	6.825763702392578	6.786832809448242	6.81068754196167
2d	154																6.221848749616356	6.221848749616356	6.221848749616356	6.221848749616356	6.208464622497559	6.162379264831543	6.240623950958252	6.226196765899658
2d	155																4.590066876668706	4.590066876668706	4.590066876668706	4.590066876668706	5.021482467651367	4.942397594451904	5.0959062576293945	5.064361572265625
2d	156																6.815577748324268	6.815577748324268	6.815577748324268	6.815577748324268	5.227941513061523	5.222167015075684	5.239875316619873	5.178550720214844
2d	157																3.677780705266081	3.677780705266081	3.677780705266081	3.677780705266081	5.470036029815674	5.470484733581543	5.443278789520264	5.5303826332092285
2d	158																8.698970004336019	8.698970004336019	8.698970004336019	8.698970004336019	7.433162689208984	7.402884006500244	7.517126560211182	7.436398983001709
2d	159																3.33161408331	3.33161408331	3.33161408331	3.33161408331	4.748427867889404	4.655589580535889	4.78847074508667	4.766429424285889
2d	160																7.0	7.0	7.0	7.0	6.350095748901367	6.2017669677734375	6.396527290344238	6.334715843200684
2d	161																3.6989700043360183	3.6989700043360183	3.6989700043360183	3.6989700043360183	4.244774341583252	4.162095546722412	4.316351890563965	4.1666579246521
2d	162																4.6777807052660805	4.6777807052660805	4.6777807052660805	4.6777807052660805	5.206970691680908	5.183230400085449	5.258490085601807	5.207123756408691
2d	163																6.221848749616356	6.221848749616356	6.221848749616356	6.221848749616356	6.046391010284424	6.0752949714660645	6.026651859283447	6.019416332244873
2d	164																8.301029995663981	8.301029995663981	8.301029995663981	8.301029995663981	8.256644248962402	8.203614234924316	8.186473846435547	8.275548934936523
2d	165																4.585026652029182	4.585026652029182	4.585026652029182	4.585026652029182	3.764558076858521	3.7592883110046382	3.853609323501587	3.8189191818237305
2d	166																1.4814860601221125	1.4814860601221125	1.4814860601221125	1.4814860601221125	4.132299423217773	4.122143745422363	4.090537071228027	4.054576396942139
2d	167																5.966576244513051	5.966576244513051	5.966576244513051	5.966576244513051	5.359121322631836	5.365689754486084	5.341523170471191	5.3675384521484375
2d	168																6.73754891026957	6.73754891026957	6.73754891026957	6.73754891026957	5.585114479064941	5.472304344177246	5.406686782836914	5.53280782699585
2d	169																3.344861565188618	3.344861565188618	3.344861565188618	3.344861565188618	5.095625877380371	5.091006755828857	5.027397155761719	5.071958541870117
2d	170																5.585026652029182	5.585026652029182	5.585026652029182	5.585026652029182	5.277771472930908	5.326206207275391	5.305351734161377	5.303061485290527
2d	171																4.638272163982407	4.638272163982407	4.638272163982407	4.638272163982407	5.405506134033203	5.4199604988098145	5.43874454498291	5.474231243133545
2d	172																6.3979400086720375	6.3979400086720375	6.3979400086720375	6.3979400086720375	6.205162525177002	6.176995277404785	6.121911525726318	6.195072174072266
2d	173																6.455931955649724	6.455931955649724	6.455931955649724	6.455931955649724	6.387271881103516	6.346855640411377	6.426161766052246	6.418525695800781
2d	174																8.698970004336019	8.698970004336019	8.698970004336019	8.698970004336019	7.887006759643555	7.831975936889648	7.902219295501709	7.797585487365723
2d	175																1.9366666410482505	1.9366666410482505	1.9366666410482505	1.9366666410482505	3.890037059783935	4.050807476043701	3.7729811668396	3.729164123535156
2d	176																8.301029995663981	8.301029995663981	8.301029995663981	8.301029995663981	7.889475345611572	7.872608184814453	7.897435665130615	7.8500237464904785
2d	177																8.301029995663981	8.301029995663981	8.301029995663981	8.301029995663981	8.27001953125	8.280098915100098	8.27462387084961	8.278342247009277
2d	178																8.0	8.0	8.0	8.0	7.511839389801025	7.450427055358887	7.509603500366211	7.512627601623535
2d	179																6.815577748324268	6.815577748324268	6.815577748324268	6.815577748324268	4.674643516540527	4.7900004386901855	4.846086502075195	4.740245342254639
2d	180																4.563837352959244	4.563837352959244	4.563837352959244	4.563837352959244	5.64144229888916	5.6079864501953125	5.524205207824707	5.451052665710449
2d	181																3.9546770212133424	3.9546770212133424	3.9546770212133424	3.9546770212133424	6.3135504722595215	6.24039363861084	6.364221572875977	6.372138500213623
2d	182																3.2596373105057563	3.2596373105057563	3.2596373105057563	3.2596373105057563	4.420087814331055	4.768796443939209	4.469817638397217	4.479716777801514
2d	183																6.73754891026957	6.73754891026957	6.73754891026957	6.73754891026957	5.285681247711182	5.367566108703613	5.289791584014893	5.34749698638916
2d	184																8.397940008672037	8.397940008672037	8.397940008672037	8.397940008672037	8.624517440795898	8.655876159667969	8.63797664642334	8.676241874694824
2d	185																6.455931955649724	6.455931955649724	6.455931955649724	6.455931955649724	7.030404567718506	7.091013431549072	7.06316614151001	6.974048137664795
2d	186																8.096910013008056	8.096910013008056	8.096910013008056	8.096910013008056	8.035676956176758	8.072124481201172	8.022712707519531	8.006872177124023
2d	187																8.096910013008056	8.096910013008056	8.096910013008056	8.096910013008056	8.083124160766602	8.035490036010742	8.178901672363281	8.11012077331543
2d	188																6.657577319177794	6.657577319177794	6.657577319177794	6.657577319177794	6.398865222930908	6.403838634490967	6.402023792266846	6.413130283355713
2d	189																6.698970004336019	6.698970004336019	6.698970004336019	6.698970004336019	6.521874904632568	6.4664306640625	6.505993843078613	6.520982265472412
2d	190																4.698970004336019	4.698970004336019	4.698970004336019	4.698970004336019	4.4479594230651855	4.404220104217529	4.483119964599609	4.536317348480225
2d	191																7.958607314841775	7.958607314841775	7.958607314841775	7.958607314841775	7.639166355133057	7.655565738677979	7.661468982696533	7.685120105743408
2d	192																6.815577748324268	6.815577748324268	6.815577748324268	6.815577748324268	5.455078125	5.296945095062256	5.208270072937012	5.225820541381836
2d	193																7.161150909262744	7.161150909262744	7.161150909262744	7.161150909262744	6.883506774902344	6.913684844970703	6.92333984375	6.94842529296875
2d	195																3.0457574905606752	3.0457574905606752	3.0457574905606752	3.0457574905606752	4.851076602935791	4.471411228179932	4.537546634674072	4.568930149078369
2d	196																4.638272163982407	4.638272163982407	4.638272163982407	4.638272163982407	5.107876777648926	5.169065952301025	5.134525299072266	5.143434047698975
2d	197																5.346787486224656	5.346787486224656	5.346787486224656	5.346787486224656	5.30397891998291	5.219319820404053	5.2211809158325195	5.191952228546143
2d	198																6.698970004336019	6.698970004336019	6.698970004336019	6.698970004336019	6.4095048904418945	6.4039506912231445	6.524927616119385	6.411588668823242
2d	199																5.4089353929735005	5.4089353929735005	5.4089353929735005	5.4089353929735005	5.25570821762085	5.183374404907227	5.203570365905762	5.220378398895264
2d	200																8.005243055412372	8.005243055412372	8.005243055412372	8.005243055412372	6.578784942626953	6.541506290435791	6.498746871948242	6.517836570739746
2d	201																7.053547734986927	7.053547734986927	7.053547734986927	7.053547734986927	10.019737243652344	9.995576858520508	9.93980312347412	9.990229606628418
2d	202																7.698970004336019	7.698970004336019	7.698970004336019	7.698970004336019	8.95988941192627	8.955316543579102	8.94802188873291	8.989617347717285
2d	203																5.769551078621726	5.769551078621726	5.769551078621726	5.769551078621726	5.588932514190674	5.612102508544922	5.546572208404541	5.5429582595825195
2d	204																7.995678626217358	7.995678626217358	7.995678626217358	7.995678626217358	6.759951114654541	6.772217750549316	6.767058372497559	6.762409687042236
2d	205																4.537602002101044	4.537602002101044	4.537602002101044	4.537602002101044	4.671302318572998	4.626030921936035	4.637142658233643	4.718793869018555
2d	206																5.468521082957745	5.468521082957745	5.468521082957745	5.468521082957745	5.819789886474609	5.782273292541504	5.64982795715332	5.830680847167969
2d	207																5.2839966563652006	5.2839966563652006	5.2839966563652006	5.2839966563652006	5.282870769500732	5.182509422302246	5.334726333618164	5.225811004638672
2d	208																3.344861565188618	3.344861565188618	3.344861565188618	3.344861565188618	5.139662742614746	5.258717060089111	5.1368279457092285	5.147523403167725
2d	209																5.676602169582019	5.676602169582019	5.676602169582019	5.676602169582019	5.204019546508789	5.178359508514404	5.211423397064209	5.192027568817139
2d	210																7.371611069949688	7.371611069949688	7.371611069949688	7.371611069949688	6.965803146362305	6.968759059906006	6.952279090881348	6.970470428466797
2d	211																5.676602169582019	5.676602169582019	5.676602169582019	5.676602169582019	5.03196382522583	4.939700603485107	4.937844753265381	4.920193195343018
2d	212																3.3726341434072675	3.3726341434072675	3.3726341434072675	3.3726341434072675	4.19486665725708	4.23028039932251	4.2135186195373535	4.209447383880615
2d	213																4.698970004336019	4.698970004336019	4.698970004336019	4.698970004336019	4.395999431610107	4.371840953826904	4.388297080993652	4.290315628051758
2d	214																5.1487416512809245	5.1487416512809245	5.1487416512809245	5.1487416512809245	5.453598976135254	5.37217903137207	5.088690757751465	5.422819137573242
2d	215																4.497572880015567	4.497572880015567	4.497572880015567	4.497572880015567	5.847014427185059	5.924258232116699	5.845816612243652	5.903836250305176
2d	216																5.1487416512809245	5.1487416512809245	5.1487416512809245	5.1487416512809245	5.124237060546875	5.18150520324707	5.188638210296631	5.204411029815674
2d	217																6.301029995663981	6.301029995663981	6.301029995663981	6.301029995663981	6.442862510681152	6.368753910064697	6.598682403564453	6.468038082122803
2d	218																5.568636235841013	5.568636235841013	5.568636235841013	5.568636235841013	5.406846046447754	5.392420768737793	5.413189888000488	5.398133754730225
2d	219																6.886056647693163	6.886056647693163	6.886056647693163	6.886056647693163	6.428987979888916	6.484161853790283	6.544317245483398	6.435235977172852
2d	220																8.096910013008056	8.096910013008056	8.096910013008056	8.096910013008056	7.779819965362549	7.7871246337890625	7.765858173370361	7.80573844909668
2d	221																6.774690718274137	6.774690718274137	6.774690718274137	6.774690718274137	6.3323259353637695	6.297224044799805	6.248865127563477	6.2737298011779785
2d	222																8.096910013008056	8.096910013008056	8.096910013008056	8.096910013008056	6.825621128082275	6.809788227081299	6.788601875305176	6.775148868560791
2d	223																6.096910013008056	6.096910013008056	6.096910013008056	6.096910013008056	5.12335729598999	5.024993896484375	5.320136070251465	5.1095170974731445
2d	224																4.154901959985743	4.154901959985743	4.154901959985743	4.154901959985743	5.7505879402160645	5.497374057769775	5.691385746002197	5.822510242462158
2d	225																5.585026652029182	5.585026652029182	5.585026652029182	5.585026652029182	5.395772933959961	5.28651237487793	5.323592185974121	5.326237201690674
2d	226																6.096910013008056	6.096910013008056	6.096910013008056	6.096910013008056	5.326119422912598	5.346529006958008	5.400648593902588	5.350849151611328
2d	227																6.367542707815276	6.367542707815276	6.367542707815276	6.367542707815276	5.714606285095215	5.633767127990723	5.683408737182617	5.678855895996094
2d	228																8.301029995663981	8.301029995663981	8.301029995663981	8.301029995663981	7.737997055053711	7.7605881690979	7.759993076324463	7.73435115814209
2d	229																8.823908740944319	8.823908740944319	8.823908740944319	8.823908740944319	9.070459365844728	9.064851760864258	9.063957214355469	9.051408767700195
2d	230																7.0	7.0	7.0	7.0	6.419188976287842	6.4269514083862305	6.332200050354004	6.364005088806152
2d	231																4.638272163982407	4.638272163982407	4.638272163982407	4.638272163982407	5.657711982727051	5.604948997497559	5.601733207702637	5.622891902923584
2d	232																4.910094888560602	4.910094888560602	4.910094888560602	4.910094888560602	6.004315376281738	6.068833351135254	6.086165428161621	5.972123622894287
2d	233																7.481486060122113	7.481486060122113	7.481486060122113	7.481486060122113	7.659765243530273	7.676187038421631	7.629352569580078	7.674475193023682
2d	234																5.522878745280337	5.522878745280337	5.522878745280337	5.522878745280337	5.579545974731445	5.579949855804443	5.604334831237793	5.558749198913574
2d	235																6.045757490560675	6.045757490560675	6.045757490560675	6.045757490560675	5.553248882293701	5.551191329956055	5.589476108551025	5.531757831573486
2d	236																5.568636235841013	5.568636235841013	5.568636235841013	5.568636235841013	5.412104606628418	5.413984298706055	5.388118743896484	5.389193534851074
2d	237																7.0	7.0	7.0	7.0	6.165187835693359	6.1850481033325195	6.091460227966309	6.080194473266602
2d	238																9.721246399047171	9.721246399047171	9.721246399047171	9.721246399047171	7.673174858093262	7.775594234466553	7.691402435302734	7.724392890930176
2d	239																5.346787486224656	5.346787486224656	5.346787486224656	5.346787486224656	5.0571088790893555	5.040575981140137	5.063374042510986	5.046698570251465
2d	240																8.301029995663981	8.301029995663981	8.301029995663981	8.301029995663981	8.258554458618164	8.277804374694824	8.227608680725098	8.298680305480957
2d	241																3.050609993355087	3.050609993355087	3.050609993355087	3.050609993355087	4.515430450439453	4.284806251525879	4.194584369659424	4.301600933074951
2d	242																7.67778070526608	7.67778070526608	7.67778070526608	7.67778070526608	7.325202941894531	7.308225631713867	7.285124778747559	7.218750953674316
2d	243																5.721246399047171	5.721246399047171	5.721246399047171	5.721246399047171	6.773224353790283	6.749057292938232	6.757418155670166	6.71999979019165
2d	244																5.136677139879544	5.136677139879544	5.136677139879544	5.136677139879544	6.348421096801758	6.2534685134887695	6.266866207122803	6.331476211547852
2d	245																6.455931955649724	6.455931955649724	6.455931955649724	6.455931955649724	6.952434062957764	6.967257499694824	6.9499125480651855	6.973270416259766
2d	246																5.4089353929735005	5.4089353929735005	5.4089353929735005	5.4089353929735005	5.351056098937988	5.24616003036499	5.301512718200684	5.275073528289795
2d	247																6.3124710387853655	6.3124710387853655	6.3124710387853655	6.3124710387853655	6.367686748504639	6.316417694091797	6.3055419921875	6.403011322021484
2d	248																5.236572006437063	5.236572006437063	5.236572006437063	5.236572006437063	5.703358173370361	5.889311790466309	5.681305885314941	5.669942855834961
2d	249																5.721246399047171	5.721246399047171	5.721246399047171	5.721246399047171	6.951837539672852	6.91747522354126	6.961604118347168	7.007658958435059
2d	250																5.522878745280337	5.522878745280337	5.522878745280337	5.522878745280337	5.842931747436523	5.860965251922607	5.823241233825684	5.8149824142456055
2d	251																3.3767507096020997	3.3767507096020997	3.3767507096020997	3.3767507096020997	3.1954240798950195	3.191006660461426	3.194344282150269	3.181868314743042
2d	252																8.769551078621726	8.769551078621726	8.769551078621726	8.769551078621726	7.149984836578369	7.125111103057861	7.096028804779053	7.092219829559326
2d	253																7.327902142064283	7.327902142064283	7.327902142064283	7.327902142064283	7.706789016723633	7.708774566650391	7.703483581542969	7.705304145812988
2d	254																7.1938200260161125	7.1938200260161125	7.1938200260161125	7.1938200260161125	4.975854873657227	4.926471710205078	4.983448028564453	4.932185173034668
2d	255																3.344861565188618	3.344861565188618	3.344861565188618	3.344861565188618	5.25828218460083	5.343225002288818	5.175922393798828	5.280018329620361
2d	256																3.2596373105057563	3.2596373105057563	3.2596373105057563	3.2596373105057563	4.484420299530029	4.523900985717773	4.469539642333984	4.441595077514648
2d	257																4.522878745280337	4.522878745280337	4.522878745280337	4.522878745280337	5.481377124786377	5.556196689605713	5.450403690338135	5.39093542098999
2d	258																4.657577319177793	4.657577319177793	4.657577319177793	4.657577319177793	6.142178058624268	6.1664018630981445	6.184901237487793	6.149051666259766
2d	259																4.585026652029182	4.585026652029182	4.585026652029182	4.585026652029182	3.759586095809937	3.867082118988037	3.8057897090911865	3.757451295852661
2d	260																4.0	4.0	4.0	4.0	3.985560417175293	3.985790014266968	3.974523067474365	3.974210262298584
2d	261																5.42021640338319	5.42021640338319	5.42021640338319	5.42021640338319	6.163304805755615	6.195169925689697	6.180056571960449	6.1384148597717285
2d	262																4.638272163982407	4.638272163982407	4.638272163982407	4.638272163982407	5.780167579650879	5.817349910736084	5.8548407554626465	5.802021026611328
2d	263																6.815577748324268	6.815577748324268	6.815577748324268	6.815577748324268	5.146965503692627	5.1977763175964355	5.1854658126831055	5.198390007019043
2d	264																9.920818753952377	9.920818753952377	9.920818753952377	9.920818753952377	5.136332035064697	4.8710126876831055	5.09328031539917	5.411128997802734
2d	265																4.221848749616356	4.221848749616356	4.221848749616356	4.221848749616356	4.275317668914795	4.22083044052124	4.196731090545654	4.132233619689941
2d	266																6.497572880015567	6.497572880015567	6.497572880015567	6.497572880015567	6.783146858215332	6.79168176651001	6.867654323577881	6.706080436706543
2d	267																7.161150909262744	7.161150909262744	7.161150909262744	7.161150909262744	6.9450531005859375	6.944149494171143	6.952320575714111	6.938696384429932
2d	268																6.302770657240282	6.302770657240282	6.302770657240282	6.302770657240282	6.245467185974121	6.250983715057373	6.1963372230529785	6.251995086669922
2d	269																8.045757490560675	8.045757490560675	8.045757490560675	8.045757490560675	4.385430335998535	4.356099605560303	4.261786937713623	4.291161060333252
2d	270																8.301029995663981	8.301029995663981	8.301029995663981	8.301029995663981	7.796863079071045	7.889073848724365	7.9145965576171875	7.774082183837891
2d	271																5.568636235841013	5.568636235841013	5.568636235841013	5.568636235841013	5.419389724731445	5.36839485168457	5.397087574005127	5.433557510375977
2d	272																4.585026652029182	4.585026652029182	4.585026652029182	4.585026652029182	3.742905616760254	3.768433094024658	3.770059585571289	3.775426864624023
2d	273																4.818156412055227	4.818156412055227	4.818156412055227	4.818156412055227	6.008840560913086	5.9392852783203125	5.930182456970215	5.980113506317139
2d	274																7.1938200260161125	7.1938200260161125	7.1938200260161125	7.1938200260161125	4.969836235046387	4.963866710662842	4.94077730178833	4.975746154785156
2d	275																6.585026652029182	6.585026652029182	6.585026652029182	6.585026652029182	6.675356864929199	6.590400218963623	6.678322792053223	6.615640640258789
2d	276																6.455931955649724	6.455931955649724	6.455931955649724	6.455931955649724	6.427402973175049	6.476089954376221	6.447311878204346	6.445944786071777
2d	277																6.657577319177794	6.657577319177794	6.657577319177794	6.657577319177794	6.473929405212402	6.517379283905029	6.525439739227295	6.5079665184021
2d	278																6.302770657240282	6.302770657240282	6.302770657240282	6.302770657240282	5.8473896980285645	5.812471389770508	5.779116153717041	5.76921272277832
